# Supplementary material for: Through 40,000 years of human presence in Southern Europe: the Italian case study
Source: Hum Genet. 2021 Aug 19;140(10):1417–31. doi: 10.1007/s00439-021-02328-6 (PMC8460580; doi:10.1007/s00439-021-02328-6)
Supplement: Supplementary file 2 — Supplementary Table 1 (XLSX 235 KB) [file 439_2021_2328_MOESM2_ESM.xlsx]

## Sheet: Sheet 1
Instance.ID	Sex	Group.Label	Time_Period	keep	Country	Macroarea	Higher.Label	years BP	Lat	Long	Publication	Date	Locality	SNP (in our dataset)
I1634	M	Armenia_C	Neolithic	ancient	Armenia	Middle_East	Armenia_C	6145	39.73	45.2	LazaridisNature2016	4330-4060 calBCE (5366±31 BP, OxA-19331)	Areni 1	392564
I1632	M	Armenia_C	Neolithic	ancient	Armenia	Middle_East	Armenia_C	6065	39.73	45.2	LazaridisNature2016	4230-4000 calBCE (5285±29 BP, OxA-18599)	Areni 1	426433
I1631	F	Armenia_C	Neolithic	ancient	Armenia	Middle_East	Armenia_C	6100	39.73	45.2	LazaridisNature2016	4250-4050 calBCE (5323±30 BP, OxA-19332)	Areni 1	436523
I1635	M	Armenia_EBA	Bronze Age	ancient	Armenia	Middle_East	Armenia_EBA	4492	40.65	45.1167	LazaridisNature2016	2619-2465 calBCE (4005±35 BP, Poz-81102)	Kalavan	424835
I1633	F	Armenia_EBA	Bronze Age	ancient	Armenia	Middle_East	Armenia_EBA	4465	40.65	45.1167	LazaridisNature2016	2619-2410 calBCE (3990±35 BP, Poz-22234)	Kalavan	441642
I1658	F	Armenia_EBA	Bronze Age	ancient	Armenia	Middle_East	Armenia_EBA	5170	40.3907	43.8911	LazaridisNature2016	3347-3092 calBCE (4492±29 BP, OxA-31874)	Talin	432314
I1656	F	Armenia_MBA	Bronze Age	ancient	Armenia	Middle_East	Armenia_MBA	3402	40.3772	43.9383	LazaridisNature2016	1501-1402 calBCE (3168±27 BP, OxA-31674)	Katnaghbiur 1	442376
I1409	F	Armenia_C	Neolithic	ancient	Armenia	Middle_East	Armenia_C	6057	39.73	45.2	LazaridisNature2016	4229-3985 calBCE (5260±30 BP, Poz-81110)	Areni 1	48502
I1407	M	Armenia_C	Neolithic	ancient	Armenia	Middle_East	Armenia_C	5875	39.73	45.2	LazaridisNature2016	4350-3500 BCE	Areni 1	410787
RISE396.SG	F	Armenia_LBA.SG	Bronze Age	ancient	Armenia	Middle_East	Armenia_LBA	3015	39.2	46.4	AllentoftNature2015	1192-937 calBCE (2879±31 BP, OxA-31001)	Kapan	35824
RISE397.SG	M	Armenia_LBA.SG	Bronze Age	ancient	Armenia	Middle_East	Armenia_LBA	2902	39.2	46.4	AllentoftNature2015	1048-855 calBCE (2807±31 BP, OxA-31002)	Kapan	134726
RISE407.SG	F	Armenia_LBA.SG	Bronze Age	ancient	Armenia	Middle_East	Armenia_LBA	2955	40.15	45.86	AllentoftNature2015	1115-895 calBCE (2827±40 BP, UBA-27938)	Norabak	99523
RISE408.SG	M	Armenia_LBA.SG	Bronze Age	ancient	Armenia	Middle_East	Armenia_LBA	3059	40.15	45.86	AllentoftNature2015	1209-1009 calBCE (2908±32 BP, UBA-27939)	Norabak	60784
RISE412.SG	F	Armenia_LBA.SG	Bronze Age	ancient	Armenia	Middle_East	Armenia_LBA	3019	40.38	45.18	AllentoftNature2015	1193-945 calBCE (2885±31 BP, UBA-27940)	Noratus	64820
RISE413.SG	M	Armenia_MBA.SG	Bronze Age	ancient	Armenia	Middle_East	Armenia_MBA	3752	40.14	45.26	AllentoftNature2015	1906-1698 calBCE (3493±34 BP, UBA-28941)	Nerquin Getashen	13871
RISE416.SG	M	Armenia_MBA.SG	Bronze Age	ancient	Armenia	Middle_East	Armenia_MBA	3494	40.14	45.26	AllentoftNature2015	1643-1445 calBCE (3259±40 BP, UBA-27942)	Nerquin Getashen	15971
RISE423.SG	M	Armenia_MBA.SG	Bronze Age	ancient	Armenia	Middle_East	Armenia_MBA	3257	40.14	45.26	AllentoftNature2015	1402-1211 calBCE (3038±32 BP, UBA-27944)	Nerquin Getashen	205341
DA31.SG	M	Armenia_LchashenMetsamor.SG	Iron Age	ancient	Armenia	Middle_East	Armenia_LchashenMetsamor	3200	40.5203	44.9308	DamgaardNature2018	1400-1100 BCE	Caucasus	122583
DA35.SG	F	Armenia_LchashenMetsamor.SG	Iron Age	ancient	Armenia	Middle_East	Armenia_LchashenMetsamor	3227	40.5203	44.9308	DamgaardNature2018	1419-1135 calBCE (3050±42 BP, UBA-33655)	Caucasus	401064
ARM001	F	Armenia_Caucasus_EBA_KuraAraxes	Bronze Age	ancient	Armenia	Middle_East	Armenia_Caucasus_EBA_KuraAraxes	5450	40.8667	43.7167	WangNatureCommunications2019	3631-3369 calBCE (4695±40 BP, KIA44691)	South Caucasus mountains, Kaps	321546
ARM002	M	Russia_Caucasus_KuraAraxes	Bronze Age	ancient	Armenia	Middle_East	Russia_Caucasus_KuraAraxes	5148	40.8667	43.7167	WangNatureCommunications2019	3366-3030 calBCE [3341-3030 calBCE (4475±30 BP, KIA-44692), 3366-3106 calBCE (4545±25 BP, KIA-44693)]	South Caucasus mountains, Kaps	370076
I1577	M	Austria_KremsWA3	Pre−Villabruna hunter−gatherers	ancient	Austria	Central_Europe	Austria_KremsWA3	30950	48.41	15.59	FuNature2016	29500-28500 BCE	Krems-Wachtberg	116818
I5068	M	Austria_EN_LBK	Neolithic	ancient	Austria	Central_Europe	Austria_EN_LBK	7088	48.6632	16.5897	MathiesonNature2018	5500-4775 BCE	Kleinhadersdorf Flur Marchleiten	168849
I5069	F	Austria_EN_LBK	Neolithic	ancient	Austria	Central_Europe	Austria_EN_LBK	7017	48.6632	16.5897	MathiesonNature2018	5198-4936 calBCE (6090±25 BP, PSUAMS-4326)	Kleinhadersdorf Flur Marchleiten	444301
I5070	M	Austria_EN_LBK	Neolithic	ancient	Austria	Central_Europe	Austria_EN_LBK	7056	48.5798	16.4693	MathiesonNature2018	5208-5003 calBCE (6140±25 BP, PSUAMS-4224)	Schletz	448573
I5204	M	Austria_EN_LBK	Neolithic	ancient	Austria	Central_Europe	Austria_EN_LBK	6950	48.5798	16.4693	MathiesonNature2018	5500-4500 BCE	Schletz	444365
I5205	F	Austria_EN_LBK	Neolithic	ancient	Austria	Central_Europe	Austria_EN_LBK	6950	48.5798	16.4693	MathiesonNature2018	5500-4500 BCE	Schletz	442862
I5206	F	Austria_EN_LBK	Neolithic	ancient	Austria	Central_Europe	Austria_EN_LBK	6950	48.5798	16.4693	MathiesonNature2018	5500-4500 BCE	Schletz	431899
I5207	M	Austria_EN_LBK	Neolithic	ancient	Austria	Central_Europe	Austria_EN_LBK	6950	48.5798	16.4693	MathiesonNature2018	5500-4500 BCE	Schletz	478394
I5208	F	Austria_EN_LBK	Neolithic	ancient	Austria	Central_Europe	Austria_EN_LBK	6950	48.5798	16.4693	MathiesonNature2018	5500-4500 BCE	Schletz	476039
GoyetQ116-1_published	M	Belgium_UP_GoyetQ116_1_published_all	Pre−Villabruna hunter−gatherers	ancient	Belgium	Western_Europe	Belgium_UP_GoyetQ116_1	34795	50.446	5.008	FuNature2016	33210-32480 calBCE (30880+170-160 BP, GrA-46175)	Troisieme caverne of Goyet cave	405834
GoyetQ53-1_published_d	F	Belgium_UP_GoyetQ53_1_published_lc	Pre−Villabruna hunter−gatherers	ancient	Belgium	Western_Europe	Belgium_UP_GoyetQ53_1	27975	50.446	5.008	FuNature2016	26280-25770 calBCE (23920±100 BP, GrA-46169	Troisieme caverne of Goyet cave	6218
GoyetQ376-19_published_d	M	Belgium_UP_GoyetQ376-19_published	Pre−Villabruna hunter−gatherers	ancient	Belgium	Western_Europe	Belgium_UP_GoyetQ376-19	27515	50.446	5.008	FuNature2016	25770-25360 calBCE (23260+110-100 BP, GrA-54026)	Troisieme caverne of Goyet cave	12325
GA231_GA247_merged	M	Belgium_UP_Magdalenian	Hunter-gatherers	ancient	Belgium	Western_Europe	Belgium_UP_Magdalenian	15006	50.446	5.008	VillalbaMoucoCurrentBiology2019	13283-12829 calBCE (12650±50 BP, GrA-46168)	Troisieme caverne of Goyet cave	123435
GoyetQ-2_published	M	Belgium_UP_GoyetQ-2_published	Hunter-gatherers	ancient	Belgium	Western_Europe	Belgium_UP_GoyetQ-2	15005	50.446	5.008	FuNature2016	13280-12830 calBCE (12650±50 BP, GrA-46168)	Troisieme caverne of Goyet cave	35151
ANI152	M	Bulgaria_Varna_C	Neolithic	ancient	Bulgaria	Balkans	Bulgaria_Varna_C	6495	43.2131	27.8644	MathiesonNature2018	4683-4406 calBCE [4683-4488 calBCE (5720±29 BP, OxA 13685), 4550-4406 calBCE (5662±27 BP, MAMS-15095)]	Varna	13945
ANI153	M	Bulgaria_C	Neolithic	ancient	Bulgaria	Balkans	Bulgaria_C	6413	43.2131	27.8644	MathiesonNature2018	4551-4374 calBCE (5657±30 BP, OxA-13692)	Varna	12233
ANI160	M	Bulgaria_Varna_C	Neolithic	ancient	Bulgaria	Balkans	Bulgaria_Varna_C	6542	43.2131	27.8644	MathiesonNature2018	4685-4499 calBCE (5735±31 BP, OxA-24041, unpublished date wait until others publish it)	Varna	32655
Bul10	F	Bulgaria_EBA_Ezero	Bronze Age	ancient	Bulgaria	Balkans	Bulgaria_EBA_Ezero	4957	42.4296	25.8984	MathiesonNature2018	3090-2924 calBCE (4396±20 BP, MAMS-26835)	Nova Zagora, Sabrano	35112
Bul4	M	Bulgaria_EBA_Yamnaya_o	Bronze Age	ancient	Bulgaria	Balkans	REMOVE_Bulgaria_EBA_Yamnaya_o	4906	42.4296	25.8984	MathiesonNature2018	3012-2900 calBCE (4333±20 BP, MAMS-26834)	Nova Zagora, Mednikarovo	198951
Bul6	M	Bulgaria_BeliBreyag_EBA	Bronze Age	ancient	Bulgaria	Balkans	Bulgaria_BeliBreyag_EBA	4450	42.4296	25.8984	MathiesonNature2018	3400-1600 BCE	Nova Zagora, Beli Breyag	197697
Bul8	M	Bulgaria_BeliBreyag_EBA	Bronze Age	ancient	Bulgaria	Balkans	Bulgaria_BeliBreyag_EBA	4450	42.4296	25.8984	MathiesonNature2018	3400-1600 BCE	Nova Zagora, Beli Breyag	9575
ANI159-ANI181	M	Bulgaria_Varna_C	Neolithic	ancient	Bulgaria	Balkans	Bulgaria_Varna_C	6571	43.2131	27.8644	MathiesonNature2018	4711-4530 calBCE (5766±36 BP, OxA 13848)	Varna	219060
I2427	F	Bulgaria_C	Neolithic	ancient	Bulgaria	Balkans	Bulgaria_C	6340	43.0589	26.7672	MathiesonNature2018	4445-4335 calBCE (5520±30 BP, Beta-432805)	Sushina	351318
I2431	M	Bulgaria_C	Neolithic	ancient	Bulgaria	Balkans	Bulgaria_C	6615	43.0992	26.7194	MathiesonNature2018	4725-4605 calBCE (5820±30 BP, Beta-432807)	Ivanovo	387380
I0785	F	Bulgaria_C	Neolithic	ancient	Bulgaria	Balkans	Bulgaria_C	6357	42.2322	24.2627	MathiesonNature2018	4455-4359 calBCE (5578±23 BP, MAMS-28135)	Yunatsite	45304
I0781	F	Bulgaria_C	Neolithic	ancient	Bulgaria	Balkans	Bulgaria_C	6400	42.2322	24.2627	MathiesonNature2018	4528-4371 calBCE (5632±24 BP, MAMS-28134)	Yunatsite	259249
I2163	M	Bulgaria_MLBA	Bronze Age	ancient	Bulgaria	Balkans	Bulgaria_MLBA	3638	42.1329	25.4963	MathiesonNature2018	1750-1625 calBCE (3400±30 BP, Beta-432796)	Merichleri, Kairyaka necropolis	431993
I2165	M	Bulgaria_EBA	Bronze Age	ancient	Bulgaria	Balkans	Bulgaria_EBA	4908	42.1329	25.4963	MathiesonNature2018	3020-2895 calBCE (4340±30 BP, Beta-432797)	Merichleri, Kairyaka necropolis	449788
I3879	M	Bulgaria_MalakPreslavets_N	Neolithic	ancient	Bulgaria	Balkans	Bulgaria_MalakPreslavets_N	7828	43.98	26.4	MathiesonNature2018	5984-5771 calBCE (6990±40 BP, PSUAMS-2221)	Malak Preslavets	80676
I2510	M	Bulgaria_EBA	Bronze Age	ancient	Bulgaria	Balkans	Bulgaria_EBA	4758	43.1609	25.8834	MathiesonNature2018	2906-2710 calBCE (4235±25 BP, PSUAMS-1815)	Veliko Tarnovo, Dzhulyunitsa	436201
I2520	M	Bulgaria_EBA	Bronze Age	ancient	Bulgaria	Balkans	Bulgaria_EBA	5132	43.1609	25.8834	MathiesonNature2018	3336-3028 calBCE (4470±25 BP, PSUAMS-1814)	Veliko Tarnovo, Dzhulyunitsa	423379
I0700	M	Bulgaria_MalakPreslavets_N_1d.rel.I1108	Neolithic	ancient	Bulgaria	Balkans	REMOVE_Bulgaria_MalakPreslavets_N_1d.rel.I1108	7934	43.98	26.4	MathiesonNature2018	6077-5891 calBCE [6077-5929 calBCE (OxA-32534), 6027-5891 calBCE (OxA-32537)] (Clive Bonsall would like to publish date before we do)	Malak Preslavets	195836
I0704_published	F	Bulgaria_N_published	Neolithic	ancient	Bulgaria	Balkans	Bulgaria_N	7889	43.1609	25.8834	MathiesonNature2018	6034-5843 calBCE (7070±50 BP, Poz-81119)	Veliko Tarnovo, Dzhulyunitsa	51441
I0706	M	Bulgaria_Dzhulyunitsa_N	Neolithic	ancient	Bulgaria	Balkans	Bulgaria_Dzhulyunitsa_N	7905	43.1609	25.8834	MathiesonNature2018	6022-5887 calBCE (7075±37 BP, OxA-32777)	Veliko Tarnovo, Dzhulyunitsa	137650
I1108	M	Bulgaria_MalakPreslavets_N	Neolithic	ancient	Bulgaria	Balkans	Bulgaria_MalakPreslavets_N	7875	43.98	26.4	MathiesonNature2018	6004-5846 calBCE (7044±38 BP, OxA-32530) (Clive Bonsall would like to publish date before we do)	Malak Preslavets	141436
I1109	F	Bulgaria_MalakPreslavets_N	Neolithic	ancient	Bulgaria	Balkans	Bulgaria_MalakPreslavets_N	7635	43.98	26.4	MathiesonNature2018	5733-5636 calBCE (6796±36 BP, OxA-32539) (Clive Bonsall would like to publish date before we do)	Malak Preslavets	134049
I1113	F	Bulgaria_MalakPreslavets_N	Neolithic	ancient	Bulgaria	Balkans	Bulgaria_MalakPreslavets_N	7983	43.98	26.4	MathiesonNature2018	6081-5984 calBCE (7162±35 BP, OxA-32532) (Clive Bonsall would like to publish date before we do)	Malak Preslavets	123890
I1295	M	Bulgaria_MalakPreslavets_N	Neolithic	ancient	Bulgaria	Balkans	Bulgaria_MalakPreslavets_N	7752	43.98	26.4	MathiesonNature2018	5877-5727 calBCE (6914±34 BP, OxA-32542) (Clive Bonsall would like to publish date before we do)	Malak Preslavets	78927
I1296_published	M	Bulgaria_MalakPreslavets_N_published	Neolithic	ancient	Bulgaria	Balkans	Bulgaria_MalakPreslavets_N	7675	43.98	26.4	MathiesonNature2018	5808-5642 calBCE (6796±36 BP, OxA-32540) (Clive Bonsall would like to publish date before we do)	Malak Preslavets	28060
I1297	F	Bulgaria_MalakPreslavets_N	Neolithic	ancient	Bulgaria	Balkans	Bulgaria_MalakPreslavets_N	7817	43.98	26.4	MathiesonNature2018	5977-5756 calBCE (6795±35 BP, OxA-32547) (Clive Bonsall would like to publish date before we do)	Malak Preslavets	62612
I2181_published	M	Bulgaria_C_published	Neolithic	ancient	Bulgaria	Balkans	Bulgaria_C	6453	43.0578	26.9836	MathiesonNature2018	4550-4455 calBCE (5680±30 BP, Beta-432803)	Smyadovo	36923
I2216_published	F	Bulgaria_MalakPreslavets_N_published	Neolithic	ancient	Bulgaria	Balkans	Bulgaria_MalakPreslavets_N	7845	43.98	26.4	MathiesonNature2018	5984-5806 calBCE (7000±30 BP, PSUAMS-2340)	Malak Preslavets	33061
I2423	F	Bulgaria_C	Neolithic	ancient	Bulgaria	Balkans	Bulgaria_C	6388	43.0578	26.9836	MathiesonNature2018	4520-4356 calBCE (5610±40 BP, Poz-83493)	Smyadovo	264349
I2424	F	Bulgaria_C	Neolithic	ancient	Bulgaria	Balkans	Bulgaria_C	6304	43.0578	26.9836	MathiesonNature2018	4448-4260 calBCE (5490±40 BP, Poz-93494)	Smyadovo	345226
I2425	F	Bulgaria_C	Neolithic	ancient	Bulgaria	Balkans	Bulgaria_C	6515	43.0589	26.7672	MathiesonNature2018	4679-4450 calBCE (5690±40 BP, Poz-83662)	Sushina	111662
I2426_published	M	Bulgaria_C_published	Neolithic	ancient	Bulgaria	Balkans	Bulgaria_C	6307	43.0589	26.7672	MathiesonNature2018	4450-4264 calBCE (5500±40 BP, Poz-83501)	Sushina	15754
I2430	M	Bulgaria_C	Neolithic	ancient	Bulgaria	Balkans	Bulgaria_C	6448	43.0578	26.9836	MathiesonNature2018	4545-4450 calBCE (5670±30 BP, Beta-432806)	Smyadovo	321813
I2526	F	Bulgaria_C	Neolithic	ancient	Bulgaria	Balkans	Bulgaria_C	7336	43.1395	25.6102	MathiesonNature2018	5466-5305 calBCE (6370±25 BP, PSUAMS-2342)	Samovodene	198520
I5769	F	Bulgaria_IA	Iron Age	ancient	Bulgaria	Balkans	Bulgaria_IA	2605	43.1609	25.8834	MathiesonNature2018	770-540 calBCE (2490±20 BP, PSUAMS-4402)	Veliko Tarnovo, Dzhulyunitsa	380365
I0679_d	F	Bulgaria_Krepost_N	Neolithic	ancient	Bulgaria	Balkans	Bulgaria_Krepost_N	7622	42.02	25.6	MathiesonNature2018	5718-5626 calBCE (6760±33 BP, OxA-31444)	Krepost	127109
I2521	M	Bulgaria_N	Neolithic	ancient	Bulgaria	Balkans	Bulgaria_N	7505	43.1609	25.8834	MathiesonNature2018	5619-5491 calBCE (6615±30 BP, PSUAMS-1836)	Veliko Tarnovo, Dzhulyunitsa	429588
I2529_published	M	Bulgaria_N_published	Neolithic	ancient	Bulgaria	Balkans	Bulgaria_N	7601	42.1	25.75	MathiesonNature2018	5726-5575 calBCE (6750±40 BP, Poz-81117)	Yabalkovo	330110
I0698_published	M	Bulgaria_N_published	Neolithic	ancient	Bulgaria	Balkans	Bulgaria_N	7900	42.1	25.75	MathiesonNature2018	6000-5900 BCE	Yabalkovo	383334
I1298_published	F	Bulgaria_N_published	Neolithic	ancient	Bulgaria	Balkans	Bulgaria_N	7885	43.3743	23.7293	MathiesonNature2018	6032-5837 calBCE (7060±50 BP, Poz-81112)	Ohoden	51851
I3313	F	Croatia_EIA	Iron Age	ancient	Croatia	Balkans	Croatia_EIA	2733	43.894	15.977	MathiesonNature2018	805-761 calBCE (2570±20 BP, PSUAMS-1831)	Jazinka Cave	428450
I3433	F	Croatia_N_Cardial	Neolithic	ancient	Croatia	Balkans	Croatia_N_Cardial	7814	43.589	16.648	MathiesonNature2018	5976-5751 calBCE (6970±35 BP, PSUAMS-2259)	Zemunica Cave	423500
I3498	M	Croatia_MN_Sopot	Neolithic	ancient	Croatia	Balkans	Croatia_MN_Sopot	7698	45.3388	18.6989	MathiesonNature2018	5837-5659 calBCE (6850±40, Poz-90129)	Beli Manastir-Popova zemlja	259853
I3947	M	Croatia_N_Cardial	Neolithic	ancient	Croatia	Balkans	Croatia_N_Cardial	7836	43.589	16.648	MathiesonNature2018	5986-5786 calBCE (7000±40 BP, PSUAMS-2223)	Zemunica Cave	404733
I3948	M	Croatia_N_Cardial	Neolithic	ancient	Croatia	Balkans	Croatia_N_Cardial	7860	43.589	16.648	MathiesonNature2018	6005-5814 calBCE (7030±40 BP, PSUAMS-2224)	Zemunica Cave	405509
I4167	M	Croatia_EN_Starcevo	Neolithic	ancient	Croatia	Balkans	Croatia_EN_Starcevo	6624	45.3388	18.6989	MathiesonNature2018	4790-4558 calBCE (5830±40 BP, Poz-90127)	Beli Manastir-Popova zemlja	30903
I4168	F	Croatia_MN_Sopot	Neolithic	ancient	Croatia	Balkans	Croatia_MN_Sopot	6600	45.3388	18.6989	MathiesonNature2018	4763-4536 calBCE (5790±40 BP, Poz-90128)	Beli Manastir-Popova zemlja	103818
I4175	F	Croatia_LateC_EBA_Vucedol	Bronze Age	ancient	Croatia	Balkans	Croatia_LateC_EBA_Vucedol	4800	45.3356	19.0605	MathiesonNature2018	3000-2700 BCE	Vučedol Tell	30233
I4331	M	Croatia_MBA	Bronze Age	ancient	Croatia	Balkans	Croatia_MBA	3526	43.194	17.344	MathiesonNature2018	1631-1521 calBCE (3305±20 BP, PSUAMS-2257)	Veliki Vanik	383653
I4332	F	Croatia_MBA	Bronze Age	ancient	Croatia	Balkans	Croatia_MBA	3516	43.194	17.344	MathiesonNature2018	1618-1513 calBCE (3290±20 BP, PSUAMS-2258)	Veliki Vanik	391320
I5077	M	Croatia_MN_Sopot	Neolithic	ancient	Croatia	Balkans	Croatia_MN_Sopot	7026	45.551	18.7466	MathiesonNature2018	5207-4945 calBCE (6110±25 BP, PSUAMS-2691)	Osijek, Hermanov Vinograd	439014
I5078	M	Croatia_MN_Sopot	Neolithic	ancient	Croatia	Balkans	Croatia_MN_Sopot	6569	45.551	18.7466	MathiesonNature2018	4692-4546 calBCE (5770±25 BP, PSUAMS-2615)	Osijek, Hermanov Vinograd	442352
I5079	F	Croatia_LN_Starcevo	Neolithic	ancient	Croatia	Balkans	Croatia_LN_Starcevo	5485	45.4885	17.6413	MathiesonNature2018	3710-3360 calBCE (4700±90 BP, Beta-187421)	Radovanci	428037
I2792	M	Croatia_Vucedol	Neolithic	ancient	Croatia	Balkans	Croatia_Vucedol	4677	45.3356	19.0605	MathiesonNature2018	2872-2582 calBCE (4130±35 BP, Poz-90126)	Vučedol Tell	98863
I7207	M	Czech_CordedWare	Neolithic	ancient	Czech Republic	Central_Europe	Czech_CordedWare	4400	50.4103	14.0746	NarasimhanPattersonScience2019	2559-2340 calBCE (3935±25 BP, PSUAMS-3887)	Radovesice	411386
I7208	M	Czech_CordedWare	Neolithic	ancient	Czech Republic	Central_Europe	Czech_CordedWare	4330	50.4103	14.0746	NarasimhanPattersonScience2019	2464-2295 calBCE (3885±25 BP, PSUAMS-3888)	Radovesice	421792
I7209	M	Czech_CordedWare	Neolithic	ancient	Czech Republic	Central_Europe	Czech_CordedWare	4283	50.4103	14.0746	NarasimhanPattersonScience2019	2458-2207 calBCE (3850±25 BP, PSUAMS-4026)	Radovesice	457240
I7271	M	Czech_BellBeaker_brother.I7278	Bronze Age	ancient	Czech Republic	Central_Europe	REMOVE_Czech_BellBeaker_brother.I7278	4200	50.19	14.158	OlaldeNature2018	2500-2000 BCE	Brandysek	99377
I7278	M	Czech_BellBeaker	Bronze Age	ancient	Czech Republic	Central_Europe	Czech_BellBeaker	4332	50.19	14.158	OlaldeNature2018	2464-2299 calBCE (3890±20 BP, PSUAMS-4349)	Brandysek	418595
I7282	M	Czech_BellBeaker	Bronze Age	ancient	Czech Republic	Central_Europe	Czech_BellBeaker	4200	50.4103	14.0746	OlaldeNature2018	2500-2000 BCE	Radovesice	411733
I7283	F	Czech_BellBeaker_mother.I7282	Bronze Age	ancient	Czech Republic	Central_Europe	REMOVE_Czech_BellBeaker_mother.I7282	4200	50.4103	14.0746	OlaldeNature2018	2500-2000 BCE	Radovesice	397433
I7289	M	Czech_BellBeaker_sibling.I7214	Bronze Age	ancient	Czech Republic	Central_Europe	REMOVE_Czech_BellBeaker_sibling.I7214	4287	50.4103	14.0746	OlaldeNature2018	2459-2214 calBCE (3860±20 BP, PSUAMS-4353)	Radovesice	403990
I7210	M	Czech_BellBeaker_father.or.son.I7212	Bronze Age	ancient	Czech Republic	Central_Europe	REMOVE_Czech_BellBeaker_father.or.son.I7212	4070	50.4103	14.0746	OlaldeNature2018	2201-2039 calBCE (3730±20 BP, PSUAMS-4236)	Radovesice	395757
I7212	M	Czech_BellBeaker	Bronze Age	ancient	Czech Republic	Central_Europe	Czech_BellBeaker	4280	50.4103	14.0746	OlaldeNature2018	2456-2203 calBCE (3840±25 BP, PSUAMS-4346)	Radovesice	394169
I7214	F	Czech_BellBeaker	Bronze Age	ancient	Czech Republic	Central_Europe	Czech_BellBeaker	4200	50.4103	14.0746	OlaldeNature2018	2500-2000 BCE	Radovesice	405616
I6695	F	Czech_CordedWare	Neolithic	ancient	Czech Republic	Central_Europe	Czech_CordedWare	4575	50.5481	13.7761	NarasimhanPattersonScience2019	2900-2350 BCE	Bilina	439703
I6696	M	Czech_CordedWare	Neolithic	ancient	Czech Republic	Central_Europe	Czech_CordedWare	4575	50.5429	14.0659	NarasimhanPattersonScience2019	2900-2350 BCE	Velké Žernoseky	446044
I7195	F	Czech_EBA	Bronze Age	ancient	Czech Republic	Central_Europe	Czech_EBA	4250	50.0504	14.3667	OlaldeNature2018	2800-1800 BCE	Prague 5, Jinonice, Butovická Street	368222
I7198	F	Czech_EBA	Bronze Age	ancient	Czech Republic	Central_Europe	Czech_EBA	4034	50.0504	14.3667	OlaldeNature2018	2189-1978 calBCE (3685±25 BP, PSUAMS-3885)	Prague 5, Jinonice, Butovická Street	412739
I7200	F	Czech_EBA	Bronze Age	ancient	Czech Republic	Central_Europe	Czech_EBA	4250	50.0504	14.3667	OlaldeNature2018	2800-1800 BCE	Prague 5, Jinonice, Butovická Street	395907
I7201	F	Czech_EBA	Bronze Age	ancient	Czech Republic	Central_Europe	Czech_EBA	4250	50.0504	14.3667	OlaldeNature2018	2800-1800 BCE	Prague 5, Jinonice, Butovická Street	367102
I7203	M	Czech_EBA	Bronze Age	ancient	Czech Republic	Central_Europe	Czech_EBA	4250	50.0504	14.3667	OlaldeNature2018	2800-1800 BCE	Prague 5, Jinonice, Butovická Street	38742
I7211	F	Czech_BellBeaker	Bronze Age	ancient	Czech Republic	Central_Europe	Czech_BellBeaker	4170	50.4103	14.0746	OlaldeNature2018	2293-2146 calBCE (3800±20 BP, PSUAMS-4345)	Radovesice	406711
I7213	F	Czech_BellBeaker	Bronze Age	ancient	Czech Republic	Central_Europe	Czech_BellBeaker	4267	50.4103	14.0746	OlaldeNature2018	2431-2202 calBCE (3835±20 BP, PSUAMS-4347)	Radovesice	398788
I7249	M	Czech_BellBeaker	Bronze Age	ancient	Czech Republic	Central_Europe	Czech_BellBeaker	4007	50.19	14.158	OlaldeNature2018	2136-1977 calBCE (3670±20 BP, PSUAMS-4499)	Brandysek	411244
I7251	M	Czech_BellBeaker	Bronze Age	ancient	Czech Republic	Central_Europe	Czech_BellBeaker	4200	50.19	14.158	OlaldeNature2018	2500-2000 BCE	Brandysek	398074
I7250	F	Czech_BellBeaker	Bronze Age	ancient	Czech Republic	Central_Europe	Czech_BellBeaker	4200	50.19	14.158	OlaldeNature2018	2500-2000 BCE	Brandysek	82810
I7269	M	Czech_BellBeaker	Bronze Age	ancient	Czech Republic	Central_Europe	Czech_BellBeaker	4200	50.19	14.158	OlaldeNature2018	2500-2000 BCE	Brandysek	368471
I7272	M	Czech_Eneolithic	Neolithic	ancient	Czech Republic	Central_Europe	Czech_Eneolithic	5454	50.19	14.158	OlaldeNature2018	3630-3377 calBCE (4715±20 BP, PSUAMS-4239)	Brandysek	407431
I7270	F	Czech_BellBeaker	Bronze Age	ancient	Czech Republic	Central_Europe	Czech_BellBeaker	4200	50.19	14.158	OlaldeNature2018	2500-2000 BCE	Brandysek	21554
I7275	M	Czech_BellBeaker	Bronze Age	ancient	Czech Republic	Central_Europe	Czech_BellBeaker	4200	50.19	14.158	OlaldeNature2018	2500-2000 BCE	Brandysek	372674
I7276	M	Czech_BellBeaker	Bronze Age	ancient	Czech Republic	Central_Europe	Czech_BellBeaker	4200	50.19	14.158	OlaldeNature2018	2500-2000 BCE	Brandysek	403242
I7279	M	Czech_CordedWare	Neolithic	ancient	Czech Republic	Central_Europe	Czech_CordedWare	4200	50.19	14.158	OlaldeNature2018	2500-2000 BCE	Brandysek	332845
I7280	M	Czech_CordedWare	Neolithic	ancient	Czech Republic	Central_Europe	Czech_CordedWare	4200	50.19	14.158	OlaldeNature2018	2500-2000 BCE	Brandysek	411245
I7281	F	Czech_BellBeaker	Bronze Age	ancient	Czech Republic	Central_Europe	Czech_BellBeaker	4192	50.045	14.3393	OlaldeNature2018	2334-2149 calBCE (3810±20 BP, PSUAMS-4350)	Prague 5, Mala Ohrada	400340
I7286	M	Czech_BellBeaker	Bronze Age	ancient	Czech Republic	Central_Europe	Czech_BellBeaker	4250	50.4103	14.0746	OlaldeNature2018	2399-2201 calBCE (3830±20 BP, PSUAMS-4352)	Radovesice	421514
I7287	M	Czech_BellBeaker	Bronze Age	ancient	Czech Republic	Central_Europe	Czech_BellBeaker	4200	50.4103	14.0746	OlaldeNature2018	2500-2000 BCE	Radovesice	332833
I7288	M	Czech_BellBeaker	Bronze Age	ancient	Czech Republic	Central_Europe	Czech_BellBeaker	4200	50.4103	14.0746	OlaldeNature2018	2500-2000 BCE	Radovesice	47263
I7290	F	Czech_BellBeaker	Bronze Age	ancient	Czech Republic	Central_Europe	Czech_BellBeaker	4200	50.4103	14.0746	OlaldeNature2018	2500-2000 BCE	Radovesice	425593
Vestonice13_d	M	Czech_Vestonice13	Pre−Villabruna hunter−gatherers	ancient	Czech Republic	Central_Europe	Czech_Vestonice13	30870	48.53	16.39	FuNature2016	29120-28720 BCE (26640±110 BP, GrN-14831, layer date)	Dolni Vestonice	70487
Vestonice15_d	M	Czech_Vestonice15	Pre−Villabruna hunter−gatherers	ancient	Czech Republic	Central_Europe	Czech_Vestonice15	30870	48.53	16.39	FuNature2016	29120-28720 BCE (26640±110 BP, GrN-14831, layer date)	Dolni Vestonice	19383
Pavlov1_d	M	Czech_Pavlov1	Pre−Villabruna hunter−gatherers	ancient	Czech Republic	Central_Europe	Czech_Pavlov1	30260	48.53	16.39	FuNature2016	29160-27460 BCE (26170±450 BP, GrN-20391, layer date)	Dolni Vestonice	36222
Vestonice16	M	Czech_Vestonice16	Pre−Villabruna hunter−gatherers	ancient	Czech Republic	Central_Europe	Czech_Vestonice16	30010	48.53	16.39	FuNature2016	28760-27360 BCE [28634-27458 calBCE (GrN-15277: 25740±210 BP), 28586-27086 calBCE (25570±280, GrN-15276), layer date]	Dolni Vestonice	429825
Vestonice43_d	M	Czech_Vestonice43	Pre−Villabruna hunter−gatherers	ancient	Czech Republic	Central_Europe	Czech_Vestonice43	30010	48.53	16.39	FuNature2016	28760-27360 BCE [28634-27458 calBCE (GrN-15277: 25740±210 BP), 28586-27086 calBCE (25570±280, GrN-15276), layer date]	Dolni Vestonice	77996
I5037	M	Czech_EBA_Protounetice	Bronze Age	ancient	Czech Republic	Central_Europe	Czech_EBA_Protounetice	4100	48.799	17.022	OlaldeNature2018	2300-2000 BCE	Moravská Nová Ves	10195
I5042	M	Czech_EBA_Protounetice	Bronze Age	ancient	Czech Republic	Central_Europe	Czech_EBA_Protounetice	4100	48.799	17.022	OlaldeNature2018	2300-2000 BCE	Moravská Nová Ves	36342
I5043	M	Czech_EBA_Unetice	Bronze Age	ancient	Czech Republic	Central_Europe	Czech_EBA_Unetice	4250	48.799	17.022	OlaldeNature2018	2800-1800 BCE	Moravská Nová Ves	151234
I4945	F	Czech_BellBeaker	Bronze Age	ancient	Czech Republic	Central_Europe	Czech_BellBeaker	4168	50.1217	14.457	OlaldeNature2018	2291-2144 calBCE (3795±20 BP, PSUAMS-2854)	Prague 8, Kobylisy, Ke Stírce Street	268606
I4946	F	Czech_BellBeaker	Bronze Age	ancient	Czech Republic	Central_Europe	Czech_BellBeaker	4172	50.0504	14.3667	OlaldeNature2018	2297-2147 calBCE (3805±20 BP, PSUAMS-2801)	Prague 5, Jinonice, Butovická Street	190602
I4884	M	Czech_EBA	Bronze Age	ancient	Czech Republic	Central_Europe	Czech_EBA	3764	50.1217	14.457	OlaldeNature2018	1882-1745 calBCE (3480±20 BP, PSUAMS-2842)	Prague 8, Kobylisy, Ke Stírce Street	445920
I4885	M	Czech_BellBeaker	Bronze Age	ancient	Czech Republic	Central_Europe	Czech_BellBeaker	4166	50.1217	14.457	OlaldeNature2018	2289-2143 calBCE (3790±20 BP, PSUAMS-2843)	Prague 8, Kobylisy, Ke Stírce Street	426102
I4886	M	Czech_BellBeaker	Bronze Age	ancient	Czech Republic	Central_Europe	Czech_BellBeaker	4074	50.1217	14.457	OlaldeNature2018	2205-2042 calBCE (3740±20 BP, PSUAMS-2844)	Prague 8, Kobylisy, Ke Stírce Street	442922
I4887	M	Czech_BellBeaker_brother.I4888	Bronze Age	ancient	Czech Republic	Central_Europe	REMOVE_Czech_BellBeaker_brother.I4888	4070	50.1217	14.457	OlaldeNature2018	2201-2039 calBCE (3730±20 BP, PSUAMS-2845)	Prague 8, Kobylisy, Ke Stírce Street	430101
I4888	M	Czech_BellBeaker	Bronze Age	ancient	Czech Republic	Central_Europe	Czech_BellBeaker	4060	50.1217	14.457	OlaldeNature2018	2190-2029 calBCE (3700±20 BP, PSUAMS-2846)	Prague 8, Kobylisy, Ke Stírce Street	438085
I4889	M	Czech_BellBeaker	Bronze Age	ancient	Czech Republic	Central_Europe	Czech_BellBeaker	4122	50.1217	14.457	OlaldeNature2018	2281-2062 calBCE (3765±20 BP, PSUAMS-2847)	Prague 8, Kobylisy, Ke Stírce Street	444582
I4890	M	Czech_BellBeaker	Bronze Age	ancient	Czech Republic	Central_Europe	Czech_BellBeaker	4250	50.1217	14.457	OlaldeNature2018	2800-1800 BCE	Prague 8, Kobylisy, Ke Stírce Street	19505
I4891	M	Czech_BellBeaker	Bronze Age	ancient	Czech Republic	Central_Europe	Czech_BellBeaker	4122	50.1217	14.457	OlaldeNature2018	2281-2062 calBCE (3765±20 BP, PSUAMS-2848)	Prague 8, Kobylisy, Ke Stírce Street	441174
I4892	F	Czech_EBA	Bronze Age	ancient	Czech Republic	Central_Europe	Czech_EBA	3741	50.1217	14.457	OlaldeNature2018	1881-1701 calBCE (3475±20 BP, PSUAMS-2849)	Prague 8, Kobylisy, Ke Stírce Street	432140
I4893	M	Czech_N	Neolithic	ancient	Czech Republic	Central_Europe	Czech_N	6349	50.1217	14.457	OlaldeNature2018	4449-4348 calBCE (5550±20 BP, PSUAMS-2850)	Prague 8, Kobylisy, Ke Stírce Street	439882
I4894	F	Czech_N	Neolithic	ancient	Czech Republic	Central_Europe	Czech_N	6378	50.1217	14.457	OlaldeNature2018	4488-4368 calBCE (5610±20 BP, PSUAMS-2851)	Prague 8, Kobylisy, Ke Stírce Street	435829
I4895	M	Czech_BellBeaker	Bronze Age	ancient	Czech Republic	Central_Europe	Czech_BellBeaker	4110	50.0504	14.3667	OlaldeNature2018	2273-2047 calBCE (3750±20 BP, PSUAMS-2852)	Prague 5, Jinonice, Butovická Street	428329
I4896	F	Czech_BellBeaker	Bronze Age	ancient	Czech Republic	Central_Europe	Czech_BellBeaker	4165	50.0504	14.3667	OlaldeNature2018	2288-2142 calBCE (3785±20 BP, PSUAMS-2853)	Prague 5, Jinonice, Butovická Street	431640
I5514	M	Czech_BellBeaker	Bronze Age	ancient	Czech Republic	Central_Europe	Czech_BellBeaker	4163	50.0504	14.3667	OlaldeNature2018	2286-2139 calBCE (3780±20 BP, PSUAMS-2864)	Prague 5, Jinonice, Butovická Street	449976
I6468	F	Czech_BellBeaker	Bronze Age	ancient	Czech Republic	Central_Europe	Czech_BellBeaker	4150	50.1667	14.3167	OlaldeNature2018	2500-1900 BCE	Velké Přílepy	25534
I6476	F	Czech_BellBeaker	Bronze Age	ancient	Czech Republic	Central_Europe	Czech_BellBeaker	4100	50.5112	14.0634	OlaldeNature2018	2500-1800 BCE	Lovosice	12782
I6480	M	Czech_BellBeaker	Bronze Age	ancient	Czech Republic	Central_Europe	Czech_BellBeaker	4150	50.1667	14.3167	OlaldeNature2018	2500-1900 BCE	Velké Přílepy	223052
I6677	M	Czech_Baalberge	Neolithic	ancient	Czech Republic	Central_Europe	Czech_Baalberge	5550	50.5481	13.7761	NarasimhanPattersonScience2019	3800-3400 BCE	Bilina	454252
I7949	M	Czech_BA	Bronze Age	ancient	Czech Republic	Central_Europe	Czech_BA	3046	50.5481	13.7761	NarasimhanPattersonScience2019	1187-1004 calBCE (2890±20 BP, PSUAMS-6927)	Bilina	453945
DA111.SG	M	Czech_HallstattBylany.SG	Iron Age	ancient	Czech Republic	Central_Europe	Czech_HallstattBylany	2702	50.51	14.05	DamgaardNature2018	910-593 calBCE (2630±48 BP, UBA-31219)		263382
DA112.SG	F	Czech_HallstattBylany.SG	Iron Age	ancient	Czech Republic	Central_Europe	Czech_HallstattBylany	2529	50.51	14.05	DamgaardNature2018	753-404 calBCE (2430±40 BP, UBA-31220)		146719
RISE569.SG	F	Czech_EarlySlav_dup.I4137.SG	Antiquity	ancient	Czech Republic	Central_Europe	REMOVE_Czech_EarlySlav_dup.I4137	1235	50.19	14.158	AllentoftNature2015	660-770 calCE (1300±30 BP, Poz-84461)	Brandysek	377394
RISE568.SG	F	Czech_EarlySlav.SG	Antiquity	ancient	Czech Republic	Central_Europe	Czech_EarlySlav	1200	50.19	14.158	AllentoftNature2015	600-900 CE	Brandysek	31977
kol6-ALL_DATA.SG	F	Czech_Megalithic.SG	Neolithic	ancient	Czech Republic	Central_Europe	Czech_Megalithic	6775	50.0289	15.2012	SanchezQuintoPNAS2019	4910-4740 calBCE (5950±25 BP, UGAMS-9615)	Kolín	411837
I4130	F	Czech_EBA_Unetice	Bronze Age	ancient	Czech Republic	Central_Europe	Czech_EBA_Unetice	4250	48.799	17.022	OlaldeNature2018 (known there as I5044)	2800-1800 BCE	Moravská Nová Ves	117462
I4136	F	Czech_BellBeaker	Bronze Age	ancient	Czech Republic	Central_Europe	Czech_BellBeaker	4250	50.118	14.258	OlaldeNature2018 (known there as I5025)	2800-1800 BCE	Knezeves	129463
RISE577.SG	F	Czech_Unetice_EBA_dup.I4139.SG	Bronze Age	ancient	Czech Republic	Central_Europe	REMOVE_Czech_Unetice_EBA_dup.I4139	4000	50.1667	14.3167	AllentoftNature2015	2300-1800 BCE	Velké Přílepy	385092
RISE566.SG	M	Czech_BellBeaker_dup.I4145.SG	Bronze Age	ancient	Czech Republic	Central_Europe	REMOVE_Czech_BellBeaker_dup.I4145	4106	50.118	14.258	AllentoftNature2015	2279-2033 calBCE (3740±35 BP, Poz-84460)	Knezeves	59742
RISE21.SG	F	Denmark_BA.SG	Bronze Age	ancient	Denmark	Northern_Europe	Denmark_BA	3304	55.55	12.209	AllentoftNature2015	1426-1281 calBCE (3092±29 BP, OxA-28047)	Karlstrup	15390
RISE42.SG	M	Denmark_LN.SG	Neolithic	ancient	Denmark	Northern_Europe	Denmark_LN	4032	55.657	12.148	AllentoftNature2015	2191-1972 calBCE (3681±28 BP, OxA-28225)	Marbjerg	10314
RISE47.SG	M	Denmark_BA.SG	Bronze Age	ancient	Denmark	Northern_Europe	Denmark_BA	3362	56.97	9.552	AllentoftNature2015	1499-1324 calBCE (3153±26 BP, OxA-28258)	Sebber skole	56109
RISE61.SG	M	Denmark_MN_B.SG	Neolithic	ancient	Denmark	Northern_Europe	Denmark_MN_B	4622	55.703	11.855	AllentoftNature2015	2851-2492 calBCE (4071±27 BP, OxA-28296)	Kyndelöse	154749
RISE71.SG	F	Denmark_LN.SG	Neolithic	ancient	Denmark	Northern_Europe	Denmark_LN	4060	56.676	10.034	AllentoftNature2015	2196-2023 calBCE (3701±26 BP, OxA-28269)	Falshöj	112254
RISE276.SG	M	Denmark_LBA.SG	Bronze Age	ancient	Denmark	Northern_Europe	Denmark_LBA	2621	55.914	11.565	AllentoftNature2015	794-547 calBCE (2525±25 BP, OxA-30485)	Trundholm II	52470
JK2911	M	Egypt_ThirdIntermediatePeriod	Iron Age	ancient	Egypt	Northern_Africa	Egypt_ThirdIntermediatePeriod	2614	29.9	31.2	ScheunemannNatureCommunications2017	787-541 calBCE (2513±24 BP, MAMS-23617)	Abusir-el Meleq	251116
MA826.RISE00.SG	F	Estonia_CordedWare.SG	Neolithic	ancient	Estonia	Eastern_Europe	Estonia_CordedWare	4413	59.408	27.026	SaagCurrentBiology2017.merge.with.AllentoftNature2015	2575-2350 calBCE (3969±32 BP, UBA-29064)	Jäbara, Ida-Viru, Sope	333130
s19_0LS09_1.SG	F	Estonia_IA_lc.SG	Iron Age	ancient	Estonia	Eastern_Europe	Estonia_IA	2410	59.4489	24.4831	SaagCurrentBiology2019	540-380 calBCE (2361±29 BP, SUERC-44060 (GU29241)	Harju, Ilmandu III	5772
s19_0LS10_1.SG	M	Estonia_IA.SG	Iron Age	ancient	Estonia	Eastern_Europe	Estonia_IA	2615	59.4967	26.5479	SaagCurrentBiology2019	800-530 calBCE (2530±41 BP, UBA-26114)	Laane-Viru, Hiiemagi at Kunda, tarand III, burial 9	140700
s19_0LS11_1.SG	M	Estonia_BA.SG	Bronze Age	ancient	Estonia	Eastern_Europe	Estonia_BA	2905	59.4403	25.1349	SaagCurrentBiology2019	1060-850 calBCE (2815±33 BP, Hela-2361)	Harju, Joelahtme 34, cist?	101602
s19_V10_2.SG	M	Estonia_IA.SG	Iron Age	ancient	Estonia	Eastern_Europe	Estonia_IA	2560	59.4967	26.5479	SaagCurrentBiology2019	790-430 calBCE (2484±40 BP, UBA-26115)	Laane-Viru, Hiiemägi at Kunda, tarand XI, burial 24	175252
s19_V11_1.SG	F	Estonia_IA.SG	Iron Age	ancient	Estonia	Eastern_Europe	Estonia_IA	2245	58.4049	22.0066	SaagCurrentBiology2019	390-200 calBCE (2220±35 BP, Poz-98256)	Saare, Kurevere, large circle	129507
s19_V12_1.SG	M	Estonia_IA.SG	Iron Age	ancient	Estonia	Eastern_Europe	Estonia_IA	2150	58.4049	22.0066	SaagCurrentBiology2019	360-40 calBCE (2125±35 BP, Poz-98257)	Saare, Kurevere, tarand VII	121349
s19_V14_2.SG	M	Estonia_BA.SG	Bronze Age	ancient	Estonia	Eastern_Europe	Estonia_BA	3115	59.4972	25.5114	SaagCurrentBiology2019	1280-1050 calBCE (2966±29 BP, SUERC-44064 (GU29245)	Harju, Toomani 5 at Muuksi, cist 1	194981
s19_V16_1.SG	M	Estonia_BA.SG	Bronze Age	ancient	Estonia	Eastern_Europe	Estonia_BA	2510	59.4306	24.9011	SaagCurrentBiology2019	730-390 calBCE (2399±27 BP, UBA-24124)	Harju, Jaani A at Vao, cist	111010
s19_V7_1.SG	M	Estonia_IA.SG	Iron Age	ancient	Estonia	Eastern_Europe	Estonia_IA	2560	59.4489	24.4831	SaagCurrentBiology2019	790-430 calBCE (2484±41 BP, UBA-26113)	Harju, Ilmandu III	7978
s19_V8_1.SG	F	Estonia_IA_lc.SG	Iron Age	ancient	Estonia	Eastern_Europe	Estonia_IA	2520	59.4489	24.4831	SaagCurrentBiology2019	750-390 calBCE (2405±35 BP, Poz-98215)	Harju, Ilmandu III	5130
s19_V9_2.SG	M	Estonia_BA.SG	Bronze Age	ancient	Estonia	Eastern_Europe	Estonia_BA	3065	59.4403	25.1349	SaagCurrentBiology2019	1220-1010 calBCE (2924±32 BP, Hela-2365)	Harju, Joelahtme 7, cist	201992
s19_VII3_1.SG	M	Estonia_IA_lc.SG	Iron Age	ancient	Estonia	Eastern_Europe	Estonia_IA	2230	58.6752	23.6872	SaagCurrentBiology2019	380-180 calBCE (2205±35 BP, Poz-98209)	Parnu, Poanse I, tarand 4	5698
s19_VII4_1.SG	M	Estonia_IA.SG	Iron Age	ancient	Estonia	Eastern_Europe	Estonia_IA	2530	59.5313	25.8661	SaagCurrentBiology2019	760-400 calBCE (2425±35 BP, Poz-98210)	Laane-Viru, Tandemagi IV at Vohma, tarand 2	164503
s19_X02_1.SG	M	Estonia_BA.SG	Bronze Age	ancient	Estonia	Eastern_Europe	Estonia_BA	2950	59.4564	24.9217	SaagCurrentBiology2019	1090-910 calBCE (2834±28 BP, SUERC-80017 (GU47828)	Harju, Iru 14, cist	16603
s19_X04_1.SG	M	Estonia_IA.SG	Iron Age	ancient	Estonia	Eastern_Europe	Estonia_IA	2370	58.3335	22.0196	SaagCurrentBiology2019	480-360 calBCE (2331±26 BP, SUERC-80015 (GU47826)	Saare, Loona 1, outside the cist, square d/107	117115
s19_X05_1.SG	M	Estonia_BA.SG_1d.rel.s19_V14_2.SG	Bronze Age	ancient	Estonia	Eastern_Europe	REMOVE_Estonia_BA.SG_1d.rel.s19_V14_2	3060	59.4972	25.5114	SaagCurrentBiology2019	1210-1010 calBCE (2908±26 BP, SUERC-44069 (GU29247)	Harju, Toomani 5 at Muuksi, cist 2	15753
s19_X08_1.SG	M	Estonia_BA.SG	Bronze Age	ancient	Estonia	Eastern_Europe	Estonia_BA	2820	59.505	25.5281	SaagCurrentBiology2019	930-810 calBCE (2733±26 BP, SUERC-80021 (GU47832)	Harju, Lookese at Muuksi, cist A	138154
s19_X10_1.SG	M	Estonia_BA.SG	Bronze Age	ancient	Estonia	Eastern_Europe	Estonia_BA	3070	59.505	25.5281	SaagCurrentBiology2019	1220-1020 calBCE (2926±28 BP, SUERC-80026 (GU47834)	Harju, Lookese at Muuksi, cist C	107644
s19_X11_1.SG	M	Estonia_BA.SG	Bronze Age	ancient	Estonia	Eastern_Europe	Estonia_BA	2910	59.3992	27.0142	SaagCurrentBiology2019	1030-890 calBCE (2805±26 BP, SUERC-80010 (GU47824)	Ida-Viru, Napa 3, cist	109404
s19_X12_1.SG	M	Estonia_BA.SG	Bronze Age	ancient	Estonia	Eastern_Europe	Estonia_BA	2795	59.3992	27.0142	SaagCurrentBiology2019	900-790 calBCE (2652±26 BP, SUERC-80011 (GU47825)	Ida-Viru, Napa 4, cist	11569
s19_X13_1.SG	U	Estonia_BA_lc.SG_1d.rel.s19_X14_1_lc.SG	Bronze Age	ancient	Estonia	Eastern_Europe	REMOVE_Estonia_BA_lc.SG_1d.rel.s19_X14_1_lc	2580	59.4708	25.0972	SaagCurrentBiology2019	780-480 calBCE (2485±30 BP, Hela-2127)	Harju, Lastekangur 2 at Rebala, cist	7573
s19_X14_1.SG	M	Estonia_BA.SG	Bronze Age	ancient	Estonia	Eastern_Europe	Estonia_BA	2555	59.4708	25.0972	SaagCurrentBiology2019	780-430 calBCE (2481±30 BP, Hela-2061)	Harju, Lastekangur 2 at Rebala, cist	144161
s19_X15_2.SG	M	Estonia_BA.SG	Bronze Age	ancient	Estonia	Eastern_Europe	Estonia_BA	3055	58.2186	26.1125	SaagCurrentBiology2019	1210-1000 calBCE (2899±28 BP, SUERC-80016 (GU47827)	Tartu, Vehendi 11, peripheral, square 4/d	152838
s19_X16_1.SG	M	Estonia_BA.SG	Bronze Age	ancient	Estonia	Eastern_Europe	Estonia_BA	2945	59.4383	24.8853	SaagCurrentBiology2019	1080-910 calBCE (2834±26 BP, SUERC-80019 (GU47830)	Harju, Kangru 1 at Vao, cist	9172
s19_X17_2.SG	M	Estonia_BA.SG	Bronze Age	ancient	Estonia	Eastern_Europe	Estonia_BA	2820	59.4383	24.8853	SaagCurrentBiology2019	930-810 calBCE (2732±28 BP, SUERC-80020 (GU47831)	Harju, Kangru 8 at Vao, cist?	166248
s19_X20_1.SG	M	Estonia_BA.SG	Bronze Age	ancient	Estonia	Eastern_Europe	Estonia_BA	2800	59.4308	24.9089	SaagCurrentBiology2019	900-800 calBCE (2677±26 BP, SUERC-80018 (GU47829)	Harju, Parna 1 at Vao, cist	42243
s19_0LS03_1.SG	M	Estonia_Medieval.SG	Antiquity	ancient	Estonia	Eastern_Europe	Estonia_Medieval	725	59.3828	27.3639	SaagCurrentBiology2019	1210-1240 CE	Ida-Viru, Kukruse, burial 9	35786
s19_IIg_1.SG	M	Estonia_Medieval.SG	Antiquity	ancient	Estonia	Eastern_Europe	Estonia_Medieval	725	59.4494	26.7139	SaagCurrentBiology2019	1210-1240 CE	Laane-Viru, Pada, burial 151	52393
s19_IIa_1.SG	M	Estonia_Medieval.SG	Antiquity	ancient	Estonia	Eastern_Europe	Estonia_Medieval	685	58.5033	22.7425	SaagCurrentBiology2019	1230-1300 CE	Saare, Karja, burial 16	255396
s19_IIIt_1.SG	F	Estonia_Medieval.SG	Antiquity	ancient	Estonia	Eastern_Europe	Estonia_Medieval	600	57.86	26.5894	SaagCurrentBiology2019	1250-1450 CE	Võru, Vaabina, burial 43	22558
s19_IIf_1.SG	M	Estonia_Medieval.SG	Antiquity	ancient	Estonia	Eastern_Europe	Estonia_Medieval	575	58.0594	26.4961	SaagCurrentBiology2019	1360-1390 CE	Valga, Otepaa Piiri St., 1938, burial 1	102010
s19_ILS01_1.SG	M	Estonia_Medieval.SG	Antiquity	ancient	Estonia	Eastern_Europe	Estonia_Medieval	388	58.2475	26.7628	SaagCurrentBiology2019	1500-1625 CE	Tartu, Vana-Kuuste, burial 73	41812
s19_IVLS09KT_1.SG	M	Estonia_Medieval.SG	Antiquity	ancient	Estonia	Eastern_Europe	Estonia_Medieval	365	58.3036	26.9478	SaagCurrentBiology2019	1570-1600 CE	Tartu, Maletjarve, burial 18	162981
DA237.SG	F	Saami_IA.SG	Iron Age	ancient	Finland	Northern_Europe	Saami_IA	1418	62.9	22.4	SikoraNature2019	428-637 calCE (1508±38 BP, UBA-32346)	Levanluhta	57941
I1388	M	France_BellBeaker_lowSteppe	Bronze Age	ancient	France	Western_Europe	France_BellBeaker_lowSteppe	4246	45.46	6.213	OlaldeNature2018	2456-2135 calBCE (3805±40 BP, Lyon-3099)	Haute-Savoie, Marlens, Sur les Barmes	198308
I1382	M	France_BellBeaker	Bronze Age	ancient	France	Western_Europe	France_BellBeaker	4236	49.153	6.102	OlaldeNature2018	2435-2136 calBCE (3805±35 BP, GrA-4468)	Moselle, Mondelange, PAC de la Sente	319860
I1381	M	France_BellBeaker	Bronze Age	ancient	France	Western_Europe	France_BellBeaker	4100	49.153	6.102	OlaldeNature2018	2400-1900 BCE	Moselle, Mondelange, PAC de la Sente	365372
I1391_published	F	France_BellBeaker_published	Bronze Age	ancient	France	Western_Europe	France_BellBeaker	4190	47.57	7.18	OlaldeNature2018	2346-2133 calBCE (3795±35 BP, Poz-68164)	Haut-Rhin, Rouffach	45129
I1389_published	M	France_BellBeaker_1d.rel.I1390_published	Bronze Age	ancient	France	Western_Europe	REMOVE_France_BellBeaker_1d.rel.I1390_published	4323	47.39	7.271	OlaldeNature2018	2468-2278 calBCE [2481-2289 calBCE (3935±35 BP, Poz-41229), 2468-2278 calBCE (3925±30 BP, Poz-41228)]	Haut-Rhin, Sierentz, Les Villas d'Aurele	50171
I1390	M	France_BellBeaker	Bronze Age	ancient	France	Western_Europe	France_BellBeaker	4383	47.39	7.271	OlaldeNature2018	2566-2299 calBCE [2566-2524 calBCE (3910±35 BP, Poz-41227), 2489-2299 calBCE (3875±35 BP, Poz-41226)]	Haut-Rhin, Sierentz, Les Villas d'Aurele	235495
Rigney1_published_d	F	France_Rigney1_published	Hunter-gatherers	ancient	France	Western_Europe	France_Rigney1	15465	47.23	6.1	FuNature2016	13740-13290 calBCE (12930±55 BP, Ly-6515 (OxA)	Rigney	17254
I3874	F	France_BellBeaker	Bronze Age	ancient	France	Western_Europe	France_BellBeaker	4069	44.476	6.369	OlaldeNature2018	2201-2036 calBCE (3725±25 BP, PSUAMS-1835)	Villard	348704
I3875	M	France_BellBeaker	Bronze Age	ancient	France	Western_Europe	France_BellBeaker	3991	44.476	6.369	OlaldeNature2018	2134-1947 calBCE (3655±25 BP, PSUAMS-1834)	Villard	417638
Rochedane_published	M	France_Rochedane_published	Hunter-gatherers	ancient	France	Western_Europe	France_Rochedane	12960	47.21	6.45	FuNature2016	11140-10880 calBCE (11120±50 BP, GrA-41739)	Rochedane	115134
I2575_published	M	France_BellBeaker_published	Bronze Age	ancient	France	Western_Europe	France_BellBeaker	4294	43.9655	5.8126	OlaldeNature2018	2476-2211 calBCE (3895±40 BP, GrA-22988)	Forcalquier, La Fare	14495
I4303	M	France_MN	Neolithic	ancient	France	Western_Europe	France_MN	6633	43.457	5.863	OlaldeNature2018	4779-4587 calBCE (5820±30 BP, PSUAMS-2260)	Clos de Roque	394639
Iboussieres39_published_d	M	France_Iboussieres39_published_lc	Hunter-gatherers	ancient	France	Western_Europe	France_Iboussieres39	11725	44.29	4.46	FuNature2016	10090-9460 calBCE (10140±50 BP, GrA-43700)	Aven des Iboussières à Malataverne, Rhône-Alpes	8187
Iboussieres25-1	M	France_Iboussieres25_1	Hunter-gatherers	ancient	France	Western_Europe	France_Iboussieres25_1	11725	44.29	4.46	MathiesonNature2018	10090-9460 BCE (10140±50 BP, GrA-43700, layer date based on a direct date of Iboussieres39)	Aven des Iboussières à Malataverne, Rhône-Alpes	40423
Iboussieres31-2	M	France_Iboussieres31_2	Hunter-gatherers	ancient	France	Western_Europe	France_Iboussieres31_2	11725	44.29	4.46	MathiesonNature2018	10090-9460 BCE (10140±50 BP, GrA-43700, layer date based on a direct date of Iboussieres39)	Aven des Iboussières à Malataverne, Rhône-Alpes	41946
I4304	M	France_MN	Neolithic	ancient	France	Western_Europe	France_MN	6639	43.457	5.863	OlaldeNature2018	4788-4590 calBCE (5830±35 BP, PSUAMS-2226)	Clos de Roque	436456
I4305	F	France_MN	Neolithic	ancient	France	Western_Europe	France_MN	6672	43.457	5.863	OlaldeNature2018	4826-4617 calBCE (5860±35 BP, PSUAMS-2225)	Clos de Roque	418183
I4308	F	France_MN	Neolithic	ancient	France	Western_Europe	France_MN	5450	43.34	5.06	OlaldeNature2018	3600-3400 BCE	Collet Redon	31349
Ranchot88_published_d	F	France_Ranchot88_published	Hunter-gatherers	ancient	France	Western_Europe	France_Ranchot88	10085	47.91	5.43	FuNature2016	8290-7980 calBCE (8985±40 BP, GrA-38019)	Ranchot	206321
I1392	F	France_BellBeaker_lowSteppe	Bronze Age	ancient	France	Western_Europe	France_BellBeaker_lowSteppe	4604	47.3408	7.313	OlaldeNature2018	2832-2476 calBCE (4047±29 BP, MAMS-25935)	Haut-Rhin, Hegenheim, Necropole	335149
Chaudardes1_published_d	M	France_Chaudardes_published	Hunter-gatherers	ancient	France	Western_Europe	France_Chaudardes	8205	49.24	3.46	FuNature2016	6410-6100 calBCE (7400±60 BP, GrA-28268)	Chaudardes	45251
BerryAuBac	M	France_BerryAuBac	Hunter-gatherers	ancient	France	Western_Europe	France_BerryAuBac	7245	49.24	3.54	MathiesonNature2018	5370-5220 calBCE (6325±35 BP, SacA-5455)	Berry Au Bac	28613
SATP.SG	M	Georgia_Satsurblia.SG	Hunter-gatherers	ancient	Georgia	Middle_East	Georgia_Satsurblia	13255	42.38	42.59	JonesNatureCommunications2015	11430-11180 calBCE (11415±50 BP, OxA-34632)	Satsurblia	406195
KK1.SG	M	Georgia_Kotias.SG	Hunter-gatherers	ancient	Georgia	Middle_East	Georgia_Kotias	9720	42.28	43.28	JonesNatureCommunications2015	7940-7600 calBCE [7938-7580 calBCE (8665±65 BP, RTT-5246), 7946-7612 calBCE (8745±40, OxA-28256)]	Kotias Klde	580876
I0807	M	Germany_MN_Baalberge	Neolithic	ancient	Germany	Central_Europe	Germany_MN_Baalberge	5790	51.42	11.68	MathiesonNature2015 (1240k of same same sample with 390k in HaakLazaridis2015)	3970-3710 calBCE (5061±62 BP, Erl-7784)	Esperstedt	32215
I0559	M	Germany_MN_Baalberge	Neolithic	ancient	Germany	Central_Europe	Germany_MN_Baalberge	5541	51.792	11.142	MathiesonNature2015 (1240k of same same sample with 390k in HaakLazaridis2015)	3654-3527 calBCE (4815±26 BP, MAMS-22818)	Quedlinburg Site IX	98244
I0560	F	Germany_MN_Baalberge	Neolithic	ancient	Germany	Central_Europe	Germany_MN_Baalberge	5458	51.792	11.142	MathiesonNature2015 (1240k of same same sample with 390k in HaakLazaridis2015)	3640-3376 calBCE (4745±52 BP, Erl-7856)	Quedlinburg Site IX	213981
I1546	F	Germany_BellBeaker	Bronze Age	ancient	Germany	Central_Europe	Germany_BellBeaker	4225	51.82	10.91	MathiesonNature2015	2500-2050 BCE	Benzingerode-Heimburg	77644
I0806	M	Germany_BellBeaker	Bronze Age	ancient	Germany	Central_Europe	Germany_BellBeaker	4241	51.79	11.14	MathiesonNature2015 (1240k of same same sample with 390k in HaakLazaridis2015)	2431-2150 calBCE (3824±25 BP, MAMS-22820)	Quedlinburg Site VII	49680
I0112	F	Germany_BellBeaker	Bronze Age	ancient	Germany	Central_Europe	Germany_BellBeaker	4250	51.791	11.141	MathiesonNature2015 (1240k of same same sample with 390k in HaakLazaridis2015)	2457-2142 calBCE (3820±42 BP, Erl-7038)	Quedlinburg Site XII	527868
I1530	M	Germany_BellBeaker_1d.rel.I0111	Bronze Age	ancient	Germany	Central_Europe	REMOVE_Germany_BellBeaker_1d.rel.I0111	4249	51.45	11.54	MathiesonNature2015	2458-2140 calBCE (3818±48 BP, Erl-8715)	Rothenschirmbach	16532
I0111	F	Germany_BellBeaker	Bronze Age	ancient	Germany	Central_Europe	Germany_BellBeaker	4290	51.45	11.54	MathiesonNature2015 (1240k of same same sample with 390k in HaakLazaridis2015)	2475-2204 calBCE (3881±50 BP, Erl-8712)	Rothenschirmbach	318120
I0108	F	Germany_BellBeaker	Bronze Age	ancient	Germany	Central_Europe	Germany_BellBeaker	4387	51.45	11.54	MathiesonNature2015 (1240k of same same sample with 390k in HaakLazaridis2015)	2575-2299 calBCE (3953±47 BP, Erl-8710)	Rothenschirmbach	395743
I0171	F	Germany_LN_BenzigerodeHeimburg	Neolithic	ancient	Germany	Central_Europe	Germany_LN_BenzigerodeHeimburg	4114	51.82	10.91	MathiesonNature2015 (1240k of same same sample with 390k in HaakLazaridis2015)	2287-2041 calBCE (3758±33 BP, KIA-27952)	Benzingerode-Heimburg	89608
I0059	F	Germany_LN_BenzigerodeHeimburg	Neolithic	ancient	Germany	Central_Europe	Germany_LN_BenzigerodeHeimburg	4188	51.82	10.91	MathiesonNature2015 (1240k of same same sample with 390k in HaakLazaridis2015)	2337-2138 calBCE (3796±30 BP, MAMS-21486)	Benzingerode-Heimburg	392505
I1542	M	Germany_CordedWare	Neolithic	ancient	Germany	Central_Europe	Germany_CordedWare	4225	51.42	11.68	MathiesonNature2015	2500-2050 BCE	Esperstedt	37494
I1536	M	Germany_CordedWare	Neolithic	ancient	Germany	Central_Europe	Germany_CordedWare	4225	51.42	11.68	MathiesonNature2015	2500-2050 BCE	Esperstedt	58421
I1544	M	Germany_CordedWare	Neolithic	ancient	Germany	Central_Europe	Germany_CordedWare	4225	51.42	11.68	MathiesonNature2015	2500-2050 BCE	Esperstedt	57943
I1538	M	Germany_CordedWare	Neolithic	ancient	Germany	Central_Europe	Germany_CordedWare	4225	51.42	11.68	MathiesonNature2015	2500-2050 BCE	Esperstedt	69365
I1539	F	Germany_CordedWare	Neolithic	ancient	Germany	Central_Europe	Germany_CordedWare	4408	51.42	11.68	MathiesonNature2015	2625-2291 calBCE (3967±57 BP, Erl-7779)	Esperstedt	73098
I1534	M	Germany_CordedWare	Neolithic	ancient	Germany	Central_Europe	Germany_CordedWare	4225	51.42	11.68	MathiesonNature2015	2500-2050 BCE	Esperstedt	83884
I0106	F	Germany_CordedWare	Neolithic	ancient	Germany	Central_Europe	Germany_CordedWare	4287	51.42	11.68	MathiesonNature2015 (1240k of same same sample with 390k in HaakLazaridis2015)	2464-2210 calBCE (3867±32 BP, MAMS-21490)	Esperstedt	119168
I1540	M	Germany_CordedWare_o	Neolithic	ancient	Germany	Central_Europe	REMOVE_Germany_CordedWare_o	4225	51.42	11.68	MathiesonNature2015	2500-2050 BCE	Esperstedt	147102
I1541	M	Germany_CordedWare_father.or.son.I1538_father.or.son.I1540	Neolithic	ancient	Germany	Central_Europe	REMOVE_Germany_CordedWare_father.or.son.I1538_father.or.son.I1540	4225	51.42	11.68	MathiesonNature2015	2500-2050 BCE	Esperstedt	137774
I1532	M	Germany_CordedWare	Neolithic	ancient	Germany	Central_Europe	Germany_CordedWare	4225	51.42	11.68	MathiesonNature2015	2500-2050 BCE	Esperstedt	233516
I0049	F	Germany_CordedWare	Neolithic	ancient	Germany	Central_Europe	Germany_CordedWare	4287	51.42	11.68	MathiesonNature2015 (1240k of same same sample with 390k in HaakLazaridis2015)	2464-2210 calBCE (3867±35 BP, MAMS-21489)	Esperstedt	276795
I0550	F	Germany_LN_Karsdorf	Neolithic	ancient	Germany	Central_Europe	Germany_LN_Karsdorf	4471	51.2831	11.65	MathiesonNature2015 (1240k of same same sample with 390k in HaakLazaridis2015)	2570-2471 calBCE (3993±21 BP, MAMS-23344)	Karsdorf	93261
I0797	M	Germany_EN_LBK	Neolithic	ancient	Germany	Central_Europe	Germany_EN_LBK	7125	51.2831	11.65	MathiesonNature2015	5500-4850 BCE	Karsdorf	46350
I0795	M	Germany_EN_LBK	Neolithic	ancient	Germany	Central_Europe	Germany_EN_LBK	7079	51.2831	11.65	MathiesonNature2015 (1240k of same same sample with 390k in HaakLazaridis2015)	5217-5041 calBCE (6174±29 BP, MAMS-22823)	Karsdorf	36764
I0802	M	Germany_MN_Salzmuende	Neolithic	ancient	Germany	Central_Europe	Germany_MN_Salzmuende	5163	51.5331	11.8331	LipsonNature2017	3400-3025 BCE	Salzmünde-Schiepzig	9556
I0800	F	Germany_MN_Salzmuende	Neolithic	ancient	Germany	Central_Europe	Germany_MN_Salzmuende	5171	51.5331	11.8331	LipsonNature2017	3345-3097 calBCE (4498±27 BP, KIA-31459)	Salzmünde-Schiepzig	11681
I0551	M	Germany_MN_Salzmuende	Neolithic	ancient	Germany	Central_Europe	Germany_MN_Salzmuende	5163	51.5331	11.8331	MathiesonNature2015	3400-3025 BCE	Salzmünde-Schiepzig	55342
I0115	F	Germany_EBA_Unetice	Bronze Age	ancient	Germany	Central_Europe	Germany_EBA_Unetice	3807	51.42	11.68	MathiesonNature2015 (1240k of same same sample with 390k in HaakLazaridis2015)	1954-1760 calBCE (3540±31 BP, MAMS-21494)	Esperstedt	195068
I0117	F	Germany_EBA_Unetice	Bronze Age	ancient	Germany	Central_Europe	Germany_EBA_Unetice	4106	51.42	11.68	MathiesonNature2015 (1240k of same same sample with 390k in HaakLazaridis2015)	2272-2039 calBCE (3743±25 BP, MAMS-21496)	Esperstedt	463619
I0804	M	Germany_EBA_Unetice	Bronze Age	ancient	Germany	Central_Europe	Germany_EBA_Unetice	4001	51.1677	11.8475	MathiesonNature2015 (1240k of same same sample with 390k in HaakLazaridis2015)	2137-1965 calBCE (3671±26 BP, MAMS-22821)	Eulau	35919
I0803	F	Germany_EBA_Unetice	Bronze Age	ancient	Germany	Central_Europe	Germany_EBA_Unetice	3987	51.1677	11.8475	MathiesonNature2015 (1240k of same same sample with 390k in HaakLazaridis2015)	2132-1942 calBCE (3650±26 BP, MAMS-22822)	Eulau	76417
I0164	F	Germany_EBA_Unetice	Bronze Age	ancient	Germany	Central_Europe	Germany_EBA_Unetice	3909	51.793	11.143	MathiesonNature2015 (1240k of same same sample with 390k in HaakLazaridis2015)	2023-1894 calBCE (3599±25 BP, MAMS-21497)	Quedlinburg Site VIII	485129
I0114	M	Germany_EBA_Unetice_brother.I0117	Bronze Age	ancient	Germany	Central_Europe	REMOVE_Germany_EBA_Unetice_brother.I0117	3995	51.42	11.68	MathiesonNature2015 (1240k of same same sample with 390k in HaakLazaridis2015)	2138-1952 calBCE (3667±31 BP, MAMS-21493)	Esperstedt	377412
I0022	F	Germany_EN_LBK	Neolithic	ancient	Germany	Central_Europe	Germany_EN_LBK	7125	48.78	9.18	MathiesonNature2015 (1240k of same same sample with 390k in HaakLazaridis2015)	5500-4850 BCE	Stuttgart-Muehlhausen, Viesenhaeuser Hof	225612
I0026	F	Germany_EN_LBK	Neolithic	ancient	Germany	Central_Europe	Germany_EN_LBK	7125	48.78	9.18	MathiesonNature2015 (1240k of same same sample with 390k in HaakLazaridis2015)	5500-4850 BCE	Stuttgart-Muehlhausen, Viesenhaeuser Hof	491393
RISE434.SG	M	Germany_CordedWare.SG	Neolithic	ancient	Germany	Central_Europe	Germany_CordedWare	4705	48.932	12.259	AllentoftNature2015	2880-2630 calBCE (4161±34 BP, UBA-27946)	Tiefbrunn	60949
RISE435.SG	F	Germany_CordedWare.SG	Neolithic	ancient	Germany	Central_Europe	Germany_CordedWare	4631	48.932	12.259	AllentoftNature2015	2863-2498 calBCE (4094±33 BP, UBA-27947)	Tiefbrunn	26132
RISE436.SG	M	Germany_CordedWare.SG	Neolithic	ancient	Germany	Central_Europe	Germany_CordedWare	4674	48.932	12.259	AllentoftNature2015	2868-2580 calBCE (4124±31 BP, UBA-27948)	Tiefbrunn	34235
RISE446.SG	M	Germany_CordedWare.SG	Neolithic	ancient	Germany	Central_Europe	Germany_CordedWare	4597	50.009	10.18	AllentoftNature2015	2829-2465 calBCE (4015±38 BP, UBA-27950)	Bergrheinfeld	100623
RISE471.SG	M	Germany_BA.SG	Bronze Age	ancient	Germany	Central_Europe	Germany_BA	3555	48.17	10.814	AllentoftNature2015	1691-1519 calBCE (3330±29, OxA-32104)	Untermeitingen	62139
I1549	F	Germany_BellBeaker	Bronze Age	ancient	Germany	Central_Europe	Germany_BellBeaker	4225	51.82	10.91	MathiesonNature2015	2500-2050 BCE	Benzingerode-Heimburg	413483
I0025	F	Germany_EN_LBK	Neolithic	ancient	Germany	Central_Europe	Germany_EN_LBK	7125	48.78	9.18	MathiesonNature2015 (1240k of same same sample with 390k in HaakLazaridis2015)	5500-4850 BCE	Stuttgart-Muehlhausen, Viesenhaeuser Hof	472837
I0103	F	Germany_CordedWare	Neolithic	ancient	Germany	Central_Europe	Germany_CordedWare	4473	51.42	11.68	MathiesonNature2015 (1240k of same same sample with 390k in HaakLazaridis2015)	2578-2468 calBCE (4000±31 BP, MAMS-21488)	Esperstedt	549483
I0172	M	Germany_MN_Esperstedt	Neolithic	ancient	Germany	Central_Europe	Germany_MN_Esperstedt	5173	51.42	11.68	MathiesonNature2015 (1240k of same same sample with 390k in HaakLazaridis2015)	3360-3086 calBCE (4502±48 BP, Erl-8699)	Esperstedt	495604
I0054	F	Germany_EN_LBK	Neolithic	ancient	Germany	Central_Europe	Germany_EN_LBK	7072	51.66	11.53	MathiesonNature2015 (1240k of same same sample with 390k in HaakLazaridis2015)	5222-5022 calBCE (6180±34 BP, MAMS-21485)	Unterwiederstedt	534822
I0104	M	Germany_CordedWare	Neolithic	ancient	Germany	Central_Europe	Germany_CordedWare	4378	51.42	11.68	MathiesonNature2015 (1240k of same same sample with 390k in HaakLazaridis2015)	2559-2296 calBCE (3927±37 BP, MAMS-21487)	Esperstedt	525249
I0116	M	Germany_EBA_Unetice	Bronze Age	ancient	Germany	Central_Europe	Germany_EBA_Unetice	3987	51.42	11.68	MathiesonNature2015 (1240k of same same sample with 390k in HaakLazaridis2015)	2134-1939 calBCE (3650±32 BP, MAMS-21495)	Esperstedt	404092
I0118	F	Germany_LN_Alberstedt	Neolithic	ancient	Germany	Central_Europe	Germany_LN_Alberstedt	4309	51.45	11.63	MathiesonNature2015 (1240k of same same sample with 390k in HaakLazaridis2015)	2471-2246 calBCE (3892±32 BP, MAMS-21492)	Alberstedt	562015
HohleFels49_published_d	M	Germany_HohleFels49_published	Hunter-gatherers	ancient	Germany	Central_Europe	Germany_HohleFels49	15130	48.22	9.45	FuNature2016	14050-12310 BCE [13924-12311 calBCE (12770±220 BP, H5312-4907), 14045-13381 calBCE (13085±95 BP, H5119-4601), layer date]	Swabian Jura, Baden-Wurttemberg, Hohle Fels, Ach Valley	53170
Brillenhohle_published_d	M	Germany_Brillenhohle_published_lc	Hunter-gatherers	ancient	Germany	Central_Europe	Germany_Brillenhohle	14780	48.24	9.46	FuNature2016	13170-12490 calBCE (12535±50 BP, OxA-23414)	Swabian Jura, Baden-Wurttemberg, Brillenhöhle, Ach Valley	11244
HohleFels79_published_d	M	Germany_HohleFels79_published_lc	Hunter-gatherers	ancient	Germany	Central_Europe	Germany_HohleFels79	14670	48.22	9.45	FuNature2016	13120-12320 calBCE (12490±70 BP, MAMS-25564)	Swabian Jura, Baden-Wurttemberg, Hohle Fels, Ach Valley	9363
Burkhardtshohle_published_d	M	Germany_Burkhardtshohle_published	Hunter-gatherers	ancient	Germany	Central_Europe	Germany_Burkhardtshohle	14615	48.32	9.35	FuNature2016	13130-12200 calBCE (12450±110 BP, ETH-7613)	Swabian Jura, Baden-Wurttemberg, Burkhardtshöhle, Westerheim	18378
I1593	M	Germany_MN_Blatterhohle	Neolithic	ancient	Germany	Central_Europe	Germany_MN_Blatterhohle	5601	51.3583	7.55111	LipsonNature2017	3958-3344 calBCE [3512-3344 calBCE (4615±30, KIA-28845, Bla16), 3958-3773 calBCE (5055±35, KIA-37508, Bla27)]	Blatterhole Cave	298058
I1565	M	Germany_MN_Blatterhohle	Neolithic	ancient	Germany	Central_Europe	Germany_MN_Blatterhohle	5735	51.3583	7.55111	LipsonNature2017	4038-3532 calBCE [3786-3657 calBCE (4950±30, KIA-45006, Bla8), 3713-3642 calBCE (4905±25, KIA-45008, Bla9), 4038-3810 calBCE (5145±30, KIA-45007, Bla11), 3703-3532 calBCE (4845±35, KIA-37507, Bla24)]	Blatterhole Cave	453873
I0100	F	Germany_EN_LBK	Neolithic	ancient	Germany	Central_Europe	Germany_EN_LBK	6977	51.8958	11.0467	LipsonNature2017 (supplement of MathiesonNature2015, which itself was supplement of HaakLazaridis2015)	5202-4852 calBCE (6080±32 BP, KIA-40341)	Halberstadt-Sonntagsfeld	542078
I2014	M	Germany_EN_LBK	Neolithic	ancient	Germany	Central_Europe	Germany_EN_LBK	6978	51.8958	11.0467	LipsonNature2017	5199-4857 calBCE (6081±30 BP, KIA-40344)	Halberstadt-Sonntagsfeld	9926
I2020	M	Germany_EN_LBK_1d.or.2d.rel.I1550	Neolithic	ancient	Germany	Central_Europe	REMOVE_Germany_EN_LBK_1d.or.2d.rel.I1550	7125	51.8958	11.0467	LipsonNature2017	5500-4850 BCE	Halberstadt-Sonntagsfeld	33718
I2022	F	Germany_EN_LBK	Neolithic	ancient	Germany	Central_Europe	Germany_EN_LBK	7125	51.8958	11.0467	LipsonNature2017	5500-4850 BCE	Halberstadt-Sonntagsfeld	10940
I3599_published	M	Germany_BellBeaker_brother.I3588_published	Bronze Age	ancient	Germany	Central_Europe	REMOVE_Germany_BellBeaker_brother.I3588_published	4175	48.8833	12.5332	OlaldeNature2018	2300-2150 BCE	Bavaria, Alburg-Lerchenhaid, Spedition Häring, Stkr. Straubing	19007
I3600	F	Germany_BellBeaker	Bronze Age	ancient	Germany	Central_Europe	Germany_BellBeaker	4175	48.8833	12.5332	OlaldeNature2018	2300-2150 BCE	Bavaria, Alburg-Lerchenhaid, Spedition Häring, Stkr. Straubing	153889
I3601	F	Germany_BellBeaker	Bronze Age	ancient	Germany	Central_Europe	Germany_BellBeaker	4175	48.8833	12.5332	OlaldeNature2018	2300-2150 BCE	Bavaria, Alburg-Lerchenhaid, Spedition Häring, Stkr. Straubing	354046
I3604_published	M	Germany_BellBeaker_published	Bronze Age	ancient	Germany	Central_Europe	Germany_BellBeaker	4200	48.6639	13.0736	OlaldeNature2018	2500-2000 BCE	Bavaria, Künzing-Bruck, Lkr. Deggendorf	15906
I3607_published	M	Germany_BellBeaker_published_lc	Bronze Age	ancient	Germany	Central_Europe	Germany_BellBeaker	4200	48.6639	13.0736	OlaldeNature2018	2500-2000 BCE	Bavaria, Künzing-Bruck, Lkr. Deggendorf	5216
I3588	M	Germany_BellBeaker	Bronze Age	ancient	Germany	Central_Europe	Germany_BellBeaker	4175	48.8833	12.5332	OlaldeNature2018	2300-2150 BCE	Bavaria, Alburg-Lerchenhaid, Spedition Häring, Stkr. Straubing	218219
I3589	M	Germany_BellBeaker	Bronze Age	ancient	Germany	Central_Europe	Germany_BellBeaker	4175	48.8833	12.5332	OlaldeNature2018	2300-2150 BCE	Bavaria, Alburg-Lerchenhaid, Spedition Häring, Stkr. Straubing	280233
I3590	F	Germany_BellBeaker	Bronze Age	ancient	Germany	Central_Europe	Germany_BellBeaker	4191	48.8833	12.5332	OlaldeNature2018	2339-2143 calBCE (3802±26 BP, BRAMS-1217)	Bavaria, Alburg-Lerchenhaid, Spedition Häring, Stkr. Straubing	223480
I3594	F	Germany_BellBeaker	Bronze Age	ancient	Germany	Central_Europe	Germany_BellBeaker	4175	48.8833	12.5332	OlaldeNature2018	2300-2150 BCE	Bavaria, Alburg-Lerchenhaid, Spedition Häring, Stkr. Straubing	326223
I4249_published	F	Germany_BellBeaker_published	Bronze Age	ancient	Germany	Central_Europe	Germany_BellBeaker	4189	48.841	12.75	OlaldeNature2018	2336-2141 calBCE (3802±26 BP, BRAMS1217)	Irlbach LKR	17149
I4250_published	F	Germany_BellBeaker_published	Bronze Age	ancient	Germany	Central_Europe	Germany_BellBeaker	4242	48.841	12.75	OlaldeNature2018	2434-2150 calBCE (3825±26 BP, BRAMS1219)	Irlbach LKR	15785
I1594	M	Germany_MN_Blatterhohle	Neolithic	ancient	Germany	Central_Europe	Germany_MN_Blatterhohle	5131	51.3583	7.55111	LipsonNature2017	3337-3024 calBCE (4465±30, KIA-28846)	Blatterhole Cave	56350
I3593_published	F	Germany_BellBeaker_1d.rel.I3590_published	Bronze Age	ancient	Germany	Central_Europe	REMOVE_Germany_BellBeaker_1d.rel.I3590_published	4222	48.8833	12.5332	OlaldeNature2018	2398-2146 calBCE (3817±26 BP, BRAMS-1215)	Bavaria, Alburg-Lerchenhaid, Spedition Häring, Stkr. Straubing	41059
I3597	M	Germany_BellBeaker_1d.rel.I3594	Bronze Age	ancient	Germany	Central_Europe	REMOVE_Germany_BellBeaker_1d.rel.I3594	4175	48.8833	12.5332	OlaldeNature2018	2300-2150 BCE	Bavaria, Alburg-Lerchenhaid, Spedition Häring, Stkr. Straubing	62060
I5014	F	Germany_BellBeaker	Bronze Age	ancient	Germany	Central_Europe	Germany_BellBeaker	4200	48.711	11.453	OlaldeNature2018	2500-2000 BCE	Manching-Oberstimm	55801
I5023	F	Germany_BellBeaker	Bronze Age	ancient	Germany	Central_Europe	Germany_BellBeaker	4200	48.691	13.016	OlaldeNature2018	2500-2000 BCE	Osterhofen-Altenmarkt	277584
Falkenstein	M	Germany_Falkenstein	Hunter-gatherers	ancient	Germany	Central_Europe	Germany_Falkenstein	9200	48.06	9.04	MathiesonNature2018	7460-7040 calBCE (8185±80 BP, ETH-7615)	Swabian Jura, Baden-Wurttemberg, Falkenstein-Höhle	97392
I5519	M	Germany_BellBeaker	Bronze Age	ancient	Germany	Central_Europe	Germany_BellBeaker	4200	48.33	10.895	OlaldeNature2018	2500-2000 BCE	Augsburg	376745
I5520	F	Germany_BellBeaker	Bronze Age	ancient	Germany	Central_Europe	Germany_BellBeaker	4250	48.33	10.895	OlaldeNature2018	2800-1800 BCE	Augsburg	142097
I5521	F	Germany_BellBeaker	Bronze Age	ancient	Germany	Central_Europe	Germany_BellBeaker	4250	48.33	10.895	OlaldeNature2018	2800-1800 BCE	Augsburg	352944
I5522	F	Germany_BellBeaker_1d.rel.I5521_lc	Bronze Age	ancient	Germany	Central_Europe	REMOVE_Germany_BellBeaker_1d.rel.I5521_lc	4250	48.33	10.895	OlaldeNature2018	2800-1800 BCE	Augsburg	5204
I5523	F	Germany_BellBeaker	Bronze Age	ancient	Germany	Central_Europe	Germany_BellBeaker	4250	48.663	12.707	OlaldeNature2018	2800-1800 BCE	Landau, DGF-Lan	276854
I5524	F	Germany_BellBeaker	Bronze Age	ancient	Germany	Central_Europe	Germany_BellBeaker	4250	48.663	12.707	OlaldeNature2018	2800-1800 BCE	Landau, DGF-Lan	302251
I5525	F	Germany_BellBeaker	Bronze Age	ancient	Germany	Central_Europe	Germany_BellBeaker	4250	48.663	12.707	OlaldeNature2018	2800-1800 BCE	Landau, DGF-Lan	409893
I5527	F	Germany_BellBeaker	Bronze Age	ancient	Germany	Central_Europe	Germany_BellBeaker	4250	48.711	11.453	OlaldeNature2018	2800-1800 BCE	Manching-Oberstimm	12271
I5529	M	Germany_BellBeaker	Bronze Age	ancient	Germany	Central_Europe	Germany_BellBeaker	4250	48.691	13.016	OlaldeNature2018	2800-1800 BCE	Osterhofen-Altenmarkt	232905
I5833	M	Germany_BellBeaker	Bronze Age	ancient	Germany	Central_Europe	Germany_BellBeaker	4200	48.841	12.75	OlaldeNature2018	2500-2000 BCE	Irlbach LKR	357270
I5834	F	Germany_BellBeaker	Bronze Age	ancient	Germany	Central_Europe	Germany_BellBeaker	4200	48.841	12.75	OlaldeNature2018	2500-2000 BCE	Irlbach LKR	325271
I5835	M	Germany_BellBeaker_father.or.son.I1533	Bronze Age	ancient	Germany	Central_Europe	REMOVE_Germany_BellBeaker_father.or.son.I1533	4200	48.841	12.75	OlaldeNature2018	2500-2000 BCE	Irlbach LKR	335175
I5655_published	F	Germany_BellBeaker_published	Bronze Age	ancient	Germany	Central_Europe	Germany_BellBeaker	4200	48.841	12.75	OlaldeNature2018	2500-2000 BCE	Irlbach LKR	13732
I5657_published	M	Germany_BellBeaker_1d.rel.I5658_published	Bronze Age	ancient	Germany	Central_Europe	REMOVE_Germany_BellBeaker_1d.rel.I5658_published	4200	48.841	12.75	OlaldeNature2018	2500-2000 BCE	Irlbach LKR	31569
I5658	F	Germany_BellBeaker	Bronze Age	ancient	Germany	Central_Europe	Germany_BellBeaker	4200	48.841	12.75	OlaldeNature2018	2500-2000 BCE	Irlbach LKR	148379
I5659	M	Germany_BellBeaker	Bronze Age	ancient	Germany	Central_Europe	Germany_BellBeaker	4200	48.841	12.75	OlaldeNature2018	2500-2000 BCE	Irlbach LKR	58918
I5660_published	M	Germany_BellBeaker_1d.rel.I6624_published	Bronze Age	ancient	Germany	Central_Europe	REMOVE_Germany_BellBeaker_1d.rel.I6624_published	4200	48.841	12.75	OlaldeNature2018	2500-2000 BCE	Irlbach LKR	30051
I5661_published	M	Germany_BellBeaker_published	Bronze Age	ancient	Germany	Central_Europe	Germany_BellBeaker	4200	48.841	12.75	OlaldeNature2018	2500-2000 BCE	Irlbach LKR	47460
I5663_published	M	Germany_BellBeaker_published	Bronze Age	ancient	Germany	Central_Europe	Germany_BellBeaker	4200	48.841	12.75	OlaldeNature2018	2500-2000 BCE	Irlbach LKR	11937
I6590	F	Germany_BellBeaker	Bronze Age	ancient	Germany	Central_Europe	Germany_BellBeaker	4200	48.841	12.75	OlaldeNature2018	2500-2000 BCE	Irlbach LKR	441330
I6591	F	Germany_BellBeaker	Bronze Age	ancient	Germany	Central_Europe	Germany_BellBeaker	4200	48.841	12.75	OlaldeNature2018	2500-2000 BCE	Irlbach LKR	438881
I6624	F	Germany_BellBeaker	Bronze Age	ancient	Germany	Central_Europe	Germany_BellBeaker	4200	48.841	12.75	OlaldeNature2018	2500-2000 BCE	Irlbach LKR	330420
Bockstein_published_d	F	Germany_Bockstein_published	Hunter-gatherers	ancient	Germany	Central_Europe	Germany_Bockstein	8265	48.33	10.09	FuNature2016	6420-6210 BCE [6382-6067 calBCE (7350±70 BP, UtC-7887), 6436-6228 calBCE (7460±60 BP, UtC-6796), layer date]	Swabian Jura, Baden-Wurttemberg, Bockstein-Höhle, Lone valley	18436
Ofnet_published_d	F	Germany_Ofnet_published_lc	Hunter-gatherers	ancient	Germany	Central_Europe	Germany_Ofnet	8245	48.49	10.27	FuNature2016	6480-6110 calBCE (7480±80 BP, OxA-1574)	Ofnet	5270
AITI_119	M	Germany_Lech_EBA	Bronze Age	ancient	Germany	Central_Europe	Germany_Lech_EBA	3739	48.2228	10.845	MittnikScience2019	1882-1696 calBCE (3470±27 BP, MAMS-21594)	Kleinaitingen-Gewerbegebiet Nord	314105
AITI_120	M	Germany_Lech_EBA_brother.AITI_119.brother.AITI_86.son.AITI_87	Bronze Age	ancient	Germany	Central_Europe	REMOVE_Germany_Lech_EBA_brother.AITI_119.brother.AITI_86.son.AITI_87	3702	48.2228	10.845	MittnikScience2019	1866-1638 calBCE (3417±27 BP, MAMS-21595)	Kleinaitingen-Gewerbegebiet Nord	274538
AITI_2	M	Germany_Lech_EBA	Bronze Age	ancient	Germany	Central_Europe	Germany_Lech_EBA	3741	48.2228	10.845	MittnikScience2019	1884-1698 calBCE (3477±28 BP, MAMS-21562)	Kleinaitingen-Gewerbegebiet Nord	432829
AITI_36	M	Germany_Lech_EBA	Bronze Age	ancient	Germany	Central_Europe	Germany_Lech_EBA	3840	48.2228	10.845	MittnikScience2019	2006-1774 calBCE (3552±27 BP, MAMS-21568)	Kleinaitingen-Gewerbegebiet Nord	11042
AITI_40	M	Germany_Lech_EBA	Bronze Age	ancient	Germany	Central_Europe	Germany_Lech_EBA	3739	48.2228	10.845	MittnikScience2019	1882-1695 calBCE (3469±28 BP, MAMS-21570)	Kleinaitingen-Gewerbegebiet Nord	108122
AITI_43	M	Germany_Lech_EBA	Bronze Age	ancient	Germany	Central_Europe	Germany_Lech_EBA	3745	48.2228	10.845	MittnikScience2019	1888-1701 calBCE (3486±27 BP, MAMS-21571)	Kleinaitingen-Gewerbegebiet Nord	487431
AITI_50	M	Germany_Lech_EBA	Bronze Age	ancient	Germany	Central_Europe	Germany_Lech_EBA	3763	48.2228	10.845	MittnikScience2019	1920-1705 calBCE (3505±33 BP, MAMS-21572)	Kleinaitingen-Gewerbegebiet Nord	172828
AITI_65adult_d	F	Germany_Lech_EBA	Bronze Age	ancient	Germany	Central_Europe	Germany_Lech_EBA	3736	48.2228	10.845	MittnikScience2019	1881-1690 calBCE (3456±34 BP, MAMS-21578)	Kleinaitingen-Gewerbegebiet Nord	36623
AITI_66_d	F	Germany_Lech_EBA	Bronze Age	ancient	Germany	Central_Europe	Germany_Lech_EBA	3748	48.2228	10.845	MittnikScience2019	1899-1696 calBCE (3489±34 BP, MAMS-21580)	Kleinaitingen-Gewerbegebiet Nord	92864
AITI_70	M	Germany_Lech_EBA_father.or.son.AITI_72	Bronze Age	ancient	Germany	Central_Europe	REMOVE_Germany_Lech_EBA_father.or.son.AITI_72	3901	48.2228	10.845	MittnikScience2019	2116-1785 calBCE (3594±37 BP, MAMS-21582)	Kleinaitingen-Gewerbegebiet Nord	201749
AITI_72	M	Germany_Lech_EBA	Bronze Age	ancient	Germany	Central_Europe	Germany_Lech_EBA	3766	48.2228	10.845	MittnikScience2019	1926-1705 calBCE (3508±34 BP, MAMS-21583)	Kleinaitingen-Gewerbegebiet Nord	378668
AITI_77A_d	F	Germany_Lech_EBA_sister.AITI_77B	Bronze Age	ancient	Germany	Central_Europe	REMOVE_Germany_Lech_EBA_sister.AITI_77B	3839	48.2228	10.845	MittnikScience2019	2008-1769 calBCE (3548±34 BP, MAMS-21584)	Kleinaitingen-Gewerbegebiet Nord	12939
AITI_77B_d	F	Germany_Lech_EBA	Bronze Age	ancient	Germany	Central_Europe	Germany_Lech_EBA	3739	48.2228	10.845	MittnikScience2019	1885-1693 calBCE (3469±35 BP, MAMS-21585)	Kleinaitingen-Gewerbegebiet Nord	13303
AITI_78	M	Germany_Lech_EBA	Bronze Age	ancient	Germany	Central_Europe	Germany_Lech_EBA	3741	48.2228	10.845	MittnikScience2019	1887-1694 calBCE (3474±34 BP, MAMS-21586)	Kleinaitingen-Gewerbegebiet Nord	352117
AITI_87_d	F	Germany_Lech_EBA_mother.AITI_119.mother.AITI_120.mother.AITI_86	Bronze Age	ancient	Germany	Central_Europe	REMOVE_Germany_Lech_EBA_mother.AITI_119.mother.AITI_120.mother.AITI_86	3718	48.2228	10.845	MittnikScience2019	1876-1660 calBCE (3433±28 BP, MAMS-21588)	Kleinaitingen-Gewerbegebiet Nord	15142
AITI_92_d	F	Germany_Lech_EBA	Bronze Age	ancient	Germany	Central_Europe	Germany_Lech_EBA	3745	48.2228	10.845	MittnikScience2019	1889-1701 calBCE (3489±28 BP, MAMS-21590)	Kleinaitingen-Gewerbegebiet Nord	43627
AITI_95_d	F	Germany_Lech_EBA	Bronze Age	ancient	Germany	Central_Europe	Germany_Lech_EBA	3705	48.2228	10.845	MittnikScience2019	1870-1640 calBCE (3422±28 BP, MAMS-21591)	Kleinaitingen-Gewerbegebiet Nord	70571
AITI_98	M	Germany_Lech_EBA	Bronze Age	ancient	Germany	Central_Europe	Germany_Lech_EBA	3628	48.2228	10.845	MittnikScience2019	1742-1613 calBCE (3370±27 BP, MAMS-21592)	Kleinaitingen-Gewerbegebiet Nord	174787
ALT_3_d	F	Germany_CordedWare_Tauber	Neolithic	ancient	Germany	Central_Europe	Germany_CordedWare_Tauber	4450	49.4683	9.74407	MittnikScience2019	2600-2400 BCE	Althausen	9361
ALT_4_d	M	Germany_CordedWare_Tauber	Neolithic	ancient	Germany	Central_Europe	Germany_CordedWare_Tauber	4464	49.4683	9.74407	MittnikScience2019	2570-2458 calBCE (3970±24 BP, MAMS-18885)	Althausen	41046
AMP_1_d	M	Germany_Lech_BellBeaker	Bronze Age	ancient	Germany	Central_Europe	Germany_Lech_BellBeaker	4343	48.2589	10.8734	MittnikScience2019	2476-2310 calBCE (3924±23 BP, MAMS-18887)	Königsbrunn-Ampack	48194
HUGO_168_d	F	Germany_Lech_BellBeaker	Bronze Age	ancient	Germany	Central_Europe	Germany_Lech_BellBeaker	4165	48.3285	10.8982	MittnikScience2019 (higher coverage version of E09613_d, first published in OlaldeNature2018)	2289-2141 calBCE (3788±23 BP, MAMS-18913)	Augsburg-Hugo-Eckener-Straße	195938
HUGO_169Sk1_d	M	Germany_Lech_BellBeaker	Bronze Age	ancient	Germany	Central_Europe	Germany_Lech_BellBeaker	4404	48.3285	10.8982	MittnikScience2019	2562-2345 calBCE (3942±25 BP, MAMS-18914)	Augsburg-Hugo-Eckener-Straße	32725
HUGO_171_d	F	Germany_Lech_BellBeaker	Bronze Age	ancient	Germany	Central_Europe	Germany_Lech_BellBeaker	4217	48.3285	10.8982	MittnikScience2019	2387-2146 calBCE (3815±25 BP, MAMS-18917)	Augsburg-Hugo-Eckener-Straße	9981
HUGO_180Sk1_d	M	Germany_Lech_BellBeaker	Bronze Age	ancient	Germany	Central_Europe	Germany_Lech_BellBeaker	4286	48.3285	10.8982	MittnikScience2019 (higher coverage version of E09568, first published in OlaldeNature2018)	2461-2210 calBCE (3860±25 BP, MAMS-18918)	Augsburg-Hugo-Eckener-Straße	46158
HUGO_180Sk2_d	M	Germany_Lech_BellBeaker_sister.HUGO_180Sk1	Bronze Age	ancient	Germany	Central_Europe	REMOVE_Germany_Lech_BellBeaker_sister.HUGO_180Sk1	4299	48.3285	10.8982	MittnikScience2019	2463-2235 calBCE (3871±25 BP, MAMS-18919)	Augsburg-Hugo-Eckener-Straße	20887
HUGO_190_d	F	Germany_Lech_BellBeaker	Bronze Age	ancient	Germany	Central_Europe	Germany_Lech_BellBeaker	4107	48.3285	10.8982	MittnikScience2019 (higher coverage version of E09614, first published in OlaldeNature2018)	2268-2046 calBCE (3748±19 BP, MAMS-18921)	Augsburg-Hugo-Eckener-Straße	57910
OBKR_117_d	M	Germany_Lech_EBA	Bronze Age	ancient	Germany	Central_Europe	Germany_Lech_EBA	3901	48.2666	10.8786	MittnikScience2019	2019-1883 calBCE (3581±23 BP, MAMS-18911)	Königsbrunn-Obere Kreuzstraße, Baugebiet 110	40798
OBKR_2_d	F	Germany_Lech_EBA	Bronze Age	ancient	Germany	Central_Europe	Germany_Lech_EBA	3909	48.2666	10.8786	MittnikScience2019	2023-1894 calBCE (3599±22 BP, MAMS-18888)	Königsbrunn-Obere Kreuzstraße, Baugebiet 110	18259
OBKR_50_d	F	Germany_Lech_EBA	Bronze Age	ancient	Germany	Central_Europe	Germany_Lech_EBA	3962	48.2666	10.8786	MittnikScience2019	2112-1912 calBCE (3623±23 BP, MAMS-18895)	Königsbrunn-Obere Kreuzstraße, Baugebiet 110	81002
OBKR_66_d	F	Germany_Lech_EBA	Bronze Age	ancient	Germany	Central_Europe	Germany_Lech_EBA	3916	48.2666	10.8786	MittnikScience2019	2028-1903 calBCE (3609±22 BP, MAMS-18896)	Königsbrunn-Obere Kreuzstraße, Baugebiet 110	15082
OBKR_67_d	M	Germany_Lech_EBA	Bronze Age	ancient	Germany	Central_Europe	Germany_Lech_EBA	3909	48.2666	10.8786	MittnikScience2019	2023-1894 calBCE (3599±22 BP, MAMS-18897)	Königsbrunn-Obere Kreuzstraße, Baugebiet 110	20645
OBKR_80	M	Germany_Lech_EBA	Bronze Age	ancient	Germany	Central_Europe	Germany_Lech_EBA	3997	48.2666	10.8786	MittnikScience2019	2134-1959 calBCE (3664±24 BP, MAMS-18901)	Königsbrunn-Obere Kreuzstraße, Baugebiet 110	415702
OBKR_86_d	M	Germany_Lech_EBA_brother.OBKR_80	Bronze Age	ancient	Germany	Central_Europe	REMOVE_Germany_Lech_EBA_brother.OBKR_80	3917	48.2666	10.8786	MittnikScience2019	2032-1901 calBCE (3615±24 BP, MAMS-18907)	Königsbrunn-Obere Kreuzstraße, Baugebiet 110	27793
OBKR_93_d	F	Germany_Lech_EBA	Bronze Age	ancient	Germany	Central_Europe	Germany_Lech_EBA	3959	48.2666	10.8786	MittnikScience2019	2111-1907 calBCE (3621±23 BP, MAMS-18908)	Königsbrunn-Obere Kreuzstraße, Baugebiet 110	9861
OBKR_9A_d	F	Germany_Lech_EBA	Bronze Age	ancient	Germany	Central_Europe	Germany_Lech_EBA	3907	48.2666	10.8786	MittnikScience2019	2022-1892 calBCE (3596±22 BP, MAMS-18891)	Königsbrunn-Obere Kreuzstraße, Baugebiet 110	37988
OTTM_141_d	F	Germany_Lech_MBA_lc	Bronze Age	ancient	Germany	Central_Europe	Germany_Lech_MBA	3540	48.2252	10.8498	MittnikScience2019	1681-1499 calBCE (3297±36 BP, MAMS-21552)	Oberottmarshausen-Kiesgrube Lauter	6484
OTTM_142_d	F	Germany_Lech_MBA	Bronze Age	ancient	Germany	Central_Europe	Germany_Lech_MBA	3543	48.2252	10.8498	MittnikScience2019	1682-1504 calBCE (3309±37 BP, MAMS-21554)	Oberottmarshausen-Kiesgrube Lauter	30185
OTTM_151ind1_d	F	Germany_Lech_MBA	Bronze Age	ancient	Germany	Central_Europe	Germany_Lech_MBA	3592	48.2252	10.8498	MittnikScience2019	1749-1535 calBCE (3370±38 BP, MAMS-21555)	Oberottmarshausen-Kiesgrube Lauter	22508
OTTM_151ind2_d	F	Germany_Lech_MBA	Bronze Age	ancient	Germany	Central_Europe	Germany_Lech_MBA	3514	48.2252	10.8498	MittnikScience2019	1623-1504 calBCE (3288±27 BP, MAMS-21556)	Oberottmarshausen-Kiesgrube Lauter	120424
OTTM_154	M	Germany_Lech_MBA	Bronze Age	ancient	Germany	Central_Europe	Germany_Lech_MBA	3706	48.2252	10.8498	MittnikScience2019	1949-1563 calBCE (3449±72 BP, MAMS-21558)	Oberottmarshausen-Kiesgrube Lauter	22010
OTTM_156	M	Germany_Lech_MBA	Bronze Age	ancient	Germany	Central_Europe	Germany_Lech_MBA	3476	48.2252	10.8498	MittnikScience2019	1609-1442 calBCE (3241±28 BP, MAMS-21559)	Oberottmarshausen-Kiesgrube Lauter	73662
OTTM_165_d	F	Germany_Lech_MBA	Bronze Age	ancient	Germany	Central_Europe	Germany_Lech_MBA	3585	48.2252	10.8498	MittnikScience2019	1735-1535 calBCE (3349±29 BP, MAMS-21561)	Oberottmarshausen-Kiesgrube Lauter	9528
OTTM_84_d	F	Germany_Lech_MBA_lc	Bronze Age	ancient	Germany	Central_Europe	Germany_Lech_MBA	3501	48.2252	10.8498	MittnikScience2019	1636-1465 calBCE (3283±32 BP, MAMS-21543)	Oberottmarshausen-Kiesgrube Lauter	7439
OTTM_87_d	F	Germany_Lech_MBA	Bronze Age	ancient	Germany	Central_Europe	Germany_Lech_MBA	3552	48.2252	10.8498	MittnikScience2019	1687-1517 calBCE (3324±34 BP, MAMS-21544)	Oberottmarshausen-Kiesgrube Lauter	35190
POST_140_d	M	Germany_Lech_EBA_son.POST_50.son.POST_35.father.POST_28.father.POST_47	Bronze Age	ancient	Germany	Central_Europe	REMOVE_Germany_Lech_EBA_son.POST_50.son.POST_35.father.POST_28.father.POST_47	3970	48.2957	10.891	MittnikScience2019	2114-1926 calBCE (3631±20 BP, MAMS-18973)	Haunstetten-Postillionstraße	15266
POST_28	M	Germany_Lech_EBA	Bronze Age	ancient	Germany	Central_Europe	Germany_Lech_EBA	3917	48.2957	10.891	MittnikScience2019	2027-1906 calBCE (3608±20 BP, MAMS-18960)	Haunstetten-Postillionstraße	288649
POST_35_d	F	Germany_Lech_EBA	Bronze Age	ancient	Germany	Central_Europe	Germany_Lech_EBA	3926	48.2957	10.891	MittnikScience2019	2033-1918 calBCE (3621±20 BP, MAMS-18962)	Haunstetten-Postillionstraße	114754
POST_44	M	Germany_Lech_EBA	Bronze Age	ancient	Germany	Central_Europe	Germany_Lech_EBA	4009	48.2957	10.891	MittnikScience2019	2139-1979 calBCE (3681±23 BP, MAMS-18964)	Haunstetten-Postillionstraße	484130
POST_47	M	Germany_Lech_EBA_brother.POST_28.son.POST_140	Bronze Age	ancient	Germany	Central_Europe	REMOVE_Germany_Lech_EBA_brother.POST_28.son.POST_140	3995	48.2957	10.891	MittnikScience2019	2134-1956 calBCE (3662±24 BP, MAMS-18965)	Haunstetten-Postillionstraße	34510
POST_50	M	Germany_Lech_EBA	Bronze Age	ancient	Germany	Central_Europe	Germany_Lech_EBA	4063	48.2957	10.891	MittnikScience2019	2196-2029 calBCE (3707±24 BP, MAMS-18966)	Haunstetten-Postillionstraße	434895
POST_6	M	Germany_Lech_EBA	Bronze Age	ancient	Germany	Central_Europe	Germany_Lech_EBA	3896	48.2957	10.891	MittnikScience2019	2009-1883 calBCE (3574±19 BP, MAMS-18955)	Haunstetten-Postillionstraße	511370
POST_99_d	F	Germany_Lech_EBA	Bronze Age	ancient	Germany	Central_Europe	Germany_Lech_EBA	3980	48.2957	10.891	MittnikScience2019	2130-1930 calBCE (3641±25 BP, MAMS-18969)	Haunstetten-Postillionstraße	230428
UNTA58_147_d	F	Germany_Lech_EBA_lc	Bronze Age	ancient	Germany	Central_Europe	Germany_Lech_EBA	3916	48.3161	10.892	MittnikScience2019	2031-1900 calBCE (3612±25 BP, MAMS-18937)	Haunstetten-Unterer Talweg 58–62	7463
UNTA58_153	M	Germany_Lech_EBA	Bronze Age	ancient	Germany	Central_Europe	Germany_Lech_EBA	3824	48.3161	10.892	MittnikScience2019	1971-1776 calBCE (3553±24 BP, MAMS-18943)	Haunstetten-Unterer Talweg 58–62	119932
UNTA58_68Sk1	M	Germany_Lech_BellBeaker	Bronze Age	ancient	Germany	Central_Europe	Germany_Lech_BellBeaker	4288	48.3161	10.892	MittnikScience2019 (higher coverage version of E09538, first published in OlaldeNature2018)	2464-2212 calBCE (3870±30 BP, MAMS-29075)	Haunstetten-Unterer Talweg 58–62	326250
UNTA58_68Sk2_d	F	Germany_Lech_BellBeaker	Bronze Age	ancient	Germany	Central_Europe	Germany_Lech_BellBeaker	4340	48.3161	10.892	MittnikScience2019 (higher coverage version of E09537_d, first published in OlaldeNature2018)	2470-2310 calBCE (3910±20 BP, MAMS-18935)	Haunstetten-Unterer Talweg 58–62	99363
UNTA85_1336_d	F	Germany_Lech_BellBeaker_lc	Bronze Age	ancient	Germany	Central_Europe	Germany_Lech_BellBeaker	4333	48.3197	10.8915	MittnikScience2019	2465-2300 calBCE (3893±22 BP, MAMS-18948)	Haunstetten-Unterer Talweg 85 I, northern group	5172
UNTA85_1343	M	Germany_Lech_BellBeaker	Bronze Age	ancient	Germany	Central_Europe	Germany_Lech_BellBeaker	4223	48.3197	10.8915	MittnikScience2019 (higher coverage version of E09569, first published in OlaldeNature2018)	2397-2149 calBCE (3819±24 BP, MAMS-18949)	Haunstetten-Unterer Talweg 85 I, northern group	452813
UNTA85_1412	M	Germany_Lech_EBA	Bronze Age	ancient	Germany	Central_Europe	Germany_Lech_EBA	3910	48.3197	10.8915	MittnikScience2019	2025-1895 calBCE (3602±25 BP, MAMS-18951)	Haunstetten-Unterer Talweg 85	180782
WEHR_1192SkA	M	Germany_Lech_BellBeaker	Bronze Age	ancient	Germany	Central_Europe	Germany_Lech_BellBeaker	4191	48.2528	10.8088	MittnikScience2019	2331-2150 calBCE (3810±19 BP, MAMS-18922)	Wehringen-Hochfeld	519066
WEHR_1192SkB_d	F	Germany_Lech_EBA	Bronze Age	ancient	Germany	Central_Europe	Germany_Lech_EBA	3795	48.2528	10.8088	MittnikScience2019	1918-1772 calBCE (3523±18 BP, MAMS-18923)	Wehringen-Hochfeld	15029
WEHR_1414_d	U	Germany_Lech_EBA_lc	Bronze Age	ancient	Germany	Central_Europe	Germany_Lech_EBA	3910	48.2528	10.8088	MittnikScience2019	2022-1897 calBCE (3601±19 BP, MAMS-18927)	Wehringen-Hochfeld	5167
WEHR_1415adult_d	F	Germany_Lech_EBA_mother.WEHR_1415child	Bronze Age	ancient	Germany	Central_Europe	REMOVE_Germany_Lech_EBA_mother.WEHR_1415child	3896	48.2528	10.8088	MittnikScience2019	2008-1883 calBCE (3573±19 BP, MAMS-18929)	Wehringen-Hochfeld	110938
WEHR_1415child	M	Germany_Lech_EBA	Bronze Age	ancient	Germany	Central_Europe	Germany_Lech_EBA	3907	48.2528	10.8088	MittnikScience2019	2021-1893 calBCE (3596±19 BP, MAMS-18928)	Wehringen-Hochfeld	283560
WEHR_1474_d	M	Germany_Lech_EBA_brother.WEHR_1564.son.WEHR_1586	Bronze Age	ancient	Germany	Central_Europe	REMOVE_Germany_Lech_EBA_brother.WEHR_1564.son.WEHR_1586	3923	48.2528	10.8088	MittnikScience2019	2029-1916 calBCE (3614±19 BP, MAMS-18930)	Wehringen-Hochfeld	36554
WEHR_1564_d	M	Germany_Lech_EBA_brother.WEHR_1474.son.WEHR_1586	Bronze Age	ancient	Germany	Central_Europe	REMOVE_Germany_Lech_EBA_brother.WEHR_1474.son.WEHR_1586	3906	48.2528	10.8088	MittnikScience2019	2020-1892 calBCE (3594±19 BP, MAMS-18931)	Wehringen-Hochfeld	19782
WEHR_1586_d	F	Germany_Lech_EBA	Bronze Age	ancient	Germany	Central_Europe	Germany_Lech_EBA	3815	48.2528	10.8088	MittnikScience2019	1951-1779 calBCE (3550±19 BP, MAMS-18932)	Wehringen-Hochfeld	229051
I0099_published	M	Germany_LBA_Halberstadt_published	Bronze Age	ancient	Germany	Central_Europe	Germany_LBA_Halberstadt	3036	51.8958	11.0467	MathiesonNature2015	1193-979 calBCE (2889±30 BP, MAMS-21484)	Halberstadt-Sonntagsfeld	527071
I0047_published	F	Germany_EBA_Unetice_published	Bronze Age	ancient	Germany	Central_Europe	Germany_EBA_Unetice	3951	51.8958	11.0467	MathiesonNature2015	2111-1891 calBCE (3612±30 BP, MAMS-21481)	Halberstadt-Sonntagsfeld	442594
I0060_published	F	Germany_BellBeaker_published	Bronze Age	ancient	Germany	Central_Europe	Germany_BellBeaker	4239	51.45	11.54	MathiesonNature2015	2428-2149 calBCE (3822±25 BP, MAMS-22819)	Rothenschirmbach	67877
I0046_published	F	Germany_EN_LBK_published	Neolithic	ancient	Germany	Central_Europe	Germany_EN_LBK	7051	51.8958	11.0467	LipsonNature2017 (higher.cov.version.of.MathiesonNature2015)	5211-4991 calBCE (6136±34 BP, MAMS-21479)	Halberstadt-Sonntagsfeld	507389
I0659_published	M	Germany_EN_LBK_published	Neolithic	ancient	Germany	Central_Europe	Germany_EN_LBK	7037	51.8958	11.0467	LipsonNature2017 (supplement of MathiesonNature2015, which itself was supplement of HaakLazaridis2015)	5211-4963 calBCE (6130±40 BP, KIA-40350)	Halberstadt-Sonntagsfeld	347173
I0048_published	M	Germany_EN_LBK_published	Neolithic	ancient	Germany	Central_Europe	Germany_EN_LBK	7056	51.8958	11.0467	LipsonNature2017 (supplement of MathiesonNature2015, which itself was supplement of HaakLazaridis2015)	5210-5002 calBCE (6153±33 BP, MAMS-21482)	Halberstadt-Sonntagsfeld	255260
I1550_published	F	Germany_EN_LBK_published	Neolithic	ancient	Germany	Central_Europe	Germany_EN_LBK	7125	51.8958	11.0467	LipsonNature2017 (supplement of MathiesonNature2015, which itself was supplement of HaakLazaridis2015)	5500-4850 BCE	Halberstadt-Sonntagsfeld	328576
I0821_published	M	Germany_EN_LBK_published	Neolithic	ancient	Germany	Central_Europe	Germany_EN_LBK	6976	51.8958	11.0467	LipsonNature2017 (supplement of MathiesonNature2015, which itself was supplement of HaakLazaridis2015)	5201-4850 calBCE (6076±34 BP, KIA-40348)	Halberstadt-Sonntagsfeld	334098
I0057_published	F	Germany_EN_LBK_published	Neolithic	ancient	Germany	Central_Europe	Germany_EN_LBK	7070	51.8958	11.0467	LipsonNature2017 (higher.cov.version.of.MathiesonNature2015)	5219-5021 calBCE (6173±34 BP, MAMS-21483)	Halberstadt-Sonntagsfeld	214042
I2005_published	F	Germany_EN_LBK_published_1d.rel.I2038	Neolithic	ancient	Germany	Central_Europe	REMOVE_Germany_EN_LBK_published_1d.rel.I2038	7126	51.8958	11.0467	LipsonNature2017	5295-5057 calBCE (6211±32 BP, KIA-40346)	Halberstadt-Sonntagsfeld	12363
I2008_published	F	Germany_EN_LBK_published	Neolithic	ancient	Germany	Central_Europe	Germany_EN_LBK	7052	51.8958	11.0467	LipsonNature2017	5212-4992 calBCE (6137±35 BP, KIA-40342)	Halberstadt-Sonntagsfeld	64431
I2016_published	F	Germany_EN_LBK_published_1d.or.2d.rel.I2036	Neolithic	ancient	Germany	Central_Europe	REMOVE_Germany_EN_LBK_published_1d.or.2d.rel.I2036	7125	51.8958	11.0467	LipsonNature2017	5500-4850 BCE	Halberstadt-Sonntagsfeld	34552
I2017_published	F	Germany_EN_LBK_published	Neolithic	ancient	Germany	Central_Europe	Germany_EN_LBK	7125	51.8958	11.0467	LipsonNature2017	5500-4850 BCE	Halberstadt-Sonntagsfeld	29085
I2021_published	M	Germany_EN_LBK_published	Neolithic	ancient	Germany	Central_Europe	Germany_EN_LBK	7125	51.8958	11.0467	LipsonNature2017	5500-4850 BCE	Halberstadt-Sonntagsfeld	18747
I2026_published	M	Germany_EN_LBK_published	Neolithic	ancient	Germany	Central_Europe	Germany_EN_LBK	7125	51.8958	11.0467	LipsonNature2017	5500-4850 BCE	Halberstadt-Sonntagsfeld	74372
I2029_published	F	Germany_EN_LBK_published	Neolithic	ancient	Germany	Central_Europe	Germany_EN_LBK	7126	51.8958	11.0467	LipsonNature2017	5295-5057 calBCE (6211±32 BP, KIA-40349)	Halberstadt-Sonntagsfeld	131004
I2030_published	F	Germany_EN_LBK_published	Neolithic	ancient	Germany	Central_Europe	Germany_EN_LBK	7125	51.8958	11.0467	LipsonNature2017	5500-4850 BCE	Halberstadt-Sonntagsfeld	284986
I2032_published	F	Germany_EN_LBK_published	Neolithic	ancient	Germany	Central_Europe	Germany_EN_LBK	7125	51.8958	11.0467	LipsonNature2017	5500-4850 BCE	Halberstadt-Sonntagsfeld	149689
I2036_published	F	Germany_EN_LBK_published	Neolithic	ancient	Germany	Central_Europe	Germany_EN_LBK	7125	51.8958	11.0467	LipsonNature2017	5500-4850 BCE	Halberstadt-Sonntagsfeld	248307
I2037_published	M	Germany_EN_LBK_published	Neolithic	ancient	Germany	Central_Europe	Germany_EN_LBK	7056	51.8958	11.0467	LipsonNature2017	5210-5002 calBCE (6144±32 BP, KIA-40343)	Halberstadt-Sonntagsfeld	107992
I2038_published	F	Germany_EN_LBK_published	Neolithic	ancient	Germany	Central_Europe	Germany_EN_LBK	7125	51.8958	11.0467	LipsonNature2017	5350-5000 BCE [1d.rel.I2005]	Halberstadt-Sonntagsfeld	158998
I2012_published	F	Germany_N_published	Neolithic	ancient	Germany	Central_Europe	Germany_N	6400	51.8958	11.0467	LipsonNature2017	4600-4300 BCE	Halberstadt-Sonntagsfeld	61926
Stuttgart_published.DG	F	Germany_EN_LBK_Stuttgart_published.DG	Neolithic	ancient	Germany	Central_Europe	Germany_EN_LBK_Stuttgart	7140	48.78	9.18	LazaridisNature2014	5310-5070 calBCE (6246±30 BP, MAMS-24635)	Stuttgart-Muehlhausen, Viesenhaeuser Hof	571626
I4124	F	Germany_BellBeaker	Bronze Age	ancient	Germany	Central_Europe	Germany_BellBeaker	4284	48.33	10.895	OlaldeNature2018 (known there as I5017)	2461-2207 calBCE (3855±35 BP, Poz-84458, date suspect because C:N ratio 3.65)	Augsburg	106398
I4132	M	Germany_BellBeaker_father.or.son.I4132	Bronze Age	ancient	Germany	Central_Europe	REMOVE_Germany_BellBeaker_father.or.son.I4132	4200	48.33	10.895	OlaldeNature2018	2500-2000 BCE	Augsburg	137570
RISE564.SG	M	Germany_BellBeaker_dup.I4134.SG	Bronze Age	ancient	Germany	Central_Europe	REMOVE_Germany_BellBeaker_dup.I4134	4200	48.691	13.016	AllentoftNature2015	2500-2000 BCE	Osterhofen-Altenmarkt	47619
I4143	F	Germany_BellBeaker	Bronze Age	ancient	Germany	Central_Europe	Germany_BellBeaker	4282	48.663	12.707	OlaldeNature2018 (known there as I5020)	2458-2206 calBCE (3848±34, Hd-19835)	Landau an der Isar	60795
RISE563.SG	M	Germany_BellBeaker_dup.I4144.SG	Bronze Age	ancient	Germany	Central_Europe	REMOVE_Germany_BellBeaker_dup.I4144	4492	48.691	13.016	AllentoftNature2015	2572-2512 calBCE (3955±35 BP, Poz-84553)	Osterhofen-Altenmarkt	175365
I10940	M	Gibraltar_BA	Bronze Age	ancient	Gibraltar	Western_Europe	Gibraltar_BA	3600	36.132	-5.34377	OlaldeScience2019	1900-1400 BCE	Bray Cave	16162
I10941	M	Gibraltar_BA	Bronze Age	ancient	Gibraltar	Western_Europe	Gibraltar_BA	3600	36.132	-5.34377	OlaldeScience2019	1900-1400 BCE	Bray Cave	223007
I10942	F	Gibraltar_N	Neolithic	ancient	Gibraltar	Western_Europe	Gibraltar_N	6450	36.14	-5.353	OlaldeScience2019	6000-3000 BCE		188959
I7579	F	England_MBA_sister.I1780	Bronze Age	ancient	Great Britain	Western_Europe	REMOVE_England_MBA_sister.I1780	3400	52.1224	-0.511365	OlaldeNature2018	1600-1300 BCE	England, Bedfordshire, Biddenham Loop	410469
I7580	F	England_MBA	Bronze Age	ancient	Great Britain	Western_Europe	England_MBA	3400	52.1224	-0.511365	OlaldeNature2018	1600-1300 BCE	England, Bedfordshire, Biddenham Loop	415173
I7554	M	Scotland_N	Neolithic	ancient	Great Britain	Western_Europe	Scotland_N	5185	55.986	-3.249	OlaldeNature2018	3366-3103 calBCE (4541±32 BP, SUERC-73433 )	Scotland, Orkney, Unstan Chamber Tomb	415644
I7568	F	England_MBA	Bronze Age	ancient	Great Britain	Western_Europe	England_MBA	3400	52.3466	0.031827	OlaldeNature2018	1600-1300 BCE	England, Cambridgeshire, Over, Over Narrows	414862
I7569	F	England_MBA	Bronze Age	ancient	Great Britain	Western_Europe	England_MBA	3400	52.6963	-0.34	OlaldeNature2018	1600-1300 BCE	England, Langtoft	28953
I7572	M	England_MBA	Bronze Age	ancient	Great Britain	Western_Europe	England_MBA	3400	52.3466	0.031827	OlaldeNature2018	1600-1300 BCE	England, Cambridgeshire, Over, Over Narrows	342879
I7573	F	England_MBA	Bronze Age	ancient	Great Britain	Western_Europe	England_MBA	3400	52.3106	0.386227	OlaldeNature2018	1600-1300 BCE	England, Fordham	381114
I7574	F	England_MBA	Bronze Age	ancient	Great Britain	Western_Europe	England_MBA	3400	52.1784	0.122544	OlaldeNature2018	1600-1300 BCE	England, Cambridgeshire, Trumpington, Clay Farm	425340
I7578	F	England_MBA	Bronze Age	ancient	Great Britain	Western_Europe	England_MBA	3400	52.1224	-0.511365	OlaldeNature2018	1600-1300 BCE	England, Bedfordshire, Biddenham Loop	416849
I7626	F	England_MBA	Bronze Age	ancient	Great Britain	Western_Europe	England_MBA	3400	52.1224	-0.511365	OlaldeNature2018	1600-1300 BCE	England, Bedfordshire, Biddenham Loop	411117
I7627	F	England_MBA	Bronze Age	ancient	Great Britain	Western_Europe	England_MBA	3400	52.1224	-0.511365	OlaldeNature2018	1600-1300 BCE	England, Bedfordshire, Biddenham Loop	420972
I7628	M	England_MBA	Bronze Age	ancient	Great Britain	Western_Europe	England_MBA	3400	52.1224	-0.511365	OlaldeNature2018	1600-1300 BCE	England, Bedfordshire, Biddenham Loop	212540
I7630	M	England_C_EBA	Neolithic	ancient	Great Britain	Western_Europe	England_C_EBA	3736	53.7262	-0.529641	OlaldeNature2018	1880-1692 calBCE (3458±27 BP, SUERC-72661, GU43493)	England, East Riding of Yorkshire, North Ferriby, Melton Quarry	8769
I7635	F	England_C_EBA	Neolithic	ancient	Great Britain	Western_Europe	England_C_EBA	4037	54.5228	-1.30813	OlaldeNature2018	2195-1978 calBCE (3690±28, BRAMS-1286)	England, County Durham, Stockton-on-Tees, Windmill Fields	257175
I7638	M	England_C_EBA	Neolithic	ancient	Great Britain	Western_Europe	England_C_EBA	3980	51.4053	-1.15077	OlaldeNature2018	2290-1770 calBCE (3660±80, OxA-4357)	England, Oxfordshire, Radley, Barrow Hills	313887
I7639	F	England_C_EBA	Neolithic	ancient	Great Britain	Western_Europe	England_C_EBA	3800	52.2769	0.461902	OlaldeNature2018	2040-1660 calBCE (3520±70, HAR-3880)	England, Cambridgeshire, Chippenham, Waterhall Farm	31559
I7640	M	England_MBA	Bronze Age	ancient	Great Britain	Western_Europe	England_MBA	3316	52.1784	0.122544	OlaldeNature2018	1436-1296 calBCE (3100±30, SUERC-28349)	England, Cambridgeshire, Trumpington, Clay Farm	421393
I0156.SG	M	England_LIA_ERoman.SG	Iron Age	ancient	Great Britain	Western_Europe	England_LIA_ERoman	2017	52.08	0.18	SchiffelsNatureCommunications2016	160 calBCE - 26 calCE (2039±27 BP, OxA-29573)	England, East Anglia, Hinxton	339093
I0160.SG	M	England_LIA.SG	Iron Age	ancient	Great Britain	Western_Europe	England_LIA	1995	52.08	0.18	SchiffelsNatureCommunications2016	170 calBCE - 80 calCE (2029±49 BP, Wk - 12599)	England, East Anglia, Hinxton	580350
I0789.SG	F	England_IA.SG	Iron Age	ancient	Great Britain	Western_Europe	England_IA	2155	52.0991	0.277	SchiffelsNatureCommunications2016	360-50 calBCE (2155±35 BP, SUERC-14246)	England, Linton	315249
I2634	M	Scotland_N	Neolithic	ancient	Great Britain	Western_Europe	Scotland_N	5569	58.54	-3.598	OlaldeNature2018	3703-3534 calBCE (4851±34 BP, SUERC-68638)	Scotland, Tulach an t'Sionnach	250309
I2636	F	Scotland_N	Neolithic	ancient	Great Britain	Western_Europe	Scotland_N	5390	59.35	-2.873	OlaldeNature2018	3519-3361 calBCE (4651±33 BP, SUERC-68640)	Scotland, Holm of Papa Westray North	459150
I2416	M	England_BellBeaker	Bronze Age	ancient	Great Britain	Western_Europe	England_BellBeaker	4285	51.168	-1.77254	OlaldeNature2018	2470-2200 calBCE [2460-2200 calBCE (3845±27 BP, OxA-13624), 2470-2285 calBCE (3830±30 BP, Beta-432804)]	England, Wiltshire, Amesbury Down	71691
I2418	F	England_BellBeaker	Bronze Age	ancient	Great Britain	Western_Europe	England_BellBeaker	4270	51.168	-1.77254	OlaldeNature2018	2440-2200 calBCE (3835±25 BP, NZA-32788)	England, Wiltshire, Amesbury Down	351236
I2421	M	England_C_EBA	Neolithic	ancient	Great Britain	Western_Europe	England_C_EBA	3794	54.883	-1.452	OlaldeNature2018	1931-1756 calBCE (3524±28 BP, OxA-26256)	England, Tyne and Wear, Sunderland, Hasting Hill	205802
I2457	M	England_C_EBA	Neolithic	ancient	Great Britain	Western_Europe	England_C_EBA	4066	51.168	-1.77254	OlaldeNature2018	2200-2031 calBCE [2480-2280 calBCE (3890±30 BP, SUERC-36210) ignored because it is an outlier from the daughter I2600, 2200-2031 calBCE (3717±28 BP, SUERC-69975)]	England, Wiltshire, Amesbury Down	376665
I2459	F	England_BellBeaker	Bronze Age	ancient	Great Britain	Western_Europe	England_BellBeaker	4250	51.168	-1.77254	OlaldeNature2018	2460-2140 calBCE (3829±30 BP, SUERC-54823)	England, Wiltshire, Amesbury Down	281983
I2460	F	England_C_EBA	Neolithic	ancient	Great Britain	Western_Europe	England_C_EBA	3875	51.168	-1.77254	OlaldeNature2018	2030-1820 calBCE (3575±27 BP, SUERC-53041)	England, Wiltshire, Amesbury Down	12121
I2463	F	England_C_EBA	Neolithic	ancient	Great Britain	Western_Europe	England_C_EBA	3785	51.33	1.36	OlaldeNature2018	1930-1740 calBCE (3505±35 BP, SUERC-40721)	England, Kent, Thanet	122528
M1489.SG	F	England_LIA.SG	Iron Age	ancient	Great Britain	Western_Europe	England_LIA	2035	53.7262	-0.529641	MartinianoNatureCommunications2016	210 BCE - 40 CE	Melton Quarry, North Ferriby, East Riding of Yorkshire	224277
I2445	M	England_BellBeaker	Bronze Age	ancient	Great Britain	Western_Europe	England_BellBeaker	4114	51.7957	-1.31989	OlaldeNature2018	2397-1930 calBCE [2137-1930 calBCE (3650±35 BP, Poz-83407), 2397-2043 calBCE (3785±40 BP, OxA-8806)]	England, Oxfordshire, Yarnton	449077
I2452	M	England_BellBeaker	Bronze Age	ancient	Great Britain	Western_Europe	England_BellBeaker	4049	52.15	-0.38	OlaldeNature2018	2277-1920 calBCE [2277-2030 calBCE (3735±35 BP, Poz-83405), 2195-1920 calBCE (3700±30 BP, Beta-444979)]	England, South Derbyshire, Willington	478106
I2453	M	England_BellBeaker	Bronze Age	ancient	Great Britain	Western_Europe	England_BellBeaker	4115	52.67	-0.35	OlaldeNature2018	2289-2041 calBCE (3760±35 BP, Poz-83404)	England, Lincolnshire, West Deeping	320321
I2454	F	England_BellBeaker	Bronze Age	ancient	Great Britain	Western_Europe	England_BellBeaker	4040	52.3466	0.031827	OlaldeNature2018	2200-1980 calBCE (3703±28 BP, OxA-24595)	England, Cambridgeshire, Over, Over Narrows	439998
I2455	F	England_BellBeaker	Bronze Age	ancient	Great Britain	Western_Europe	England_BellBeaker	3970	52.3466	0.031827	OlaldeNature2018	2130-1910 calBCE (3631±28 BP, OxA-24594)	England, Cambridgeshire, Over, Over Narrows	63588
I2980	F	Scotland_N	Neolithic	ancient	Great Britain	Western_Europe	Scotland_N	5181	59.3101	-2.94071	OlaldeNature2018	3360-3101 calBCE (4530±33 BP, SUERC-69073)	Scotland, Orkney, Point of Cott	430600
I2981	F	Scotland_C_EBA	Neolithic	ancient	Great Britain	Western_Europe	Scotland_C_EBA	3703	59.281	-2.425	OlaldeNature2018	2009-1497 calBCE [1741-1497 calBCE (3320±50 BP, AA-51418), 2009-1696 calBCE (3520±40 BP, AA-43651)]	Scotland, Orkney, Lop Ness, Stenchme	423564
I2988	F	Scotland_N	Neolithic	ancient	Great Britain	Western_Europe	Scotland_N	5389	55.4	-5.2	OlaldeNature2018	3516-3361 calBCE (4645±29 BP, SUERC-68711)	Scotland, Clachaig	427318
I3136	F	Scotland_N	Neolithic	ancient	Great Britain	Western_Europe	Scotland_N	5394	56.4146	-5.46918	OlaldeNature2018	3521-3366 calBCE (4665±30 BP, PSUAMS-2069)	Scotland, Argyll and Bute, Oban, Raschoille Cave	423959
I3137_published	M	Scotland_N_published	Neolithic	ancient	Great Britain	Western_Europe	Scotland_N	5450	56.4146	-5.46918	OlaldeNature2018	3800-3200 BCE	Scotland, Argyll and Bute, Oban, Raschoille Cave	45226
I3138	F	Scotland_N	Neolithic	ancient	Great Britain	Western_Europe	Scotland_N	5044	56.4146	-5.46918	OlaldeNature2018	3264-2924 calBCE (4415±25 BP, PSUAMS-2156)	Scotland, Argyll and Bute, Oban, Raschoille Cave	434870
I3255	F	England_BellBeaker	Bronze Age	ancient	Great Britain	Western_Europe	England_BellBeaker	3994	52.1703	0.105604	OlaldeNature2018	2136-1951 calBCE (3661±31 BP, SUERC-49482)	England, Cambridgeshire, Trumpington Meadows	458593
I2977	M	Scotland_N	Neolithic	ancient	Great Britain	Western_Europe	Scotland_N	4836	58.74	-2.916	OlaldeNature2018	3008-2763 calBCE (4275±33 BP, SUERC-69072)	Scotland, Orkney, Isbister	414273
I2978	M	Scotland_N	Neolithic	ancient	Great Britain	Western_Europe	Scotland_N	5129	58.74	-2.916	OlaldeNature2018	3335-3023 calBCE (4464±29 BP, SUERC-68725)	Scotland, Orkney, Isbister	421671
I3133	M	Scotland_N	Neolithic	ancient	Great Britain	Western_Europe	Scotland_N	5455	56.4146	-5.46918	OlaldeNature2018	3632-3378 calBCE (4725±20 BP, PSUAMS-2154)	Scotland, Argyll and Bute, Oban, Raschoille Cave	421214
I3256	M	England_BellBeaker	Bronze Age	ancient	Great Britain	Western_Europe	England_BellBeaker	4067	52.1703	0.105604	OlaldeNature2018	2204-2029 calBCE (3722±31 BP)	England, Cambridgeshire, Trumpington Meadows	439416
I2979	M	Scotland_N	Neolithic	ancient	Great Britain	Western_Europe	Scotland_N	5087	58.74	-2.916	OlaldeNature2018	3333-2941 calBCE (4447±29 BP, SUERC-68726)	Scotland, Orkney, Isbister	420072
I3134	M	Scotland_N	Neolithic	ancient	Great Britain	Western_Europe	Scotland_N	5456	56.4146	-5.46918	OlaldeNature2018	3634-3378 calBCE (4730±25 BP, PSUAMS-2155)	Scotland, Argyll and Bute, Oban, Raschoille Cave	423442
I3135	M	Scotland_N	Neolithic	ancient	Great Britain	Western_Europe	Scotland_N	5463	56.4146	-5.46918	OlaldeNature2018	3641-3384 calBCE (4770±30 BP, PSUAMS-2068)	Scotland, Argyll and Bute, Oban, Raschoille Cave	416619
I3132	M	Scotland_C_EBA	Neolithic	ancient	Great Britain	Western_Europe	Scotland_C_EBA	3954	57.721	-3.3881	OlaldeNature2018	2119-1888 calBCE (3614±33, SUERC-69070)	Scotland, Covesea Cave 2	406662
I1767	M	England_BellBeaker	Bronze Age	ancient	Great Britain	Western_Europe	England_BellBeaker	4035	54.5228	-1.30813	OlaldeNature2018	2200-1970 calBCE (3705±35 BP, OxA-8651)	England, County Durham, Stockton-on-Tees, Windmill Fields	381856
I1770	F	England_BellBeaker	Bronze Age	ancient	Great Britain	Western_Europe	England_BellBeaker	3950	54.2019	-0.434355	OlaldeNature2018	2400-1600 BCE	England, North Yorkshire, Staxton, Staxton Beacon	257171
I2464	M	England_C_EBA	Neolithic	ancient	Great Britain	Western_Europe	England_C_EBA	3630	51.15	-1.75	OlaldeNature2018	1750-1610 calBCE (3379±30 BP, NZA-28700)	England, Wiltshire, Boscombe Airfield	27570
I2565_published	M	England_BellBeaker_published_lc	Bronze Age	ancient	Great Britain	Western_Europe	England_BellBeaker	4255	51.168	-1.77254	OlaldeNature2018	2470-2140 calBCE (3829±38 BP, OxA-13562)	England, Wiltshire, Amesbury Down	7717
I2566	M	England_C_EBA	Neolithic	ancient	Great Britain	Western_Europe	England_C_EBA	4070	51.168	-1.77254	OlaldeNature2018	2210-2030 calBCE (3734±25 BP, NZA-32490)	England, Wiltshire, Amesbury Down	258193
I2567	M	Scotland_C_EBA	Neolithic	ancient	Great Britain	Western_Europe	Scotland_C_EBA	4030	55.97	-2.444	OlaldeNature2018	2275-1884 calBCE [2131-1884 calBCE (3615±40 BP, SUERC-4072), 2275-2024 calBCE (3725±35 BP, SUERC-4083)]	Scotland, Dryburn Bridge	315410
I2568	M	Scotland_C_EBA	Neolithic	ancient	Great Britain	Western_Europe	Scotland_C_EBA	4113	55.97	-2.444	OlaldeNature2018	2287-2039 calBCE (3755±35 BP, SUERC-4078)	Scotland, Dryburn Bridge	302563
I2569_published	M	Scotland_C_EBA_published	Neolithic	ancient	Great Britain	Western_Europe	Scotland_C_EBA	3978	55.99	-2.537	OlaldeNature2018	2140-1916 calBCE (3650±40 BP, SUERC-5318)	Scotland, Eweford Cottages	12095
I2573	F	Scotland_MBA	Bronze Age	ancient	Great Britain	Western_Europe	Scotland_MBA	3352	55.98	-2.896	OlaldeNature2018	1501-1302 calBCE (3144±37 BP, OxA-16486)	Scotland, Longniddry, Evergreen	326355
I2574_published	F	Wales_EBA_published	Bronze Age	ancient	Great Britain	Western_Europe	Wales_EBA	3272	53.33	-3.84	OlaldeNature2018	1415-1228 calBCE (3065±36 BP, SUERC-62072)	Wales, North Wales, Llandudno, Great Orme	40394
I2596	M	England_EBA_father.or.son.I2597	Bronze Age	ancient	Great Britain	Western_Europe	REMOVE_England_EBA_father.or.son.I2597	4105	51.168	-1.77254	OlaldeNature2018	2280-2030 calBCE (3739±30 BP, NZA-32484)	England, Wiltshire, Amesbury Down	279905
I2598_published	M	England_C_EBA_published	Neolithic	ancient	Great Britain	Western_Europe	England_C_EBA	3990	51.168	-1.77254	OlaldeNature2018	2140-1940 calBCE (3664±30 BP, NZA-32494)	England, Wiltshire, Amesbury Down	44424
I2600	F	England_C_EBA_o_daughter.I2457	Neolithic	ancient	Great Britain	Western_Europe	REMOVE_England_C_EBA_o_daughter.I2457	3990	51.13	-1.69	OlaldeNature2018	2140-1940 calBCE (3646±27 BP, SUERC-43374)	England, Wiltshire, Porton	289148
I2601	F	England_C_EBA	Neolithic	ancient	Great Britain	Western_Europe	England_C_EBA	3805	51.33	1.36	OlaldeNature2018	1960-1750 calBCE (3535±35 BP, SUERC-40713)	England, Kent, Thanet	271304
I2602	M	England_C_EBA	Neolithic	ancient	Great Britain	Western_Europe	England_C_EBA	3745	51.33	1.36	OlaldeNature2018	1900-1690 calBCE (3490±30 BP, SUERC-40290)	England, Kent, Thanet	338714
I2605	F	England_N	Neolithic	ancient	Great Britain	Western_Europe	England_N	5238	51.4928	-0.665402	OlaldeNature2018	3631-2944 calBCE [3631-3372 calBCE (4710±35 BP, Poz-83483), 3368-2944 calBCE (4500±60 BP, BM-3173)]	England, Eton Rowing Course	329419
I2609	F	England_C_EBA	Neolithic	ancient	Great Britain	Western_Europe	England_C_EBA	3848	54.979	-2.123	OlaldeNature2018	2023-1772 calBCE (3560±40 BP, Poz-83423)	England, Northumberland, Hexham Golf Course	144576
I2610	F	England_C_EBA	Neolithic	ancient	Great Britain	Western_Europe	England_C_EBA	3791	54.97	-1.73	OlaldeNature2018	1936-1746 calBCE (3515±35 BP, Poz-83498)	England, Blaydon, Tyne and Wear, Bewes Hill	42354
I2612	F	England_C_EBA	Neolithic	ancient	Great Britain	Western_Europe	England_C_EBA	4287	54.883	-1.452	OlaldeNature2018	2465-2209 calBCE (3865±35 BP, Poz-83492)	England, Tyne and Wear, Sunderland, Hasting Hill	28342
I2618	M	England_C_EBA	Neolithic	ancient	Great Britain	Western_Europe	England_C_EBA	3993	55.058	-2.147	OlaldeNature2018	2135-1951 calBCE (3660±28 BP, OxA-26254)	England, Northumberland, Barrasford, Reaverhill	335060
I2629_published	M	Scotland_N_published	Neolithic	ancient	Great Britain	Western_Europe	Scotland_N	4930	58.74	-2.916	OlaldeNature2018	3180-2780 BCE	Scotland, Orkney, Isbister	11587
I2630	M	Scotland_N	Neolithic	ancient	Great Britain	Western_Europe	Scotland_N	4472	58.74	-2.916	OlaldeNature2018	2580-2463 calBCE (3999±32 BP, SUERC-68632)	Scotland, Orkney, Isbister	488247
I2631	M	Scotland_N	Neolithic	ancient	Great Britain	Western_Europe	Scotland_N	4952	59.23	-2.568	OlaldeNature2018	3097-2906 calBCE (4384±36 BP, SUERC-68633)	Scotland, Quoyness	461198
I2633	F	Scotland_N	Neolithic	ancient	Great Britain	Western_Europe	Scotland_N	5653	58.53	-3.603	OlaldeNature2018	3765-3641 calBCE (4911±32 BP, SUERC-68634)	Scotland, Tulloch of Assery	392010
I2635	M	Scotland_N	Neolithic	ancient	Great Britain	Western_Europe	Scotland_N	5471	58.53	-3.603	OlaldeNature2018	3652-3389 calBCE (4796±37 BP, SUERC-68639)	Scotland, Tulloch of Assery	400304
I2637	M	Scotland_N	Neolithic	ancient	Great Britain	Western_Europe	Scotland_N	5375	59.35	-2.873	OlaldeNature2018	3510-3340 calBCE (4697±33 BP, SUERC-68641, adjusted to allow for a slight marine offset by Rick Schulting)	Scotland, Holm of Papa Westray North	448698
I2639	F	England_MBA	Bronze Age	ancient	Great Britain	Western_Europe	England_MBA	3465	51.168	-1.77254	OlaldeNature2018	1600-1430 calBCE (3225±25 BP, NZA-32497)	England, Wiltshire, Amesbury Down	312666
I2650	M	Scotland_N	Neolithic	ancient	Great Britain	Western_Europe	Scotland_N	5380	59.35	-2.873	OlaldeNature2018	3500-3360 calBCE (4754±36 BP, SUERC-68642, adjusted to allow for a slight marine offset by Rick Schulting)	Scotland, Holm of Papa Westray North	404974
I2651	F	Scotland_N	Neolithic	ancient	Great Britain	Western_Europe	Scotland_N	5160	59.35	-2.873	OlaldeNature2018	3330-3090 calBCE (4525±36 BP, SUERC-68643, adjusted to allow for a slight marine offset by Rick Schulting)	Scotland, Holm of Papa Westray North	413284
I2653	M	Scotland_MBA	Bronze Age	ancient	Great Britain	Western_Europe	Scotland_MBA	3211	55.98	-2.896	OlaldeNature2018	1388-1133 calBCE (3019±26 BP, SUERC-75916)	Scotland, Longniddry, Evergreen	301823
I2654	F	Scotland_MBA	Bronze Age	ancient	Great Britain	Western_Europe	Scotland_MBA	3278	55.98	-2.896	OlaldeNature2018	1395-1261 calBCE (3074±29 BP, SUERC-75917)	Scotland, Longniddry, Evergreen	276351
I2655	M	Scotland_MBA	Bronze Age	ancient	Great Britain	Western_Europe	Scotland_MBA	3308	58.23	-6.935	OlaldeNature2018	1442-1273 calBCE (3105±35 BP, SUERC-9172)	Scotland, Pabbay Mor	437803
I2659	F	Scotland_N	Neolithic	ancient	Great Britain	Western_Europe	Scotland_N	5652	56.41	-5.471	OlaldeNature2018	3761-3643 calBCE (4914±27 BP, SUERC-68702)	Scotland, Distillery Cave	424249
I2660	M	Scotland_N	Neolithic	ancient	Great Britain	Western_Europe	Scotland_N	5383	56.41	-5.471	OlaldeNature2018	3513-3352 calBCE (4631±29 BP, SUERC-68703)	Scotland, Distillery Cave	432789
I2691	M	Scotland_N	Neolithic	ancient	Great Britain	Western_Europe	Scotland_N	5620	56.41	-5.471	OlaldeNature2018	3700-3639 calBCE (4881±25 BP, SUERC-68704)	Scotland, Distillery Cave	416802
I2796_published	M	Scotland_N_published	Neolithic	ancient	Great Britain	Western_Europe	Scotland_N	5571	59.3101	-2.94071	OlaldeNature2018	3706-3536 calBCE (4856±33 BP, SUERC-69074, adjusted to allow for a slight marine offset by Rick Schulting)	Scotland, Orkney, Point of Cott	19410
I2859	M	Scotland_LBA	Bronze Age	ancient	Great Britain	Western_Europe	Scotland_LBA	2811	57.72	-3.388	OlaldeNature2018	911-810 calBCE (2714±29 BP, SUERC-68714)	Scotland, Covesea Caves	429166
I2860	M	Scotland_LBA	Bronze Age	ancient	Great Britain	Western_Europe	Scotland_LBA	2843	57.721	-3.3881	OlaldeNature2018	970-816 calBCE (2738±29 BP, SUERC-68715)	Scotland, Covesea Cave 2	440076
I2861	F	Scotland_LBA	Bronze Age	ancient	Great Britain	Western_Europe	Scotland_LBA	2853	57.721	-3.3881	OlaldeNature2018	977-829 calBCE (2757±29 BP, SUERC-68716)	Scotland, Covesea Cave 2	338613
I2932	M	Scotland_N	Neolithic	ancient	Great Britain	Western_Europe	Scotland_N	4409	58.74	-2.916	OlaldeNature2018	2570-2347 calBCE (3962±29 BP, SUERC-68721)	Scotland, Orkney, Isbister	418219
I2933	M	Scotland_N	Neolithic	ancient	Great Britain	Western_Europe	Scotland_N	4898	58.74	-2.916	OlaldeNature2018	3010-2885 calBCE (4309±29 BP, SUERC-68722)	Scotland, Orkney, Isbister	391308
I2934	F	Scotland_N	Neolithic	ancient	Great Britain	Western_Europe	Scotland_N	5130	58.74	-2.916	OlaldeNature2018	3338-3022 calBCE (4466±33 BP, SUERC-69071)	Scotland, Orkney, Isbister	403543
I2935	M	Scotland_N	Neolithic	ancient	Great Britain	Western_Europe	Scotland_N	5123	58.74	-2.916	OlaldeNature2018	3335-3011 calBCE (4451±29 BP, SUERC-68723)	Scotland, Orkney, Isbister	426354
I3085	F	Scotland_N	Neolithic	ancient	Great Britain	Western_Europe	Scotland_N	5132	58.74	-2.916	OlaldeNature2018	3338-3026 calBCE (4471±29 BP, SUERC-68724)	Scotland, Orkney, Isbister	393188
I3130	F	Scotland_LBA	Bronze Age	ancient	Great Britain	Western_Europe	Scotland_LBA	2854	57.72	-3.388	OlaldeNature2018	978-830 calBCE (2758±29 BP, SUERC-68713)	Scotland, Covesea Caves	435431
I1765_d	U	England_BellBeaker_lc	Bronze Age	ancient	Great Britain	Western_Europe	England_BellBeaker	4135	54.5228	-1.30813	OlaldeNature2018	2330-2040 calBCE (3780±40 BP, OxA-8729)	England, County Durham, Stockton-on-Tees, Windmill Fields	7053
I2656_published_d	M	Scotland_LBA_published	Bronze Age	ancient	Great Britain	Western_Europe	Scotland_LBA	3080	55.97	-2.896	OlaldeNature2018	1279-980 calBCE (2930±50 BP, GU-2762)	Scotland, Longniddry, Grainfoot	7843
I6745	F	England_Mesolithic	Hunter-gatherers	ancient	Great Britain	Western_Europe	England_Mesolithic	10555	51.3247	-2.75325	BraceDiekmannNatureEcologyEvolution2019	8750-8459 calBCE (9340±50 BP, OxA-34338)	England, Somerset, Burrington Combe, Aveline's Hole	47659
SB337B3_lib.SG	M	England_Mesolithic.SG	Hunter-gatherers	ancient	Great Britain	Western_Europe	England_Mesolithic	10399	51.3247	-2.75325	BraceNatureEcologyEvolution2019	8596-8302 calBCE (9230±50 BP, OxA-34339)	England, Somerset, Burrington Combe, Aveline's Hole	46260
I6767_all.SG	M	England_Mesolithic_all.SG	Hunter-gatherers	ancient	Great Britain	Western_Europe	England_Mesolithic	10300	51.2817	-2.76575	BraceDiekmannNatureEcologyEvolution2019	8470-8230 calBCE (9100±100 BP, OxA-814)	England, Somerset, Cheddar, Gough's Cave	561360
I4949_published	M	England_N_published	Neolithic	ancient	Great Britain	Western_Europe	England_N	5454	51.5243	-2.501	OlaldeNature2018	3630-3377 calBCE (4715±20 BP, PSUAMS-2513)	England, Wiltshire, Winterbourne Monkton, North Millbarrow	39038
I4951	M	England_BellBeaker	Bronze Age	ancient	Great Britain	Western_Europe	England_BellBeaker	4250	51.24	-1.76	OlaldeNature2018	2800-1800 BCE	England, Wiltshire, Netheravon, Flying School	92525
I6754	M	Wales_Mesolithic	Hunter-gatherers	ancient	Great Britain	Western_Europe	Wales_Mesolithic	9588	51.6325	-4.6929	BraceDiekmannNatureEcologyEvolution2019	7735-7541 calBCE (8597±54 BP, UBA-32282)	Wales, Pembrokeshire, Caldey Island, Ogof-Yr-Ychen	184863
I3025_all.SG	F	England_Mesolithic_all.SG	Hunter-gatherers	ancient	Great Britain	Western_Europe	England_Mesolithic	9130	50.4682	-3.50307	BraceDiekmannNatureEcologyEvolution2019	7280-7080 calBCE (8270±45 BP, OxA-23812)	England, Devon, Torquay, Kent's Cavern	55118
I5512	F	England_BellBeaker	Bronze Age	ancient	Great Britain	Western_Europe	England_BellBeaker	4250	51.24	-1.76	OlaldeNature2018	2800-1800 BCE	England, Wiltshire, Netheravon, Flying School	456196
I5513	M	England_BellBeaker	Bronze Age	ancient	Great Britain	Western_Europe	England_BellBeaker	4250	51.22	-1.77	OlaldeNature2018	2800-1800 BCE	England, North Ablington, Figheldean	423136
I5515	M	Scotland_C_EBA	Neolithic	ancient	Great Britain	Western_Europe	Scotland_C_EBA	3856	56.062	-3.41918	OlaldeNature2018	2035-1776 calBCE (3581±40 BP, SRR-292)	Scotland, Fife, cist3, Dunfermline, Aberdour Road	87079
I5516	M	Scotland_C_EBA	Neolithic	ancient	Great Britain	Western_Europe	Scotland_C_EBA	3640	56.1927	-4.0577	OlaldeNature2018	1750-1630 calBCE (3400±35, SUERC-2869)	Scotland, Doune, Perth and Kinross	127329
I2417	M	England_BellBeaker	Bronze Age	ancient	Great Britain	Western_Europe	England_BellBeaker	4270	51.168	-1.77254	OlaldeNature2018	2500-2140 BCE (based on associated dates in same context especially 23535_25004)	England, Wiltshire, Amesbury Down	428294
I2443	F	England_BellBeaker	Bronze Age	ancient	Great Britain	Western_Europe	England_BellBeaker	4085	51.7957	-1.31989	OlaldeNature2018	2290-1980 BCE (3740±40 BP, OxA-8868)	England, Oxfordshire, Yarnton	474757
I2447	M	England_BellBeaker	Bronze Age	ancient	Great Britain	Western_Europe	England_BellBeaker	3964	51.7957	-1.31989	OlaldeNature2018	2116-1911 calBCE (3625±25 BP, PSUAMS-2336)	England, Oxfordshire, Yarnton	474836
I2450	F	England_BellBeaker	Bronze Age	ancient	Great Britain	Western_Europe	England_BellBeaker	4283	51.6723	-1.29514	OlaldeNature2018	2457-2208 calBCE (3850±21 BP, weighted mean) [(3841±40 BP, NZA-15865) (3834±45 BP, NZA-15866)]	England, Oxfordshire, Abington, Spring Road cemetery	482712
I2458	F	England_MBA	Bronze Age	ancient	Great Britain	Western_Europe	England_MBA	3340	51.168	-1.77254	OlaldeNature2018	1490-1290 calBCE (3122±34 BP, SUERC-49182)	England, Wiltshire, Amesbury Down	433232
I2461	F	England_C_EBA	Neolithic	ancient	Great Britain	Western_Europe	England_C_EBA	4270	51.13	-1.69	OlaldeNature2018	2500-2140 BCE (based on associated dates in same context)	England, Wiltshire, Porton	411470
I2462	F	England_C_EBA	Neolithic	ancient	Great Britain	Western_Europe	England_C_EBA	3960	51.33	1.36	OlaldeNature2018	2130-1890 calBCE (3625±35 BP, SUERC-40718)	England, Kent, Thanet	435757
I5367	F	Scotland_BellBeaker	Bronze Age	ancient	Great Britain	Western_Europe	Scotland_BellBeaker	4255	56.6809	-6.45982	OlaldeNature2018	2470-2140 calBCE (3879±32, OxA-14722)	Scotland, Coll, Sorisdale	403401
I5373	M	England_C_EBA	Neolithic	ancient	Great Britain	Western_Europe	England_C_EBA	4038	53.0798	-1.64094	OlaldeNature2018	2195-1981 calBCE (3694±25 BP, BRAMS-1230)	England, Derbyshire, Brassington, Carsington Pasture Cave	122855
I5376	F	England_BellBeaker	Bronze Age	ancient	Great Britain	Western_Europe	England_BellBeaker	4250	51.4742	-0.309898	OlaldeNature2018	2457-2142 calBCE (3819±33 BP, OxA-14728)	England, London, Syon Reach, River Thames Skulls	75797
I5379	M	England_BellBeaker	Bronze Age	ancient	Great Britain	Western_Europe	England_BellBeaker	4330	50.9192	-2.01544	OlaldeNature2018	2470-2290 calBCE (3900±30, SUERC-32210)	England, Dorset, Sixpenny Handley, Canada Farm	368196
I5382	M	England_BellBeaker	Bronze Age	ancient	Great Britain	Western_Europe	England_BellBeaker	4080	54.5228	-1.30813	OlaldeNature2018	2280-1980 calBCE (3725±40, OxA-8728)	England, County Durham, Stockton-on-Tees, Windmill Fields	167895
I5385	F	Scotland_BellBeaker	Bronze Age	ancient	Great Britain	Western_Europe	Scotland_BellBeaker	4252	58.3648	-3.40351	OlaldeNature2018	2456-2148 calBCE, (3827±33, SUERC-71005)	Scotland, Wick, Achavanich	289864
I5441	M	England_C_EBA	Neolithic	ancient	Great Britain	Western_Europe	England_C_EBA	3750	50.4261	-3.58054	OlaldeNature2018	2000-1600 BCE	England, Somerset, Paington, Neale's Cave	112248
I6774	M	England_BellBeaker	Bronze Age	ancient	Great Britain	Western_Europe	England_BellBeaker	4150	50.8511	-0.134783	OlaldeNature2018	2500-1900 BCE	England, Sussex, Brighton, Ditchling Road	315183
I2597	M	England_C_EBA	Neolithic	ancient	Great Britain	Western_Europe	England_C_EBA	4105	51.168	-1.77254	OlaldeNature2018	2280-2030 calBCE (3735±30 BP, SUERC-34539)	England, Wiltshire, Amesbury Down	430819
I2604	F	England_C_EBA	Neolithic	ancient	Great Britain	Western_Europe	England_C_EBA	4070	51.15	-1.36	OlaldeNature2018	2210-2030 calBCE (3730±30 BP, SUERC-26241)	England, Hampshire, Barton-Stacey Pipeline	405321
I2606	M	England_N	Neolithic	ancient	Great Britain	Western_Europe	England_N	5065	51.4928	-0.665402	OlaldeNature2018	3330-2900 BCE	England, Eton Rowing Course	353450
I0519	M	England_N	Neolithic	ancient	Great Britain	Western_Europe	England_N	5180	52.2173	-0.940217	OlaldeNature2018	3360-3100 BCE	England, Northampton, Banbury Lane	45365
I0520	M	England_N	Neolithic	ancient	Great Britain	Western_Europe	England_N	5180	52.2173	-0.940217	OlaldeNature2018	3360-3100 BCE	England, Northampton, Banbury Lane	8800
I0518	M	England_N	Neolithic	ancient	Great Britain	Western_Europe	England_N	5180	52.2173	-0.940217	OlaldeNature2018	3360-3100 BCE	England, Northampton, Banbury Lane	29742
I5383	F	England_LBA	Bronze Age	ancient	Great Britain	Western_Europe	England_LBA	2945	54.176	-2.41636	OlaldeNature2018	1090-900 BCE	England, North Yorkshire, Ingleton, Raven Scar Cave	155846
I5377	M	England_C_EBA	Neolithic	ancient	Great Britain	Western_Europe	England_C_EBA	3745	51.4712	-0.266408	OlaldeNature2018	1900-1690 calBCE (3485±33, OxA-14731)	England, London, Mortlake, River Thames Skulls	437247
I6679	M	England_BellBeaker	Bronze Age	ancient	Great Britain	Western_Europe	England_BellBeaker	3958	55.31	-1.55333	OlaldeNature2018	2125-1891 calBCE (3621±34 BP, OxA-5553/4)	England, Northumberland, Low Hauxley	96029
I6680	M	England_C_EBA	Neolithic	ancient	Great Britain	Western_Europe	England_C_EBA	3702	55.31	-1.55333	OlaldeNature2018	1877-1626 calBCE (3420±38, OxA-5555/6)	England, Northumberland, Low Hauxley	463220
3DT16.SG	M	England_Roman.SG	Antiquity	ancient	Great Britain	Western_Europe	England_Roman	1750	53.9583	-1.08028	MartinianoNatureCommunications2016	50-350 CE	Driffield Terrace, York	296026
3DT26.SG	M	England_Roman_MiddleEast.SG	Antiquity	ancient	Great Britain	Western_Europe	England_Roman_MiddleEast	1750	53.9583	-1.08028	MartinianoNatureCommunications2016	50-350 CE	Driffield Terrace, York	391596
6DT18.SG	M	England_Roman.SG	Antiquity	ancient	Great Britain	Western_Europe	England_Roman	1750	53.9583	-1.08028	MartinianoNatureCommunications2016	50-350 CE	Driffield Terrace, York	389178
6DT21.SG	M	England_Roman.SG	Antiquity	ancient	Great Britain	Western_Europe	England_Roman	1750	53.9583	-1.08028	MartinianoNatureCommunications2016	50-350 CE	Driffield Terrace, York	406610
6DT22.SG	M	England_Roman.SG	Antiquity	ancient	Great Britain	Western_Europe	England_Roman	1750	53.9583	-1.08028	MartinianoNatureCommunications2016	50-350 CE	Driffield Terrace, York	399650
6DT23.SG	M	England_Roman.SG	Antiquity	ancient	Great Britain	Western_Europe	England_Roman	1750	53.9583	-1.08028	MartinianoNatureCommunications2016	50-350 CE	Driffield Terrace, York	284919
6DT3.SG	M	England_Roman.SG	Antiquity	ancient	Great Britain	Western_Europe	England_Roman	1750	53.9583	-1.08028	MartinianoNatureCommunications2016	50-350 CE	Driffield Terrace, York	480879
I0773.SG	F	England_Saxon.SG	Antiquity	ancient	Great Britain	Western_Europe	England_Saxon	1490	52.2614	0.06869	SchiffelsNatureCommunications2016	385-535 calCE (1620±30 BP, Beta-397732)	England, South Cambridgeshire, Oakington	443808
I0774.SG	F	England_Saxon.SG	Antiquity	ancient	Great Britain	Western_Europe	England_Saxon	1483	52.2614	0.06869	SchiffelsNatureCommunications2016	395-540 calCE (1600±30 BP, Beta-397733)	England, South Cambridgeshire, Oakington	575435
I0777.SG	F	England_Saxon.SG	Antiquity	ancient	Great Britain	Western_Europe	England_Saxon	1478	52.2614	0.06869	SchiffelsNatureCommunications2016	400-545 calCE (1590±30 BP, Beta-397734)	England, South Cambridgeshire, Oakington	572829
I0769.SG	F	England_Saxon.SG	Antiquity	ancient	Great Britain	Western_Europe	England_Saxon	1455	52.2614	0.06869	SchiffelsNatureCommunications2016	420-570 calCE (1560±30 BP, Beta-397731)	England, South Cambridgeshire, Oakington	492349
I0159.SG	F	England_Saxon.SG	Antiquity	ancient	Great Britain	Western_Europe	England_Saxon	1247	52.08	0.18	SchiffelsNatureCommunications2016	631-776 calCE (1320±45 BP, OxA-X-2565-12)	England, East Anglia, Hinxton	546987
I0157.SG	F	England_Saxon.SG	Antiquity	ancient	Great Britain	Western_Europe	England_Saxon	1232	52.08	0.18	SchiffelsNatureCommunications2016	666-770 calCE (1288±25 BP, OxA-29574)	England, East Anglia, Hinxton	559927
NO3423.SG	M	England_Saxon.SG	Antiquity	ancient	Great Britain	Western_Europe	England_Saxon	1170	53.633	-1.175	MartinianoNatureCommunications2016	650-910 CE	North Yorkshire, Stockton-on-Tees, Norton, Norton Bishops Mill	385183
I0161.SG	F	England_Saxon.SG	Antiquity	ancient	Great Britain	Western_Europe	England_Saxon	1165	52.08	0.18	SchiffelsNatureCommunications2016	690-881 calCE (1230±25 BP, OxA-29572)	England, East Anglia, Hinxton	311469
mid001.SG	M	Scotland_Megalithic.SG	Neolithic	ancient	Great Britain	Western_Europe	Scotland_Megalithic	5180	57.7538	-3.91559	SanchezQuintoPNAS2019	3360-3100 calBCE (4531±28 BP, SUERC-46401)	Balintore	106740
mid002.SG	M	Scotland_Megalithic.SG	Neolithic	ancient	Great Britain	Western_Europe	Scotland_Megalithic	5450	59.1343	-3.05208	SanchezQuintoPNAS2019	3630-3370 calBCE (4700±30 BP, SUERC-46400)	Knowe of Lairo	102927
prs009-ALL_DATA.SG	M	Ireland_Megalithic.SG	Neolithic	ancient	Great Britain	Western_Europe	Ireland_Megalithic	5380	59.1565	-3.09914	SanchezQuintoPNAS2019	3500-3360 calBCE (4670±30 BP, Beta-446174; 4590±30 BP, Beta-446175)	Midhowe Chambered Cairn	557046
SB338B2_lib.SG	F	England_N.SG	Neolithic	ancient	Great Britain	Western_Europe	England_N	5665	51.3247	-2.75325	BraceNatureEcologyEvolution2019	3780-3650 calBCE (4934±35 BP, OxA-34336)	England, Somerset, Burrington Combe, Aveline's Hole	333647
SB379D2_lib.SG	M	England_N.SG	Neolithic	ancient	Great Britain	Western_Europe	England_N	5557	53.0798	-1.64094	BraceNatureEcologyEvolution2019	3692-3522 calBCE (4820±34 BP, UBA-29003)	England, Derbyshire, Brassington, Carsington Pasture Cave	251771
SB568A_lib.SG	F	Wales_LN.SG	Neolithic	ancient	Great Britain	Western_Europe	Wales_LN	4755	53.1146	-4.13021	BraceDiekmannNatureEcologyEvolution2019	2911-2698 calBCE (4233±32 BP, OxA-12741)	Wales, Anglesey, Bryn Yr Hen Bobl	45924
SB577A_lib.SG	F	Wales_C.SG	Neolithic	ancient	Great Britain	Western_Europe	Wales_C	5200	53.3098	-3.37263	BraceDiekmannNatureEcologyEvolution2019	4000-2500 BCE	Wales, Flintshire, Gop Cave	63750
I3023	M	Wales_N	Neolithic	ancient	Great Britain	Western_Europe	Wales_N	5305	52.0349	-3.19357	BraceDiekmannNatureEcologyEvolution2019	3730-2980 BCE	Wales, Brechnockshire, Hay-on-Wye, Little Lodge	64289
I3033_all.SG	F	Wales_N_all.SG	Neolithic	ancient	Great Britain	Western_Europe	Wales_N	5558	51.6325	-4.6929	BraceDiekmannNatureEcologyEvolution2019	3695-3520 calBCE (4819±42 BP, UBA-32284)	Wales, Pembrokeshire, Caldey Island, Ogof-Yr-Ychen	59324
I3039_all.SG	M	England_N_1d.rel.I6761_all.SG	Neolithic	ancient	Great Britain	Western_Europe	REMOVE_England_N_1d.rel.I6761	5525	50.829	-0.112825	BraceDiekmannNatureEcologyEvolution2019	3650-3500 BCE	England, Sussex, Brighton, Whitehawk	70216
I3040_all.SG	M	England_N_all.SG	Neolithic	ancient	Great Britain	Western_Europe	England_N	5525	50.829	-0.112825	BraceDiekmannNatureEcologyEvolution2019	3650-3500 BCE	England, Sussex, Brighton, Whitehawk	95103
I3041_all.SG	M	Scotland_N_all.SG	Neolithic	ancient	Great Britain	Western_Europe	Scotland_N	5440	56.4146	-5.46918	BraceDiekmannNatureEcologyEvolution2019	3942-3037 BCE	Scotland, Argyll and Bute, Oban, Raschoille Cave	356686
I5358	F	Wales_LN	Neolithic	ancient	Great Britain	Western_Europe	Wales_LN	4942	53.0587	-3.24509	OlaldeNature2018	3080-2904 calBCE (4354±27 BP, OxA-17562)	Wales, Denbighshire, Rhos Ddigre	127802
I5359	M	Wales_C	Neolithic	ancient	Great Britain	Western_Europe	Wales_C	5600	51.4514	-3.30787	OlaldeNature2018	4000-3300 BCE	Wales, Glamorgan, Tinkinswood	278511
I5366	F	England_N	Neolithic	ancient	Great Britain	Western_Europe	England_N	5464	50.8609	-0.399007	OlaldeNature2018	3644-3384 calBCE (4775±34 BP, OxA-34470)	England, Sussex, Cissbury	304628
I5370	F	Scotland_N	Neolithic	ancient	Great Britain	Western_Europe	Scotland_N	5600	56.4146	-5.46918	OlaldeNature2018	4000-3300 BCE	Scotland, Oban, Raschoille	26558
I5371	F	Scotland_N	Neolithic	ancient	Great Britain	Western_Europe	Scotland_N	5600	56.4146	-5.46918	OlaldeNature2018	4000-3300 BCE	Scotland, Oban, Raschoille	175567
I5374	M	England_N	Neolithic	ancient	Great Britain	Western_Europe	England_N	4595	51.279	-2.74332	OlaldeNature2018	2830-2460 calBCE (4008±39 BP, OxA-16460)	England, Somerset, Cheddar, Totty Pot	21245
I5387_all.SG	M	England_N_all.SG	Neolithic	ancient	Great Britain	Western_Europe	England_N	4850	51.2431	-1.51039	BraceDiekmannNatureEcologyEvolution2019	3300-2500 BCE	England, Wiltshire, Avebury, West Kennet	202809
I3065.SG	F	Scotland_Mesolithic_all.SG	Hunter-gatherers	ancient	Great Britain	Western_Europe	Scotland_Mesolithic	5980	56.0116	-6.24002	BraceDiekmannNatureEcologyEvolution2019	4256-3803 calBCE (5492±36 BP, SUERC-69249)	Scotland, Argyll and Bute, Oronsay, Cnoc Coig	13879
I6746_all.SG	F	England_N_all.SG	Neolithic	ancient	Great Britain	Western_Europe	England_N	5490	51.3247	-2.75325	BraceDiekmannNatureEcologyEvolution2019	3695-3384 calBCE (4809±45 BP, UBA-30800)	England, Somerset, Burrington Combe, Aveline's Hole	472222
I6747_all.SG	M	England_N_all.SG	Neolithic	ancient	Great Britain	Western_Europe	England_N	5539	53.0798	-1.64094	BraceDiekmannNatureEcologyEvolution2019	3656-3521 calBCE (4808±35 BP, UB-29004)	England, Derbyshire, Brassington, Carsington Pasture Cave	581008
I6750_all.SG	M	England_N_all.SG	Neolithic	ancient	Great Britain	Western_Europe	England_N	5658	51.0912	-1.72751	OlaldeNature2018	3755-3660 BCE	England, Wiltshire, Salisbury, Fussell's Lodge	245391
I6751_all.SG	F	England_N_all.SG	Neolithic	ancient	Great Britain	Western_Europe	England_N	5638	51.0912	-1.72751	OlaldeNature2018	3755-3620 BCE	England, Wiltshire, Salisbury, Fussell's Lodge	495196
I6753_all.SG	M	England_N_all.SG	Neolithic	ancient	Great Britain	Western_Europe	England_N	5305	51.3216	0.372682	BraceDiekmannNatureEcologyEvolution2019	3730-2980 BCE	England, Kent, Trottiscliffe, Coldrum	479661
I6755_all.SG	M	England_N_all.SG	Neolithic	ancient	Great Britain	Western_Europe	England_N	5264	54.0744	-2.28728	BraceDiekmannNatureEcologyEvolution2019	3515-3113 calBCE (4808±32 BP, OxA-13539)	England, North Yorkshire, Ha Cave, Giggleswick Scar	264002
I6757.SG	M	England_N.SG	Neolithic	ancient	Great Britain	Western_Europe	England_N	5463	54.0817	-2.27362	BraceDiekmannNatureEcologyEvolution2019	3648-3377 calBCE (4766±48 BP, UBA-32285)	England, North Yorkshire, Attermire Scar, Jubilee Cave	448302
I6759.SG	M	England_N.SG	Neolithic	ancient	Great Britain	Western_Europe	England_N	5536	54.0744	-2.28728	OlaldeNature2018	3650-3522 calBCE (4801±31 BP)	England, North Yorkshire, Kelco Cave, Giggleswick Scar	428184
I6760_all.SG	M	England_N_all.SG	Neolithic	ancient	Great Britain	Western_Europe	England_N	5770	51.8434	-1.85044	BraceDiekmannNatureEcologyEvolution2019	3930-3710 calBCE (5023±34 BP, OxA-17173)	England, Gloucestershire, Hampnett, Burn Ground	391365
I6761.SG	F	England_N.SG	Neolithic	ancient	Great Britain	Western_Europe	England_N	5525	50.829	-0.112825	OlaldeNature2018	3650-3500 BCE	England, Sussex, Brighton, Whitehawk	294386
I6762_all.SG	M	England_N_all.SG	Neolithic	ancient	Great Britain	Western_Europe	England_N	5700	51.5611	-1.44592	BraceNatureEcologyEvolution2019	4000-3500 BCE	England, Gloucestershire, Chipping Norton, Upper Swell	330123
I6764.SG	F	Scotland_N.SG	Neolithic	ancient	Great Britain	Western_Europe	Scotland_N	5100	57.9073	-3.99683	BraceDiekmannNatureEcologyEvolution2019	3800-2500 BCE	Scotland, Embo	182349
I6766.SG	F	Scotland_N.SG	Neolithic	ancient	Great Britain	Western_Europe	Scotland_N	5100	57.9073	-3.99683	BraceDiekmannNatureEcologyEvolution2019	3800-2500 BCE	Scotland, Embo	393228
I0070	M	Greece_Minoan_Lassithi	Bronze Age	ancient	Greece	Balkans	Greece_Minoan_Lassithi	4000	35.08	25.83	LazaridisNature2017	2400-1700 BCE	Crete, Lassithi	385119
I0071	F	Greece_Minoan_Lassithi	Bronze Age	ancient	Greece	Balkans	Greece_Minoan_Lassithi	4000	35.08	25.83	LazaridisNature2017	2400-1700 BCE	Crete, Lassithi	531967
I0073	M	Greece_Minoan_Lassithi	Bronze Age	ancient	Greece	Balkans	Greece_Minoan_Lassithi	4000	35.08	25.83	LazaridisNature2017	2400-1700 BCE	Crete, Lassithi	393665
I0074	F	Greece_Minoan_Lassithi	Bronze Age	ancient	Greece	Balkans	Greece_Minoan_Lassithi	4000	35.08	25.83	LazaridisNature2017	2400-1700 BCE	Crete, Lassithi	339992
I9010	F	Greece_BA_Mycenaean	Bronze Age	ancient	Greece	Balkans	Greece_BA_Mycenaean	3250	37.501	23.451	LazaridisNature2017	1400-1200 BCE	Peloponnese, Galatas Apatheia	213828
I9005	F	Greece_Minoan_Lassithi	Bronze Age	ancient	Greece	Balkans	Greece_Minoan_Lassithi	4000	35.08	25.83	LazaridisNature2017	2400-1700 BCE	Lassithi, Crete	328479
I9006	F	Greece_BA_Mycenaean	Bronze Age	ancient	Greece	Balkans	Greece_BA_Mycenaean	3287	37.9663	23.4952	LazaridisNature2017	1411-1262 calBCE (3067±25 BP, DEM-2905, MAMS-25209)	Agia Kyriaki, Salamis	314746
I9033	F	Greece_BA_Mycenaean_Pylos	Bronze Age	ancient	Greece	Balkans	Greece_BA_Mycenaean_Pylos	3298	36.9167	21.7	LazaridisNature2017	1416-1280 calBCE (3084±24 BP, DEM-2903, MAMS-25207)	Pylos Tryfilia, Peloponnese	217706
I9041	M	Greece_BA_Mycenaean	Bronze Age	ancient	Greece	Balkans	Greece_BA_Mycenaean	3250	37.501	23.451	LazaridisNature2017	1400-1200 BCE	Peloponnese, Galatas Apatheia	344744
I9123	F	Greece_Crete_Armenoi	Bronze Age	ancient	Greece	Balkans	Greece_Crete_Armenoi	3240	35.45	24.1667	LazaridisNature2017	1390-1190 BCE	Armenoi, Crete	23815
I9127	F	Greece_Minoan_Odigitria	Bronze Age	ancient	Greece	Balkans	Greece_Minoan_Odigitria	3895	35.0514	24.8136	LazaridisNature2017	2210-1680 BCE (based on four direct dates of skeletons in the same ossuary)	Phaestos, South-western Crete	19591
I9128	F	Greece_Minoan_Odigitria	Bronze Age	ancient	Greece	Balkans	Greece_Minoan_Odigitria	3895	35.0514	24.8136	LazaridisNature2017	2210-1680 BCE (based on four direct dates of skeletons in the same ossuary)	Phaestos, South-western Crete	9716
I9129	F	Greece_Minoan_Odigitria	Bronze Age	ancient	Greece	Balkans	Greece_Minoan_Odigitria	3895	35.0514	24.8136	LazaridisNature2017	2210-1680 BCE (based on four direct dates of skeletons in the same ossuary)	Phaestos, South-western Crete	34993
I9130	M	Greece_Minoan_Odigitria	Bronze Age	ancient	Greece	Balkans	Greece_Minoan_Odigitria	3895	35.0514	24.8136	LazaridisNature2017	2210-1680 BCE (based on four direct dates of skeletons in the same ossuary)	Phaestos, South-western Crete	51927
I9131	F	Greece_Minoan_Odigitria	Bronze Age	ancient	Greece	Balkans	Greece_Minoan_Odigitria	3895	35.0514	24.8136	LazaridisNature2017	2210-1680 BCE (based on four direct dates of skeletons in the same ossuary)	Phaestos, South-western Crete	56043
I5427	F	Greece_N	Neolithic	ancient	Greece	Balkans	Greece_N	7892	36.6383	22.3825	MathiesonNature2018	6005-5879 calBCE (7050±30 BP, PSUAMS-2682)	Diros, Alepotrypa Cave	402170
I3708	F	Greece_Peloponnese_N	Neolithic	ancient	Greece	Balkans	Greece_Peloponnese_N	6550	36.6383	22.3825	MathiesonNature2018	5500-3700 BCE (based on other direct dates from the same site)	Diros, Alepotrypa Cave	441388
I3709	F	Greece_Peloponnese_N	Neolithic	ancient	Greece	Balkans	Greece_Peloponnese_N	5847	36.6383	22.3825	MathiesonNature2018	3990-3804 calBCE (5130±30 BP, UCIAMS-186358)	Diros, Alepotrypa Cave	459044
I3920	F	Greece_Peloponnese_N	Neolithic	ancient	Greece	Balkans	Greece_Peloponnese_N	5770	36.6383	22.3825	MathiesonNature2018	3933-3706 calBCE (5000±25 BP, UCIAMS-186359)	Diros, Alepotrypa Cave	490871
I2937_all	F	Greece_Peloponnese_N_all	Neolithic	ancient	Greece	Balkans	Greece_Peloponnese_N	7359	36.6383	22.3825	LazaridisNature2017	5479-5338 calBCE (6441±38 BP, OxA-22012)	Diros, Alepotrypa Cave	397936
I7041	M	Hungary_EBA_Protonagyrev_brother.I7043	Bronze Age	ancient	Hungary	Central_Europe	REMOVE_Hungary_EBA_Protonagyrev_brother.I7043	4000	47.43	19.052	OlaldeNature2018	2150-1950 BCE [based on being brother of I7043 at 2136-1977 calBCE (3670±20 BP, PSUAMS-4036)]	Szigetszentmiklos-Vozm-telep-dulo	198649
I7043	M	Hungary_EBA_Protonagyrev	Bronze Age	ancient	Hungary	Central_Europe	Hungary_EBA_Protonagyrev	4007	47.43	19.052	OlaldeNature2018	2136-1977 calBCE (3670±20 BP, PSUAMS-4036)	Szigetszentmiklos-Vozm-telep-dulo	421584
I7040	F	Hungary_EBA_Protonagyrev	Bronze Age	ancient	Hungary	Central_Europe	Hungary_EBA_Protonagyrev	4300	47.43	19.052	OlaldeNature2018	2900-1800 BCE	Szigetszentmiklos-Vozm-telep-dulo	75084
I7042	M	Hungary_MN	Neolithic	ancient	Hungary	Central_Europe	Hungary_MN	6089	47.43	19.052	OlaldeNature2018	4232-4046 calBCE (5300±25 BP, PSUAMS-4035)	Szigetszentmiklos-Vozm-telep-dulo	413669
I7044	M	Hungary_EBA_BellBeaker	Bronze Age	ancient	Hungary	Central_Europe	Hungary_EBA_BellBeaker	4300	47.43	19.052	OlaldeNature2018	2900-1800 BCE	Szigetszentmiklos-Vozm-telep-dulo	411989
I7045	F	Hungary_EBA_BellBeaker	Bronze Age	ancient	Hungary	Central_Europe	Hungary_EBA_BellBeaker	4267	47.43	19.052	OlaldeNature2018	2431-2202 calBCE (3835±20 BP, PSUAMS-4040)	Szigetszentmiklos-Vozm-telep-dulo	406706
I0176	F	Hungary_MN_LBK	Neolithic	ancient	Hungary	Central_Europe	Hungary_MN_LBK	7026	46.0254	18.3251	MathiesonNature2015 (1240k of same same sample with 390k in HaakLazaridis2015)	5207-4944 calBCE (6110±30 BP, Beta-310038)	Szemely-Hegyes	43196
I0174	M	Hungary_EN_Starcevo	Neolithic	ancient	Hungary	Central_Europe	Hungary_EN_Starcevo	7569	46.2086	18.7	MathiesonNature2015 (1240k of same same sample with 390k in HaakLazaridis2015)	5702-5536 calBCE (6695±40 BP, MAMS-11939 )	Alsonyek-Bataszek, Mérnöki telep	141282
I0447_published	F	Hungary_LN_Tisza_published	Neolithic	ancient	Hungary	Central_Europe	Hungary_LN_Tisza	6700	46.3559	20.2782	LipsonNature2017	5000-4500 BCE	Hódmez Vásárhely, Gorzsa Homokbánya	33578
I0449	M	Hungary_LN_Tisza	Neolithic	ancient	Hungary	Central_Europe	Hungary_LN_Tisza	6700	46.3559	20.2782	LipsonNature2017	5000-4500 BCE	Hódmez Vásárhely, Gorzsa Homokbánya	527121
IR1.SG	M	Hungary_Prescythian_IA.SG	Iron Age	ancient	Hungary	Central_Europe	Hungary_Prescythian_IA	2855	47.82	19.95	GambaNatureCommunications2014	980-830 calBCE (2763±26 BP, OxA-27860)	Ludas-Varju-Dulo	394038
RISE247.SG	M	Hungary_MBA_Vatya.SG	Bronze Age	ancient	Hungary	Central_Europe	Hungary_MBA_Vatya	3629	47.327	18.962	AllentoftNature2015	1746-1611 calBCE (3372±29 BP, OxA-29769)	Százhalombatta-Földvár	133975
RISE254.SG	M	Hungary_MBA_Vatya.SG	Bronze Age	ancient	Hungary	Central_Europe	Hungary_MBA_Vatya	3969	47.327	18.962	AllentoftNature2015	2128-1909 calBCE (3631±29 BP, OxA-29842)	Százhalombatta-Földvár	23720
RISE349.SG	F	Hungary_Maros_EBA.SG	Bronze Age	ancient	Hungary	Central_Europe	Hungary_Maros_EBA	3859	46.356	20.985	AllentoftNature2015	2034-1784 calBCE (3588±34 BP, OxA-30987)	Battonya Vörös Oktober	47307
RISE371.SG	F	Hungary_Maros_EBA.SG	Bronze Age	ancient	Hungary	Central_Europe	Hungary_Maros_EBA	3989	46.22	20.199	AllentoftNature2015	2136-1941 calBCE (3653±32 BP, OxA-30988)	Szöreg, Sziv Utca	27328
RISE373.SG	F	Hungary_Maros_EBA.SG	Bronze Age	ancient	Hungary	Central_Europe	Hungary_Maros_EBA	3741	46.22	20.199	AllentoftNature2015	1886-1696 calBCE (3476±30 BP, OxA-31104)	Szöreg, Sziv Utca	135494
RISE374.SG	M	Hungary_Maros_EBA.SG	Bronze Age	ancient	Hungary	Central_Europe	Hungary_Maros_EBA	3693	46.22	20.199	AllentoftNature2015	1866-1619 calBCE (3402±34 BP, OxA-30989)	Szöreg, Sziv Utca	73647
RISE479.SG	M	Hungary_MBA_Vatya.SG	Bronze Age	ancient	Hungary	Central_Europe	Hungary_MBA_Vatya	3700	47.341	18.896	AllentoftNature2015	2000-1500 BCE	Erd 4	447490
RISE480.SG	F	Hungary_MBA_Vatya.SG	Bronze Age	ancient	Hungary	Central_Europe	Hungary_MBA_Vatya	3550	47.341	18.896	AllentoftNature2015	1700-1500 BCE	Erd 4	87019
RISE483.SG	F	Hungary_MBA_Vatya.SG	Bronze Age	ancient	Hungary	Central_Europe	Hungary_MBA_Vatya	3700	47.341	18.896	AllentoftNature2015	2000-1500 BCE	Erd 4	75026
RISE484.SG	F	Hungary_MBA_Vatya.SG	Bronze Age	ancient	Hungary	Central_Europe	Hungary_MBA_Vatya	3700	47.341	18.896	AllentoftNature2015	2000-1500 BCE	Erd 4	92767
I1893	M	Hungary_LN_Sopot	Neolithic	ancient	Hungary	Central_Europe	Hungary_LN_Sopot	6889	46.2045	18.7299	LipsonNature2017	5030-4848 calBCE (6049±29 BP, MAMS-14817)	Alsónyék-elkerülö 2	30889
I1904	M	Hungary_MN_LBK	Neolithic	ancient	Hungary	Central_Europe	Hungary_MN_LBK	7028	46.2049	18.7004	LipsonNature2017	5208-4948 calBCE (6115±35 BP, Poz-82584)	Bátaszék, Lajvér	420397
I1876	M	Hungary_EN_Starcevo	Neolithic	ancient	Hungary	Central_Europe	Hungary_EN_Starcevo	7544	46.2086	18.7	LipsonNature2017	5641-5547 calBCE (6677±27 BP, MAMS-11928)	Alsonyek-Bataszek, Mérnöki telep	107649
I1882	M	Hungary_MN_LBK	Neolithic	ancient	Hungary	Central_Europe	Hungary_MN_LBK	7050	47.5016	18.9105	LipsonNature2017	5300-4900 BCE	Budakeszi, Sziliskert-Tangazdaság	90870
I2352	M	Hungary_LN_Lengyel	Neolithic	ancient	Hungary	Central_Europe	Hungary_LN_Lengyel	6388	47.1026	17.913	LipsonNature2017	4505-4370 calBCE (5610±33 BP, MAMS-14826)	Veszprém, Jutasi út	58363
I2353	M	Hungary_EarlyC_Tiszapolgar	Neolithic	ancient	Hungary	Central_Europe	Hungary_EarlyC_Tiszapolgar	6200	47.4592	20.5128	LipsonNature2017	4500-4000 BCE	Pusztataskony Ledence 1	139677
I2354	M	Hungary_EarlyC_Tiszapolgar	Neolithic	ancient	Hungary	Central_Europe	Hungary_EarlyC_Tiszapolgar	6200	47.4592	20.5128	LipsonNature2017	4500-4000 BCE	Pusztataskony Ledence 1	180873
I2355	F	Hungary_MN_ALBK_Szakalhat	Neolithic	ancient	Hungary	Central_Europe	Hungary_MN_ALBK_Szakalhat	7050	47.4592	20.5128	LipsonNature2017	5300-4900 BCE	Pusztataskony Ledence 1	140631
I2358	F	Hungary_LN_Tisza	Neolithic	ancient	Hungary	Central_Europe	Hungary_LN_Tisza	6700	47.4592	20.5128	LipsonNature2017	5000-4500 BCE	Pusztataskony Ledence 1	183779
I2364	M	Hungary_EBA_BellBeaker	Bronze Age	ancient	Hungary	Central_Europe	Hungary_EBA_BellBeaker	4215	47.5992	19.0546	OlaldeNature2018	2470-2060 calBCE [2295-2060 calBCE (3779±28 BP, DeA-6748), 2470-2285 calBCE (3883±29 BP, DeA-7215)]	Budapest-Békásmegyer	397940
I2369	M	Hungary_LateC_Baden	Neolithic	ancient	Hungary	Central_Europe	Hungary_LateC_Baden	5185	47.6209	19.0449	LipsonNature2017	3367-3103 calBCE (4545±35 BP, Poz-83634)	Budakalász, Luppa csárda	391640
I2370	F	Hungary_LateC_Baden	Neolithic	ancient	Hungary	Central_Europe	Hungary_LateC_Baden	5096	47.3188	19.1669	LipsonNature2017	3346-2945 calBCE (4460±40 BP, Poz-88230)	Alsonemedi	452955
I2371	M	Hungary_LateC_Baden	Neolithic	ancient	Hungary	Central_Europe	Hungary_LateC_Baden	5179	47.3188	19.1669	LipsonNature2017	3359-3098 calBCE (4520±35 BP, Poz-83635)	Alsonemedi	283584
I2375	M	Hungary_MN_ALPc_Tiszadob	Neolithic	ancient	Hungary	Central_Europe	Hungary_MN_ALPc_Tiszadob	7050	48.0036	21.1765	LipsonNature2017	5300-4900 BCE	Tiszadob Ókenéz	62060
I2377	M	Hungary_MN_ALPc_Tiszadob	Neolithic	ancient	Hungary	Central_Europe	Hungary_MN_ALPc_Tiszadob	7025	48.0036	21.1765	LipsonNature2017	5208-4942 calBCE (6110±40 BP, Poz-83630)	Tiszadob Ókenéz	340702
I2378	M	Hungary_MN_ALPc_Tiszadob	Neolithic	ancient	Hungary	Central_Europe	Hungary_MN_ALPc_Tiszadob	7050	47.8607	21.0006	LipsonNature2017	5300-4900 BCE	Hejkürt, Lidl logisztikai központ	55100
I2379	M	Hungary_MN_ALPc_Tiszadob	Neolithic	ancient	Hungary	Central_Europe	Hungary_MN_ALPc_Tiszadob	7011	47.8607	21.0006	LipsonNature2017	5209-4912 calBCE (6100±40 BP, Poz-88115)	Hejkürt, Lidl logisztikai központ	321699
I2380	F	Hungary_MN_ALPc_Szatmar	Neolithic	ancient	Hungary	Central_Europe	Hungary_MN_ALPc_Szatmar	7350	47.7813	20.5826	LipsonNature2017	5500-5300 BCE	Mezkövesd-Mocsolyás	396860
I2382	M	Hungary_MN_ALPc_Szatmar	Neolithic	ancient	Hungary	Central_Europe	Hungary_MN_ALPc_Szatmar	7350	47.7813	20.5826	LipsonNature2017	5500-5300 BCE	Mezkövesd-Mocsolyás	25969
I2387	M	Hungary_LN_Tisza	Neolithic	ancient	Hungary	Central_Europe	Hungary_LN_Tisza	6700	46.3941	20.245	LipsonNature2017	5000-4500 BCE	Hódmez Vásárhely, Kökénydomb Vörös Tanya, Budapest	35450
I2394	M	Hungary_C_Balaton_Lasinja	Neolithic	ancient	Hungary	Central_Europe	Hungary_C_Balaton_Lasinja	6238	47.1026	17.913	LipsonNature2017	4339-4237 calBCE (5418±29 BP, MAMS-14828)	Veszprém, Jutasi út	30488
I2395	M	Hungary_EarlyC_Tiszapolgar	Neolithic	ancient	Hungary	Central_Europe	Hungary_EarlyC_Tiszapolgar	6200	47.4592	20.5128	LipsonNature2017	4500-4000 BCE	Pusztataskony Ledence 1	62056
I1877_all	M	Hungary_EN_Starcevo_all	Neolithic	ancient	Hungary	Central_Europe	Hungary_EN_Starcevo	7580	46.2086	18.7	LipsonNature2017	5704-5556 calBCE (6704±34 BP, MAMS-11933)	Alsonyek-Bataszek, Mérnöki telep	397238
I3528	M	Hungary_EBA_BellBeaker	Bronze Age	ancient	Hungary	Central_Europe	Hungary_EBA_BellBeaker	4380	47.6209	19.0449	OlaldeNature2018	2559-2301 calBCE (3931±31 BP, DeA-11507)	Budakalász, Luppa csárda	115177
I3529	F	Hungary_EBA_BellBeaker	Bronze Age	ancient	Hungary	Central_Europe	Hungary_EBA_BellBeaker	4300	47.6209	19.0449	OlaldeNature2018	2500-2200 BCE	Budakalász, Luppa csárda	297402
I2365	M	Hungary_EBA_BellBeaker	Bronze Age	ancient	Hungary	Central_Europe	Hungary_EBA_BellBeaker	4285	47.5992	19.0546	OlaldeNature2018	2465-2205 calBCE [2465-2205 calBCE (3858±32 BP, DeA-6762), 2465-2213 calBCE (3871±29 BP, DeA-7220)]	Budapest-Békásmegyer	477579
I3535	M	Hungary_MN_ALPc_III	Neolithic	ancient	Hungary	Central_Europe	Hungary_MN_ALPc_III	7061	47.8576	21.4324	LipsonNature2017	5221-5000 calBCE (6170±40 BP, Poz-83632)	Hajdunánás, Eszlári út	137953
I3536	F	Hungary_MN_LBK	Neolithic	ancient	Hungary	Central_Europe	Hungary_MN_LBK	7050	47.6387	17.3645	LipsonNature2017	5300-4900 BCE	Enese elkerül, Kóny, Proletár-dülö, M85 2	16909
I3537	F	Hungary_MN_ALPc_Szatmar	Neolithic	ancient	Hungary	Central_Europe	Hungary_MN_ALPc_Szatmar	7371	47.7813	20.5826	LipsonNature2017	5481-5361 calBCE (6449±30 BP, BRAMS-1302)	Mezkövesd-Mocsolyás	134897
I4178	M	Hungary_EBA_BellBeaker	Bronze Age	ancient	Hungary	Central_Europe	Hungary_EBA_BellBeaker	4300	47.3832	19.0203	OlaldeNature2018	2500-2200 BCE	Szigetszentmiklós-Felső-Ürge-hegyi-dűlő	306653
I4181	F	Hungary_MN_LBK_lc	Neolithic	ancient	Hungary	Central_Europe	Hungary_MN_LBK_lc	7050	46.7361	18.9581	LipsonNature2017	5300-4900 BCE	Bölcske, Gyorosvölgy	5857
I4183	M	Hungary_LN_Sopot_lc	Neolithic	ancient	Hungary	Central_Europe	Hungary_LN_Sopot_lc	6757	46.0254	18.3251	LipsonNature2017	4904-4709 calBCE (5920±40 BP, Beta-310039)	Szemely-Hegyes	5791
I4184	F	Hungary_LN_Sopot	Neolithic	ancient	Hungary	Central_Europe	Hungary_LN_Sopot	6773	46.0254	18.3251	LipsonNature2017	4930-4715 calBCE (5930±40 BP, Beta-310040)	Szemely-Hegyes	228799
I4185	M	Hungary_LN_Sopot	Neolithic	ancient	Hungary	Central_Europe	Hungary_LN_Sopot	6877	46.2045	18.7299	LipsonNature2017	5016-4838 calBCE (6032±32 BP, MAMS-14814)	Alsónyék-elkerülö 2	19719
I4186	F	Hungary_MN_ALPc_Esztar	Neolithic	ancient	Hungary	Central_Europe	Hungary_MN_ALPc_Esztar	7050	47.4776	21.503	LipsonNature2017	5300-4900 BCE	Ebes, Sajtgyár	32419
I4187	M	Hungary_MN_ALPc_Esztar	Neolithic	ancient	Hungary	Central_Europe	Hungary_MN_ALPc_Esztar	7050	47.4804	21.5019	LipsonNature2017	5300-4900 BCE	Ebes, Zsongvölgy	24600
I4188	M	Hungary_MN_ALPc_I	Neolithic	ancient	Hungary	Central_Europe	Hungary_MN_ALPc_I	7050	47.8651	21.1253	LipsonNature2017	5300-4900 BCE	Polgár, Piócás	151933
I4189	F	Hungary_C_Balaton_Lasinja	Neolithic	ancient	Hungary	Central_Europe	Hungary_C_Balaton_Lasinja	6050	46.2045	18.7299	LipsonNature2017	4300-3900 BCE	Alsónyék-elkerülö 2	408227
I4196	F	Hungary_MN_LBK	Neolithic	ancient	Hungary	Central_Europe	Hungary_MN_LBK	7050	47.5016	18.9105	LipsonNature2017	5300-4900 BCE	Budakeszi, Sziliskert-Tangazdaság	338055
I4199	F	Hungary_MN_ALPc_Tiszadob	Neolithic	ancient	Hungary	Central_Europe	Hungary_MN_ALPc_Tiszadob	7050	48.0036	21.1765	LipsonNature2017	5300-4900 BCE	Tiszadob Ókenéz	138218
I1887	M	Hungary_MN_Vinca	Neolithic	ancient	Hungary	Central_Europe	Hungary_MN_Vinca	7150	45.5853	18.3077	LipsonNature2017	5400-5000 BCE	Versend-Gilencsa	192904
I1889	M	Hungary_MN_Vinca	Neolithic	ancient	Hungary	Central_Europe	Hungary_MN_Vinca	6977	45.5969	18.2825	LipsonNature2017	5202-4851 calBCE (6079±33 BP, MAMS-14808)	Szederkény Kukorica-dulo	200179
I1890	M	Hungary_LN_Sopot	Neolithic	ancient	Hungary	Central_Europe	Hungary_LN_Sopot	6875	46.4159	18.9197	LipsonNature2017	5100-4750 BCE	Fajsz Garadomb	52226
I1891	F	Hungary_LN_Sopot	Neolithic	ancient	Hungary	Central_Europe	Hungary_LN_Sopot	6969	46.4159	18.9197	LipsonNature2017	5195-4842 calBCE (6060±40 BP, Poz-83633)	Fajsz Garadomb	217689
I1894	F	Hungary_MN_Vinca	Neolithic	ancient	Hungary	Central_Europe	Hungary_MN_Vinca	7150	45.5853	18.3077	LipsonNature2017	5400-5000 BCE	Versend-Gilencsa	7985
I1896	M	Hungary_MN_Vinca	Neolithic	ancient	Hungary	Central_Europe	Hungary_MN_Vinca	7150	45.5969	18.2825	LipsonNature2017	5320-5080 calBCE (6264±34 BP, OxA-29050)	Szederkény Kukorica-dulo	127859
I1899	M	Hungary_LN_Lengyel	Neolithic	ancient	Hungary	Central_Europe	Hungary_LN_Lengyel	6380	47.1026	17.913	LipsonNature2017	4510-4350 calBCE (5610±33 BP, MAMS-14826)	Veszprém, Jutasi út	169360
I1901	M	Hungary_LN_Lengyel	Neolithic	ancient	Hungary	Central_Europe	Hungary_LN_Lengyel	6600	47.1026	17.913	LipsonNature2017	4800-4500 BCE	Veszprém, Jutasi út	251512
I1903	M	Hungary_LN_Lengyel_son.I10619.son.I10624.halfbro.I10620.halfbro.I10621	Neolithic	ancient	Hungary	Central_Europe	REMOVE_Hungary_LN_Lengyel_son.I10619.son.I10624.halfbro.I10620.halfbro.I10621	6600	46.2049	18.7004	LipsonNature2017	4800-4500 BCE	Bátaszék, Lajvér	304702
I1906	M	Hungary_LN_Lengyel	Neolithic	ancient	Hungary	Central_Europe	Hungary_LN_Lengyel	6600	47.5106	18.6169	LipsonNature2017	4800-4500 BCE	Csabdi, Télizöldes	230723
I1908	F	Hungary_C_Balaton_Lasinja	Neolithic	ancient	Hungary	Central_Europe	Hungary_C_Balaton_Lasinja	6050	46.7099	17.2394	LipsonNature2017	4300-3900 BCE	Keszthely-Fenékpuszta, Pusztaszentegyházi dülö	287576
I1909	F	Hungary_C_Balaton_Lasinja	Neolithic	ancient	Hungary	Central_Europe	Hungary_C_Balaton_Lasinja	6089	45.993	18.5813	LipsonNature2017	4232-4046 calBCE (5300±23 BP, MAMS-14132)	Lánycsók, Gata-Csatola	257887
I2741	M	Hungary_EBA_BellBeaker_o	Bronze Age	ancient	Hungary	Central_Europe	REMOVE_Hungary_EBA_BellBeaker_o	4256	47.3832	19.0203	OlaldeNature2018	2458-2154 calBCE (3835±35 BP, Poz-83641)	Szigetszentmiklós-Felső-Ürge-hegyi-dűlő	448393
I2743	M	Hungary_MN_ALPc_Szakalhat	Neolithic	ancient	Hungary	Central_Europe	Hungary_MN_ALPc_Szakalhat	7050	47.1788	19.8605	LipsonNature2017	5300-4900 BCE	Cegléd 4/1	117712
I2744	M	Hungary_MN_ALPc_Szakalhat	Neolithic	ancient	Hungary	Central_Europe	Hungary_MN_ALPc_Szakalhat	7050	47.1788	19.8605	LipsonNature2017	5300-4900 BCE	Cegléd 4/1	152803
I2745	F	Hungary_MN_ALPc_Szakalhat	Neolithic	ancient	Hungary	Central_Europe	Hungary_MN_ALPc_Szakalhat	7050	47.1788	19.8605	LipsonNature2017	5300-4900 BCE	Cegléd 4/1	101653
I2746	M	Hungary_LN_Tisza	Neolithic	ancient	Hungary	Central_Europe	Hungary_LN_Tisza	6700	46.9396	21.2091	LipsonNature2017	5000-4500 BCE	Veszt-Mágor	51732
I2752	M	Hungary_LateC_Baden	Neolithic	ancient	Hungary	Central_Europe	Hungary_LateC_Baden	5175	46.7847	17.7317	LipsonNature2017	3600-2850 BCE	Balatonlelle, Fels-Gamász	264484
I2753	M	Hungary_LateC_Baden	Neolithic	ancient	Hungary	Central_Europe	Hungary_LateC_Baden	5081	46.7847	17.7317	LipsonNature2017	3332-2929 calBCE (4440±35 BP, Poz-88231)	Balatonlelle, Fels-Gamász	440006
I2754	M	Hungary_LateC_Baden	Neolithic	ancient	Hungary	Central_Europe	Hungary_LateC_Baden	5131	46.7847	17.7317	LipsonNature2017	3337-3024 calBCE (4465±30 BP, Poz-83637)	Balatonlelle, Fels-Gamász	162368
I2755	M	Hungary_LateC_Baden	Neolithic	ancient	Hungary	Central_Europe	Hungary_LateC_Baden	5175	46.7847	17.7317	LipsonNature2017	3600-2850 BCE	Balatonlelle, Fels-Gamász	21331
I2763	F	Hungary_LateC_Baden	Neolithic	ancient	Hungary	Central_Europe	Hungary_LateC_Baden	5182	46.6658	17.2708	LipsonNature2017	3360-3103 calBCE (4528±31 BP, DeA-14662)	Vörs	14919
I2783	M	Hungary_Hunyadihalom_MCHA	Neolithic	ancient	Hungary	Central_Europe	Hungary_Hunyadihalom_MCHA	6046	46.3348	19.0539	LipsonNature2017	4228-3963 calBCE (5230±40 BP, Poz-83638)	Nemesnádudvar,Papföld	335389
I2785	F	Hungary_LateC_Baden	Neolithic	ancient	Hungary	Central_Europe	Hungary_LateC_Baden	5175	47.685	19.9184	LipsonNature2017	3600-2850 BCE	Vámosgyörk, MHAT telep	297005
I2787	M	Hungary_EBA_BellBeaker	Bronze Age	ancient	Hungary	Central_Europe	Hungary_EBA_BellBeaker	4280	47.3832	19.0203	OlaldeNature2018	2458-2202 calBCE (3840±35 BP, Poz-83640)	Szigetszentmiklós-Felső-Ürge-hegyi-dűlő	345540
I2788	M	Hungary_LateC_Protoboleraz	Neolithic	ancient	Hungary	Central_Europe	Hungary_LateC_Protoboleraz	5730	47.1891	20.0048	LipsonNature2017	3909-3651 calBCE (4960±40 BP, VERA-5402)	Abony, Turjános-dülö	427881
I2789	M	Hungary_LateC_Protoboleraz	Neolithic	ancient	Hungary	Central_Europe	Hungary_LateC_Protoboleraz	5650	47.1891	20.0048	LipsonNature2017	3800-3600 BCE	Abony, Turjános-dülö	290430
I5015	F	Hungary_EBA_BellBeaker	Bronze Age	ancient	Hungary	Central_Europe	Hungary_EBA_BellBeaker	4289	47.5992	19.0546	OlaldeNature2018	2467-2211 calBCE (3874±33 BP, DeA-2877)	Budapest-Békásmegyer	68240
I5116	F	Hungary_LC_EBA_Baden_Yamnaya	Bronze Age	ancient	Hungary	Central_Europe	Hungary_LC_EBA_Baden_Yamnaya	5100	47.8099	20.8893	OlaldeNature2018	3300-3000 BCE	Mezöcsát-Hörcsögös halom alatt	8355
I5118	M	Hungary_LC_EBA_Baden_Yamnaya	Bronze Age	ancient	Hungary	Central_Europe	Hungary_LC_EBA_Baden_Yamnaya	5100	47.8099	20.8893	OlaldeNature2018	3300-3000 BCE	Mezöcsát-Hörcsögös halom alatt	363387
I5119	F	Hungary_LC_EBA_Baden_Yamnaya	Bronze Age	ancient	Hungary	Central_Europe	Hungary_LC_EBA_Baden_Yamnaya	5123	47.8099	20.8893	OlaldeNature2018	3327-3019 calBCE (4445±20 BP, PSUAMS-4034)	Mezöcsát-Hörcsögös halom alatt	367841
I4971	M	Hungary_EN_HG_Koros	Neolithic	ancient	Hungary	Central_Europe	Hungary_EN_HG_Koros	7592	47.5592	20.7212	LipsonNature2017	5736-5547 calBCE (6740±60 BP, deb-11804)	Tiszaszolos-Domaháza	201026
I2794	F	Hungary_EN_Koros	Neolithic	ancient	Hungary	Central_Europe	Hungary_EN_Koros	7574	47.1916	20.4023	LipsonNature2017	5706-5541 calBCE (6700±40 BP, Poz-83628)	Törökszentmiklos, Road 4, site 3	519392
I2786	M	Hungary_EBA_BellBeaker	Bronze Age	ancient	Hungary	Central_Europe	Hungary_EBA_BellBeaker	4283	47.3832	19.0203	OlaldeNature2018	2459-2206 calBCE (3850±35 BP, Poz-83639)	Szigetszentmiklós-Felső-Ürge-hegyi-dűlő	410995
DA191.SG	F	Hungary_Scythian.SG	Iron Age	ancient	Hungary	Central_Europe	Hungary_Scythian	2524	47.5594	20.7081	DamgaardNature2018	749-398 calBCE (2409±37 BP, UBA-33595)		240667
DA194.SG	F	Hungary_Scythian.SG	Iron Age	ancient	Hungary	Central_Europe	Hungary_Scythian	2312	46.3444	20.1625	DamgaardNature2018	490-233 calBCE (2322±36 BP, UBA-33596)		254318
DA195.SG	F	Hungary_Scythian.SG	Iron Age	ancient	Hungary	Central_Europe	Hungary_Scythian	2553	46.3444	20.1625	DamgaardNature2018	774-431 calBCE (2479±35 BP, UBA-33597)		278920
DA197.SG	M	Hungary_Scythian.SG	Iron Age	ancient	Hungary	Central_Europe	Hungary_Scythian	2510	46.3444	20.1625	DamgaardNature2018	729-390 calBCE (2378±35 BP, UBA-33600)		175010
DA198.SG	M	Hungary_Scythian.SG	Iron Age	ancient	Hungary	Central_Europe	Hungary_Scythian	2514	46.3444	20.1625	DamgaardNature2018	735-392 calBCE (2388±36 BP, UBA-33598)		232752
SZ27	M	Hungary_Langobard	Antiquity	ancient	Hungary	Central_Europe	Hungary_Langobard	1475	46.2833	17.85	AmorimNatureCommunications2018	412-538 calCE (1595±27 BP)	Szólád	464411
SZ13	M	Hungary_Langobard_son.SZ24_father.SZ7_brother.SZ22	Antiquity	ancient	Hungary	Central_Europe	REMOVE_Hungary_Langobard_son.SZ24_father.SZ7_brother.SZ22	1469	46.2833	17.85	AmorimNatureCommunications2018	422-541 calCE (1579±25 BP)	Szólád	432511
SZ19	F	Hungary_Langobard	Antiquity	ancient	Hungary	Central_Europe	Hungary_Langobard	1463	46.2833	17.85	AmorimNatureCommunications2018	426-549 calCE (1567±24 BP)	Szólád	404656
SZ37	M	Hungary_Langobard	Antiquity	ancient	Hungary	Central_Europe	Hungary_Langobard	1447	46.2833	17.85	AmorimNatureCommunications2018	430-577 calCE (1544±26 BP)	Szólád	251745
SZ12	M	Hungary_Langobard	Antiquity	ancient	Hungary	Central_Europe	Hungary_Langobard	1442	46.2833	17.85	AmorimNatureCommunications2018	412-604 CE (based on context at the same cemetery)	Szólád	266911
SZ14	M	Hungary_Langobard	Antiquity	ancient	Hungary	Central_Europe	Hungary_Langobard	1442	46.2833	17.85	AmorimNatureCommunications2018	412-604 CE (based on context at the same cemetery)	Szólád	184024
SZ16	M	Hungary_Langobard	Antiquity	ancient	Hungary	Central_Europe	Hungary_Langobard	1442	46.2833	17.85	AmorimNatureCommunications2018	412-604 CE (based on context at the same cemetery)	Szólád	334336
SZ18	M	Hungary_Langobard	Antiquity	ancient	Hungary	Central_Europe	Hungary_Langobard	1442	46.2833	17.85	AmorimNatureCommunications2018	412-604 CE (based on context at the same cemetery)	Szólád	375097
SZ20	M	Hungary_Langobard_lc	Antiquity	ancient	Hungary	Central_Europe	Hungary_Langobard_lc	1442	46.2833	17.85	AmorimNatureCommunications2018	412-604 CE (based on context at the same cemetery)	Szólád	5081
SZ22	M	Hungary_Langobard_son.SZ24_brother.SZ22	Antiquity	ancient	Hungary	Central_Europe	REMOVE_Hungary_Langobard_son.SZ24_brother.SZ22	1442	46.2833	17.85	AmorimNatureCommunications2018	412-604 CE (based on context at the same cemetery)	Szólád	366243
SZ23	M	Hungary_Langobard	Antiquity	ancient	Hungary	Central_Europe	Hungary_Langobard	1442	46.2833	17.85	AmorimNatureCommunications2018	412-604 CE (based on context at the same cemetery)	Szólád	376512
SZ24	M	Hungary_Langobard	Antiquity	ancient	Hungary	Central_Europe	Hungary_Langobard	1442	46.2833	17.85	AmorimNatureCommunications2018	412-604 CE (based on context at the same cemetery)	Szólád	232309
SZ25	F	Hungary_Langobard	Antiquity	ancient	Hungary	Central_Europe	Hungary_Langobard	1442	46.2833	17.85	AmorimNatureCommunications2018	412-604 CE (based on context at the same cemetery)	Szólád	179149
SZ28	F	Hungary_Langobard	Antiquity	ancient	Hungary	Central_Europe	Hungary_Langobard	1442	46.2833	17.85	AmorimNatureCommunications2018	412-604 CE (based on context at the same cemetery)	Szólád	405909
SZ30	F	Hungary_Langobard	Antiquity	ancient	Hungary	Central_Europe	Hungary_Langobard	1442	46.2833	17.85	AmorimNatureCommunications2018	412-604 CE (based on context at the same cemetery)	Szólád	230354
SZ31	F	Hungary_Langobard	Antiquity	ancient	Hungary	Central_Europe	Hungary_Langobard	1442	46.2833	17.85	AmorimNatureCommunications2018	412-604 CE (based on context at the same cemetery)	Szólád	57899
SZ32	F	Hungary_Langobard	Antiquity	ancient	Hungary	Central_Europe	Hungary_Langobard	1442	46.2833	17.85	AmorimNatureCommunications2018	412-604 CE (based on context at the same cemetery)	Szólád	415787
SZ38	F	Hungary_Langobard	Antiquity	ancient	Hungary	Central_Europe	Hungary_Langobard	1442	46.2833	17.85	AmorimNatureCommunications2018	412-604 CE (based on context at the same cemetery)	Szólád	388162
SZ40	F	Hungary_Langobard	Antiquity	ancient	Hungary	Central_Europe	Hungary_Langobard	1442	46.2833	17.85	AmorimNatureCommunications2018	412-604 CE (based on context at the same cemetery)	Szólád	385379
SZ41	U	Hungary_Langobard	Antiquity	ancient	Hungary	Central_Europe	Hungary_Langobard	1442	46.2833	17.85	AmorimNatureCommunications2018	412-604 CE (based on context at the same cemetery)	Szólád	132720
SZ42	M	Hungary_Langobard	Antiquity	ancient	Hungary	Central_Europe	Hungary_Langobard	1442	46.2833	17.85	AmorimNatureCommunications2018	412-604 CE (based on context at the same cemetery)	Szólád	438244
SZ6	M	Hungary_Langobard_brother.SZ14_brother.SZ8	Antiquity	ancient	Hungary	Central_Europe	REMOVE_Hungary_Langobard_brother.SZ14_brother.SZ8	1442	46.2833	17.85	AmorimNatureCommunications2018	412-604 CE (based on context at the same cemetery)	Szólád	25930
SZ7	M	Hungary_Langobard	Antiquity	ancient	Hungary	Central_Europe	Hungary_Langobard	1442	46.2833	17.85	AmorimNatureCommunications2018	412-604 CE (based on context at the same cemetery)	Szólád	390400
SZ8	F	Hungary_Langobard_sister.SZ14_sister.SZ6	Antiquity	ancient	Hungary	Central_Europe	REMOVE_Hungary_Langobard_sister.SZ14_sister.SZ6	1442	46.2833	17.85	AmorimNatureCommunications2018	412-604 CE (based on context at the same cemetery)	Szólád	94636
SZ9	U	Hungary_Langobard	Antiquity	ancient	Hungary	Central_Europe	Hungary_Langobard	1442	46.2833	17.85	AmorimNatureCommunications2018	412-604 CE (based on context at the same cemetery)	Szólád	431933
SZ11.SG	M	Hungary_Langobard.SG	Antiquity	ancient	Hungary	Central_Europe	Hungary_Langobard	1442	46.2833	17.85	AmorimNatureCommunications2018	412-604 CE (based on context at the same cemetery)	Szólád	580956
SZ15.SG	M	Hungary_Langobard.SG	Antiquity	ancient	Hungary	Central_Europe	Hungary_Langobard	1442	46.2833	17.85	AmorimNatureCommunications2018	412-604 CE (based on context at the same cemetery)	Szólád	581025
SZ2.SG	M	Hungary_Langobard.SG	Antiquity	ancient	Hungary	Central_Europe	Hungary_Langobard	1442	46.2833	17.85	AmorimNatureCommunications2018	412-604 CE (based on context at the same cemetery)	Szólád	579809
SZ36.SG	M	Hungary_Langobard.SG	Antiquity	ancient	Hungary	Central_Europe	Hungary_Langobard	1442	46.2833	17.85	AmorimNatureCommunications2018	412-604 CE (based on context at the same cemetery)	Szólád	579208
SZ3.SG	M	Hungary_Langobard.SG	Antiquity	ancient	Hungary	Central_Europe	Hungary_Langobard	1442	46.2833	17.85	AmorimNatureCommunications2018	412-604 CE (based on context at the same cemetery)	Szólád	580996
SZ45.SG	M	Hungary_Langobard.SG	Antiquity	ancient	Hungary	Central_Europe	Hungary_Langobard	1442	46.2833	17.85	AmorimNatureCommunications2018	412-604 CE (based on context at the same cemetery)	Szólád	581018
SZ4.SG	M	Hungary_Langobard.SG	Antiquity	ancient	Hungary	Central_Europe	Hungary_Langobard	1442	46.2833	17.85	AmorimNatureCommunications2018	412-604 CE (based on context at the same cemetery)	Szólád	580985
SZ5.SG	M	Hungary_Langobard.SG	Antiquity	ancient	Hungary	Central_Europe	Hungary_Langobard	1442	46.2833	17.85	AmorimNatureCommunications2018	412-604 CE (based on context at the same cemetery)	Szólád	579733
SZ43.SG	M	Hungary_Langobard.SG	Antiquity	ancient	Hungary	Central_Europe	Hungary_Langobard	1431	46.2833	17.85	AmorimNatureCommunications2018	435-604 calCE (1521±25 BP)	Szólád	581048
AV1	U	Hungary_AvarPeriod	Antiquity	ancient	Hungary	Central_Europe	Hungary_AvarPeriod	1361	46.2833	17.85	AmorimNatureCommunications2018	541-637 calCE (1487±26 BP)	Szólád	428902
AV2	F	Hungary_Avar_daughter.or.mother.AV1	Antiquity	ancient	Hungary	Central_Europe	REMOVE_Hungary_Avar_daughter.or.mother.AV1	1356	46.2833	17.85	AmorimNatureCommunications2018	548-641 calCE (1472±27 BP)	Szólád	414867
SZ1.SG	M	Hungary_AvarPeriod.SG	Antiquity	ancient	Hungary	Central_Europe	Hungary_AvarPeriod	1250	46.2833	17.85	AmorimNatureCommunications2018	600-800 CE	Szólád	580970
DA199.SG	F	Hungary_Medieval.SG	Antiquity	ancient	Hungary	Central_Europe	Hungary_Medieval	715	47.5569	21.0153	DamgaardNature2018	1191-1280 calCE (788±30 BP, UBA-33601)		182851
I2739_published	M	Hungary_MN_LBK_published	Neolithic	ancient	Hungary	Central_Europe	Hungary_MN_LBK	7142	46.2086	18.7	LipsonNature2017	5309-5074 calBCE (6244±34 BP, SUERC-51459)	Alsonyek-Bataszek, Mérnöki telep	386649
I2790_published	F	Hungary_LateC_Protoboleraz_published	Neolithic	ancient	Hungary	Central_Europe	Hungary_LateC_Protoboleraz	5649	47.1891	20.0048	LipsonNature2017	3762-3636 calBCE (4890±35 BP, Poz-82205)	Abony, Turjános-dülö	494848
I2791_published	M	Hungary_LateC_Protoboleraz_published	Neolithic	ancient	Hungary	Central_Europe	Hungary_LateC_Protoboleraz	5471	47.1891	20.0048	LipsonNature2017	3658-3384 calBCE (4800±40 BP, Poz-82206)	Abony, Turjános-dülö	429176
I2793_published	M	Hungary_EarlyC_Tiszapolgar_Bodrogkeresztur_published	Neolithic	ancient	Hungary	Central_Europe	Hungary_EarlyC_Tiszapolgar_Bodrogkeresztur	6301	47.1916	20.4023	LipsonNature2017	4444-4257 calBCE (5480±35 BP, Poz-83629)	Törökszentmiklos, Road 4, site 3	437086
I1895_published	F	Hungary_MN_Vinca_published	Neolithic	ancient	Hungary	Central_Europe	Hungary_MN_Vinca	7151	45.5969	18.2825	LipsonNature2017	5321-5081 calBCE (6267±33 BP, MAMS-14809)	Szederkény Kukorica-dulo	348351
I1902_published	M	Hungary_LN_Lengyel_published	Neolithic	ancient	Hungary	Central_Europe	Hungary_LN_Lengyel	6600	47.0194	17.9624	LipsonNature2017	4800-4500 BCE	Felsörs, Bárókert	88224
I1905_published	M	Hungary_LN_Lengyel_published	Neolithic	ancient	Hungary	Central_Europe	Hungary_LN_Lengyel	6664	47.5106	18.6169	LipsonNature2017	4826-4602 calBCE (5850±40 BP, Poz-82582)	Csabdi, Télizöldes	201453
I1907_published	F	Hungary_C_Balaton_Lasinja_published	Neolithic	ancient	Hungary	Central_Europe	Hungary_C_Balaton_Lasinja	6153	47.6387	17.3645	LipsonNature2017	4333-4072 calBCE (5380±30 BP, Beta-310033)	Enese elkerül, Kóny, Proletár-dülö, M85 2	439308
I1878_published	M	Hungary_EN_Starcevo_o_published	Neolithic	ancient	Hungary	Central_Europe	REMOVE_Hungary_EN_Starcevo_o_published	7700	46.2086	18.7	LipsonNature2017	5832-5667 calBCE (6857±31 BP, MAMS-11935)	Alsonyek-Bataszek, Mérnöki telep	370014
I2366_published	M	Hungary_LateC_Baden_published	Neolithic	ancient	Hungary	Central_Europe	Hungary_LateC_Baden	5093	47.6209	19.0449	LipsonNature2017	3340-2945 calBCE (4455±35 BP, Poz-88227)	Budakalász, Luppa csárda	412074
I2367_published	M	Hungary_LateC_Baden_published	Neolithic	ancient	Hungary	Central_Europe	Hungary_LateC_Baden	5081	47.6209	19.0449	LipsonNature2017	3332-2929 calBCE (4440±35 BP, Poz-88228)	Budakalász, Luppa csárda	430934
I2384_published	M	Hungary_MN_ALPc_III_published	Neolithic	ancient	Hungary	Central_Europe	Hungary_MN_ALPc_III	7130	47.8576	21.4324	LipsonNature2017	5302-5057 calBCE (6220±40 BP, Poz-83631)	Hajdunánás, Eszlári út	358214
I1880	M	Hungary_EN_Starcevo	Neolithic	ancient	Hungary	Central_Europe	Hungary_EN_Starcevo	7600	45.993	18.5813	LipsonNature2017	5800-5500 BCE	Lánycsók, Gata-Csatola	422424
I1495	M	Hungary_LN_Lengyel	Neolithic	ancient	Hungary	Central_Europe	Hungary_LN_Lengyel	6374	47.167	19.833	MathiesonNature2015 (capture of same sample shotgunned in Gamba2014)	4491-4357 calBCE (5598±32 BP, MAMS-14819)	Apc-Berekalya I	436518
I1496	M	Hungary_MN_LBK	Neolithic	ancient	Hungary	Central_Europe	Hungary_MN_LBK	7052	47.167	19.833	MathiesonNature2015 (capture of same sample shotgunned in Gamba2014)	5211-4992 calBCE (6135±33 BP, MAMS-14821)	Apc-Berekalya I	428846
I1497	F	Hungary_LateC_Baden	Neolithic	ancient	Hungary	Central_Europe	Hungary_LateC_Baden	4750	47.167	19.833	MathiesonNature2015 (capture of same sample shotgunned in Gamba2014)	2900-2700 calBCE (4421±27 BP, MAMS-14825)	Apc-Berekalya I	436774
I1498	F	Hungary_MN_ALPc	Neolithic	ancient	Hungary	Central_Europe	Hungary_MN_ALPc	7124	47.5247	21.5856	MathiesonNature2015 (capture of same sample shotgunned in Gamba2014)	5291-5056 calBCE (6207±30 BP, OxA-27858)	Debrecen Tocopart Erdoalja	434825
I1499	F	Hungary_MN_ALPc_Bukk	Neolithic	ancient	Hungary	Central_Europe	Hungary_MN_ALPc_Bukk	7060	48.52	21.168	MathiesonNature2015 (capture of same sample shotgunned in Gamba2014)	5210-5010 calBCE (6185±34 BP, OxA-27732)	Garadna	437152
I1500	M	Hungary_MN_ALPc	Neolithic	ancient	Hungary	Central_Europe	Hungary_MN_ALPc	7050	47.167	20.833	MathiesonNature2015 (capture of same sample shotgunned in Gamba2014)	5210-4990 calBCE (6164±64 BP,OxA-23763)	Kompolt-Kigyoser	436392
I1502	F	Hungary_EBA_Mako	Bronze Age	ancient	Hungary	Central_Europe	Hungary_EBA_Mako	4035	47.167	20.833	MathiesonNature2015 (capture of same sample shotgunned in Gamba2014)	2190-1980 calBCE (3686±28 BP,OxA-23799)	Kompolt-Kigyoser	428377
BR2.SG	M	Hungary_LBA.SG	Bronze Age	ancient	Hungary	Central_Europe	Hungary_LBA	3140	47.82	19.95	GambaNatureCommunications2014	1270-1110 calBCE (2769±24 BP, OxA-27859)	Ludas-Varju-Dulo	581151
I1505	F	Hungary_MN_ALPc	Neolithic	ancient	Hungary	Central_Europe	Hungary_MN_ALPc	7061	47.8465	21.1494	MathiesonNature2015 (capture of same sample shotgunned in Gamba2014)	5211-5011 calBCE (6153±33 BP, OxA-28020)	Polgár Ferenci hát	414263
NE1.SG	F	Hungary_LBK_MN.SG	Neolithic	ancient	Hungary	Central_Europe	Hungary_LBK_MN	7139	47.8465	21.1494	GambaNatureCommunications2014	5306-5071 calBCE (6237±32 BP, OxA-27861)	Polgár Ferenci hát	581139
I1507	M	Hungary_EN_HG_Koros	Neolithic	ancient	Hungary	Central_Europe	Hungary_EN_HG_Koros	7660	47.5592	20.7212	MathiesonNature2015 (capture of same sample shotgunned in Gamba2014)	5780-5640 calBCE (6835±34 BP, OxA-23757)	Tiszaszolos-Domaháza	423216
I1508	F	Hungary_EN_Koros	Neolithic	ancient	Hungary	Central_Europe	Hungary_EN_Koros	7590	47.3187	21.5274	MathiesonNature2015 (capture of same sample shotgunned in Gamba2014)	5710-5570 calBCE (6726±35 BP, OxA-28101)	Berettyóújfalu-Morotva-Liget	301527
I2357_all	F	Hungary_MN_ALBK_Szakalhat	Neolithic	ancient	Hungary	Central_Europe	Hungary_MN_ALBK_Szakalhat	7050	47.4592	20.5128	LipsonNature2017	5300-4900 BCE	Pusztataskony Ledence 1	193764
I2922	F	Iran_C_TepeHissar	Neolithic	ancient	Iran	Middle_East	Iran_C_TepeHissar	4062	36.1544	54.3836	NarasimhanPattersonScience2019	2197-2027 calBCE (3705±25 BP, PSUAMS-2227)	Tepe Hissar	147907
I2927	M	Iran_C_TepeHissar	Neolithic	ancient	Iran	Middle_East	Iran_C_TepeHissar	4413	36.1544	54.3836	NarasimhanPattersonScience2019	2575-2350 calBCE (3970±30 BP, PSUAMS-1916)	Tepe Hissar	209205
I2928	F	Iran_C_TepeHissar	Neolithic	ancient	Iran	Middle_East	Iran_C_TepeHissar	4632	36.1544	54.3836	NarasimhanPattersonScience2019	2858-2505 calBCE (4095±25 BP, PSUAMS-1917)	Tepe Hissar	109843
AH1.SG	F	Iran_TepeAbdulHosein_N.SG	Neolithic	ancient	Iran	Middle_East	Iran_TepeAbdulHosein_N	9900	34.1883	48.3689	BroushakiScience2016	8200-7700 BCE [layer date based on 8205-7756 calBCE (8833±41 BP, MAMS-25472) and 8204-7755 calBCE (8832±41 BP, MAMS-25473)]	Tepe Abdul Hosein, Central Zagros	424900
AH2.SG	M	Iran_TepeAbdulHosein_N.SG	Neolithic	ancient	Iran	Middle_East	Iran_TepeAbdulHosein_N	9931	34.1883	48.3689	BroushakiScience2016	8205-7756 calBCE (8833±41 BP, MAMS-25472)	Tepe Abdul Hosein, Central Zagros	310696
AH4.SG	F	Iran_TepeAbdulHosein_N.SG	Neolithic	ancient	Iran	Middle_East	Iran_TepeAbdulHosein_N	9930	34.1883	48.3689	BroushakiScience2016	8204-7755 calBCE (8832±41 BP, MAMS-25473)	Tepe Abdul Hosein, Central Zagros	367998
F38.SG	M	Iran_IA_Hasanlu.SG	Iron Age	ancient	Iran	Middle_East	Iran_IA_Hasanlu	2852	37.005	45.459	BroushakiScience2016	971-832 calBCE (2753±21 BP, MAMS-22352)	Hasanlu	509400
WC1.SG	M	Iran_Wezmeh_N.SG	Neolithic	ancient	Iran	Middle_East	Iran_Wezmeh_N	9219	34.6129	47.1057	BroushakiScience2016	7455-7082 calBCE (8240±56 BP, UBA-25840)	Wezmeh Cave, Central Zagros	580861
I1661	F	Iran_C_SehGabi	Neolithic	ancient	Iran	Middle_East	Iran_C_SehGabi	6544	34.5	47.96	LazaridisNature2016	4696-4491 calBCE (5740±40 BP, Poz-81104)	Seh Gabi	442892
I1290	F	Iran_GanjDareh_N	Neolithic	ancient	Iran	Middle_East	Iran_GanjDareh_N	9846	34.45	48.116	LazaridisNature2016	8179-7613 calBCE (8780±50 BP, Poz-81100)	Ganj Dareh	444905
I1662	M	Iran_C_SehGabi	Neolithic	ancient	Iran	Middle_East	Iran_C_SehGabi	6672	34.5	47.96	LazaridisNature2016	4831-4612 calBCE (5860±40 BP, Poz-81105)	Seh Gabi	313322
I1674	M	Iran_C_SehGabi	Neolithic	ancient	Iran	Middle_East	Iran_C_SehGabi	5836	34.5	47.96	LazaridisNature2016	3972-3800 calBCE (5105±35 BP, Poz-81108)	Seh Gabi	322415
I1665	F	Iran_C_SehGabi	Neolithic	ancient	Iran	Middle_East	Iran_C_SehGabi	5826	34.5	47.96	LazaridisNature2016	3956-3796 calBCE (5070±30 BP, Poz-81106)	Seh Gabi	384065
I2514	M	Iran_C_TepeHissar	Neolithic	ancient	Iran	Middle_East	Iran_C_TepeHissar	4341	36.1544	54.3836	NarasimhanPattersonScience2019	2474-2307 calBCE (3915±25 BP, PSUAMS-1918)	Tepe Hissar	398968
I2923	M	Iran_C_TepeHissar	Neolithic	ancient	Iran	Middle_East	Iran_C_TepeHissar	4707	36.1544	54.3836	NarasimhanPattersonScience2019	2878-2636 calBCE (4160±25 BP, PSUAMS-1915)	Tepe Hissar	302884
I2924	F	Iran_C_TepeHissar	Neolithic	ancient	Iran	Middle_East	Iran_C_TepeHissar	4724	36.1544	54.3836	NarasimhanPattersonScience2019	2881-2666 calBCE (4170±25 BP, PSUAMS-2262)	Tepe Hissar	325511
I2925	F	Iran_C_TepeHissar	Neolithic	ancient	Iran	Middle_East	Iran_C_TepeHissar	4724	36.1544	54.3836	NarasimhanPattersonScience2019	2881-2666 calBCE (4170±25 BP, PSUAMS-1913)	Tepe Hissar	357978
I4351	F	Iran_C_HajjiFiruz	Neolithic	ancient	Iran	Middle_East	Iran_C_HajjiFiruz	7925	36.9944	45.4744	NarasimhanPattersonScience2019	6056-5894 calBCE (7100±45 BP, PSUAMS-2151)	Hajji Firuz	399675
I2312_all_published_d	M	Iran_Mesolithic_BeltCave_all_published	Hunter-gatherers	ancient	Iran	Middle_East	Iran_Mesolithic_BeltCave	11950	35.59	53.5	NarasimhanPattersonScience2019	12000-8000 BCE	Alborz Mountains, near Behshahr, Belt Cave	16231
I1293_published	M	Iran_Mesolithic_HotuIIIb_published	Hunter-gatherers	ancient	Iran	Middle_East	Iran_Mesolithic_HotuIIIb	10800	35.591	53.501	LazaridisNature2016	9100-8600 BCE	Alborz Mountains, near Behshahr, Hotu Cave	8677
I4349	M	Iran_C_HajjiFiruz	Neolithic	ancient	Iran	Middle_East	Iran_C_HajjiFiruz	7756	36.9944	45.4744	NarasimhanPattersonScience2019	5887-5724 calBCE (6915±40 BP, PSUAMS-2126)	Hajji Firuz	480297
I4241	M	Iran_C_HajjiFiruz	Neolithic	ancient	Iran	Middle_East	Iran_C_HajjiFiruz	7908	36.9944	45.4744	NarasimhanPattersonScience2019	6016-5899 calBCE (7080±30 BP, PSUAMS-2163)	Hajji Firuz	445786
I2337	M	Iran_C_TepeHissar	Neolithic	ancient	Iran	Middle_East	Iran_C_TepeHissar	5530	36.1544	54.3836	NarasimhanPattersonScience2019	3641-3519 calBCE (4780±30 BP, PSUAMS-1919)	Tepe Hissar	273214
I2328	M	Iran_C_HajjiFiruz	Neolithic	ancient	Iran	Middle_East	Iran_C_HajjiFiruz	7906	36.9944	45.4744	NarasimhanPattersonScience2019	6013-5898 calBCE (7075±30 BP, PSUAMS-2345)	Hajji Firuz	8567
I2323	F	Iran_C_HajjiFiruz	Neolithic	ancient	Iran	Middle_East	Iran_C_HajjiFiruz	7906	36.9944	45.4744	NarasimhanPattersonScience2019	6060-5851 calBCE (7090±50 BP, Poz-81115)	Hajji Firuz	242850
I2327	M	Iran_IA_HajjiFiruz	Iron Age	ancient	Iran	Middle_East	Iran_IA_HajjiFiruz	3056	36.9944	45.4744	NarasimhanPattersonScience2019	1193-1019 calBCE (2910±20 BP, PSUAMS-4413)	Hajji Firuz	255061
I1945	M	Iran_GanjDareh_N	Neolithic	ancient	Iran	Middle_East	Iran_GanjDareh_N	9800	34.45	48.116	NarasimhanPattersonScience2019 (supplement of Lazaridis Nature 2016)	8000-7700 BCE	Ganj Dareh	127886
I1946	M	Iran_GanjDareh_N_father.I1947_father.I1952	Neolithic	ancient	Iran	Middle_East	REMOVE_Iran_GanjDareh_N_father.I1947_father.I1952	10000	34.45	48.116	NarasimhanPattersonScience2019	8250-7850 BCE [father of I1947 at 8210-7845 calBCE (8860±30 BP, Beta-432800), father of I1952 at 8219-7761 calBCE (8850±50 BP, Poz-81114)]	Ganj Dareh	84632
I1947	M	Iran_GanjDareh_N	Neolithic	ancient	Iran	Middle_East	Iran_GanjDareh_N	9973	34.45	48.116	NarasimhanPattersonScience2019	8210-7836 calBCE (8860±30 BP, Beta-432800)	Ganj Dareh	482217
I1954	M	Iran_GanjDareh_N	Neolithic	ancient	Iran	Middle_East	Iran_GanjDareh_N	10093	34.45	48.116	NarasimhanPattersonScience2019	8294-7992 calBCE (9000±40 BP, Beta-436170)	Ganj Dareh	487877
I2512	M	Iran_C_TepeHissar	Neolithic	ancient	Iran	Middle_East	Iran_C_TepeHissar	4846	36.1544	54.3836	NarasimhanPattersonScience2019	2916-2876 calBCE (4265±25 BP, PSUAMS-1914)	Tepe Hissar	126405
I7527	F	Iran_GanjDareh_N	Neolithic	ancient	Iran	Middle_East	Iran_GanjDareh_N	9900	34.45	48.116	NarasimhanPattersonScience2019	8200-7700 BCE	Ganj Dareh	52015
I2921_published	F	Iran_C_TepeHissar_published	Neolithic	ancient	Iran	Middle_East	Iran_C_TepeHissar	5541	36.1544	54.3836	NarasimhanPattersonScience2019	3656-3526 calBCE (4820±30 BP, PSUAMS-1912)	Tepe Hissar	95522
I1955	F	Iran_Historic_GanjDareh	Antiquity	ancient	Iran	Middle_East	Iran_Historic_GanjDareh	493	34.45	48.116	LazaridisNature2016	1430-1485 calCE (330±30 BP, Beta-432801)	Ganj Dareh	422752
bally.SG	F	Ireland_MN.SG	Neolithic	ancient	Ireland	Western_Europe	Ireland_MN	5132	54.5422	-5.95667	CassidyPNAS2016	3343-3020 calBCE (4465±38 BP, UBA-7059)	Ballynahatty, County Down	581050
rath1.SG	M	Ireland_BA.SG	Bronze Age	ancient	Ireland	Western_Europe	Ireland_BA	3906	55.2921	-6.19168	CassidyPNAS2016	2026-1885 calBCE (3591±29 BP, UBA-8707)	Rathlin Island, County Antrim	581053
rath2.SG	M	Ireland_BA.SG	Bronze Age	ancient	Ireland	Western_Europe	Ireland_BA	3833	55.2921	-6.19168	CassidyPNAS2016	2024-1741 calBCE (3539±54 BP, UBA-8705)	Rathlin Island, County Antrim	472182
rath3.SG	M	Ireland_BA.SG	Bronze Age	ancient	Ireland	Western_Europe	Ireland_BA	3585	55.2921	-6.19168	CassidyPNAS2016	1736-1534 calBCE (3354±28 BP, UBA-8706)	Rathlin Island, County Antrim	339720
car004-ALL_DATA.SG	M	Ireland_Megalithic.SG	Neolithic	ancient	Ireland	Western_Europe	Ireland_Megalithic	5460	55.3101	-7.25724	SanchezQuintoPNAS2019	3640-3380 calBCE (4770±30 BP, Beta-468275)	Carrowmore	10426
prs002-ALL_DATA.SG	F	Ireland_Megalithic.SG	Neolithic	ancient	Ireland	Western_Europe	Ireland_Megalithic	5675	54.2469	-8.55609	SanchezQuintoPNAS2019	3790-3660 calBCE (4950±30 BP, Beta-446171)	Primrose Grange	566338
prs003-ALL_DATA.SG	M	Ireland_Megalithic.SG	Neolithic	ancient	Ireland	Western_Europe	Ireland_Megalithic	5660	54.2469	-8.55609	SanchezQuintoPNAS2019	3770-3650 calBCE (4920±30 BP, Beta-468277)	Primrose Grange	43192
prs006-ALL_DATA.SG	F	Ireland_Megalithic.SG	Neolithic	ancient	Ireland	Western_Europe	Ireland_Megalithic	5460	54.2469	-8.55609	SanchezQuintoPNAS2019	3640-3380 calBCE (4740±30 BP, Beta-446177)	Primrose Grange	72242
prs010-ALL_DATA.SG	M	Ireland_Megalithic.SG	Neolithic	ancient	Ireland	Western_Europe	Ireland_Megalithic	5530	54.2469	-8.55609	SanchezQuintoPNAS2019	3640-3520 calBCE (4780±30 BP, Beta-446176)	Primrose Grange	47068
prs012-ALL_DATA.SG	M	Ireland_Megalithic.SG	Neolithic	ancient	Ireland	Western_Europe	Ireland_Megalithic	5660	54.2469	-8.55609	SanchezQuintoPNAS2019	3770-3650 calBCE (4930±30 BP, Beta-446178)	Primrose Grange	62404
prs013-ALL_DATA.SG	M	Ireland_Megalithic.SG	Neolithic	ancient	Ireland	Western_Europe	Ireland_Megalithic	5450	54.2469	-8.55609	SanchezQuintoPNAS2019	3630-3370 calBCE (4690±30 BP, Beta-446179)	Primrose Grange	568358
prs016-ALL_DATA.SG	M	Ireland_Megalithic.SG	Neolithic	ancient	Ireland	Western_Europe	Ireland_Megalithic	5560	54.2469	-8.55609	SanchezQuintoPNAS2019	3690-3530 calBCE (4830±30 BP, Beta-446180)	Primrose Grange	573497
prs017-ALL_DATA.SG	M	Ireland_Megalithic.SG_father.prs002âˆ’ALL_DATA.SG	Neolithic	ancient	Ireland	Western_Europe	REMOVE_Ireland_Megalithic.SG_father.prs002âˆ’ALL_DATA	5665	54.2469	-8.55609	SanchezQuintoPNAS2019	3780-3650 calBCE (4940±30 BP, Beta-446181)	Primrose Grange	56763
prs018-ALL_DATA.SG	M	Ireland_Megalithic.SG	Neolithic	ancient	Ireland	Western_Europe	Ireland_Megalithic	5660	54.2469	-8.55609	SanchezQuintoPNAS2019	3770-3650 calBCE (4920±30 BP, Beta-446182)	Primrose Grange	30726
I7180	F	Yehud_low_coverage	Bronze Age	ancient	Israel	Middle_East	REMOVE_Yehud_low_coverage	4200	32.0324	34.8906	Agranat-TamirCell2020			7697
I7182	M	Yehud	Bronze Age	ancient	Israel	Middle_East	Yehud	4200	32.0324	34.8906	Agranat-TamirCell2020			31856
I7184	F	Yehud_low_coverage	Bronze Age	ancient	Israel	Middle_East	REMOVE_Yehud_low_coverage	4200	32.0324	34.8906	Agranat-TamirCell2020			7718
I2189	M	Megiddo_MLBA_family4	Bronze Age	ancient	Israel	Middle_East	REMOVE_Megiddo_MLBA_family4	3500	32.5847	35.0169	Agranat-TamirCell2020			71378
I2190	M	Megiddo_MLBA	Bronze Age	ancient	Israel	Middle_East	Megiddo_MLBA	3135	32.5847	35.0169	Agranat-TamirCell2020			157494
I2195	M	Megiddo_MLBA	Bronze Age	ancient	Israel	Middle_East	Megiddo_MLBA	3160	32.5847	35.0169	Agranat-TamirCell2020			117373
I2198	M	Megiddo_MLBA	Bronze Age	ancient	Israel	Middle_East	Megiddo_MLBA	3207	32.5847	35.0169	Agranat-TamirCell2020			150340
I2201	M	Abel	Iron Age	ancient	Israel	Middle_East	Israel_Abel	2790	33.2603	35.5803	Agranat-TamirCell2020			305333
I3965	M	Hazor	Bronze Age	ancient	Israel	Middle_East	Hazor	3700	33.0178	35.5691	Agranat-TamirCell2020			355475
I3966	M	Hazor	Bronze Age	ancient	Israel	Middle_East	Hazor	3700	33.0178	35.5691	Agranat-TamirCell2020			377276
I4517	M	Megiddo_IA	Iron Age	ancient	Israel	Middle_East	Megiddo_IA	2845	32.5847	35.0169	Agranat-TamirCell2020			227917
I4518	M	Megiddo_MLBA	Bronze Age	ancient	Israel	Middle_East	Megiddo_MLBA	3375	32.5847	35.0169	Agranat-TamirCell2020			126896
I4519	M	Megiddo_MLBA_family1	Bronze Age	ancient	Israel	Middle_East	REMOVE_Megiddo_MLBA_family1	3220	32.5847	35.0169	Agranat-TamirCell2020			63647
I4521	M	Megiddo_IBA	Bronze Age	ancient	Israel	Middle_East	Megiddo_IBA	3810	32.5847	35.0169	Agranat-TamirCell2020			275438
I4525	M	Megiddo_MLBA	Bronze Age	ancient	Israel	Middle_East	Megiddo_MLBA	3500	32.5847	35.0169	Agranat-TamirCell2020			102635
I3832	F	Hazor	Bronze Age	ancient	Israel	Middle_East	Hazor	3300	33.0178	35.5691	Agranat-TamirCell2020			150721
I6924	M	Yehud_low_coverage	Bronze Age	ancient	Israel	Middle_East	REMOVE_Yehud_low_coverage	4200	32.0324	34.8906	Agranat-TamirCell2020			11053
I6928	M	Yehud_low_coverage	Bronze Age	ancient	Israel	Middle_East	REMOVE_Yehud_low_coverage	4200	32.0324	34.8906	Agranat-TamirCell2020			12306
I7002	F	Yehud_low_coverage	Bronze Age	ancient	Israel	Middle_East	REMOVE_Yehud_low_coverage	4200	32.0324	34.8906	Agranat-TamirCell2020			13724
I6922	F	Yehud_low_coverage	Bronze Age	ancient	Israel	Middle_East	REMOVE_Yehud_low_coverage	4200	32.0324	34.8906	Agranat-TamirCell2020			14768
I6923	M	Yehud	Bronze Age	ancient	Israel	Middle_East	Yehud	4200	32.0324	34.8906	Agranat-TamirCell2020			51737
I7003	M	Yehud	Bronze Age	ancient	Israel	Middle_East	Yehud	4200	32.0324	34.8906	Agranat-TamirCell2020			67845
I10092	F	Megiddo_MLBA	Bronze Age	ancient	Israel	Middle_East	Megiddo_MLBA	3750	32.5847	35.0169	Agranat-TamirCell2020			241744
I10093	M	Megiddo_MLBA	Bronze Age	ancient	Israel	Middle_East	Megiddo_MLBA	3750	32.5847	35.0169	Agranat-TamirCell2020			352938
I10097	F	Megiddo_MLBA	Bronze Age	ancient	Israel	Middle_East	Megiddo_MLBA	3500	32.5847	35.0169	Agranat-TamirCell2020			238704
I10099	F	Megiddo_MLBA	Bronze Age	ancient	Israel	Middle_East	Megiddo_MLBA	3500	32.5847	35.0169	Agranat-TamirCell2020			279658
I10101	M	Megiddo_MLBA_family3	Bronze Age	ancient	Israel	Middle_East	REMOVE_Megiddo_MLBA_family3	3500	32.5847	35.0169	Agranat-TamirCell2020			40266
I10104	M	Megiddo_MLBA	Bronze Age	ancient	Israel	Middle_East	Megiddo_MLBA	3825	32.5847	35.0169	Agranat-TamirCell2020			57705
I10106	M	Megiddo_MLBA	Bronze Age	ancient	Israel	Middle_East	Megiddo_MLBA	3550	32.5847	35.0169	Agranat-TamirCell2020			111323
I10263	F	Megiddo_MLBA	Bronze Age	ancient	Israel	Middle_East	Megiddo_MLBA	3500	32.5847	35.0169	Agranat-TamirCell2020			48266
I10264	M	Megiddo_MLBA	Bronze Age	ancient	Israel	Middle_East	Megiddo_MLBA	3470	32.5847	35.0169	Agranat-TamirCell2020			137986
I10265	F	Megiddo_MLBA	Bronze Age	ancient	Israel	Middle_East	Megiddo_MLBA	3825	32.5847	35.0169	Agranat-TamirCell2020			22975
I10266	M	Megiddo_MLBA	Bronze Age	ancient	Israel	Middle_East	Megiddo_MLBA	3240	32.5847	35.0169	Agranat-TamirCell2020			104514
I10268	M	Megiddo_MLBA	Bronze Age	ancient	Israel	Middle_East	Megiddo_MLBA	3560	32.5847	35.0169	Agranat-TamirCell2020			224559
I10270	F	Megiddo_MLBA_family3	Bronze Age	ancient	Israel	Middle_East	REMOVE_Megiddo_MLBA_family3	3500	32.5847	35.0169	Agranat-TamirCell2020			29686
I10359	M	Megiddo_MLBA	Bronze Age	ancient	Israel	Middle_East	Megiddo_MLBA	3295	32.5847	35.0169	Agranat-TamirCell2020			41467
I10361	M	Megiddo_MLBA_family3	Bronze Age	ancient	Israel	Middle_East	REMOVE_Megiddo_MLBA_family3	3500	32.5847	35.0169	Agranat-TamirCell2020			13068
I8187	M	Megiddo_MLBA	Bronze Age	ancient	Israel	Middle_East	Megiddo_MLBA	3675	32.5847	35.0169	Agranat-TamirCell2020			221951
I8188	M	Megiddo_MLBA_family2	Bronze Age	ancient	Israel	Middle_East	REMOVE_Megiddo_MLBA_family2	3725	32.5847	35.0169	Agranat-TamirCell2020			103058
S10771.E1.L1	F	Megiddo_MLBA	Bronze Age	ancient	Israel	Middle_East	Megiddo_MLBA	3550	32.5847	35.0169	Agranat-TamirCell2020			236679
S10769.E1.L1	M	Megiddo_MLBA	Bronze Age	ancient	Israel	Middle_East	Megiddo_MLBA	3450	32.5847	35.0169	Agranat-TamirCell2020			374906
S10770.E1.L1	M	Megiddo_MLBA	Bronze Age	ancient	Israel	Middle_East	Megiddo_MLBA	3450	32.5847	35.0169	Agranat-TamirCell2020			377548
S10768.E1.L1	M	Megiddo_MLBA	Bronze Age	ancient	Israel	Middle_East	Megiddo_MLBA	3450	32.5847	35.0169	Agranat-TamirCell2020			183333
I0644	F	Israel_C	Neolithic	ancient	Israel	Middle_East	Israel_C	5950	32.9742	35.3314	HarneyMayNatureCommunications2018	4500-3500 BCE	Upper Galilee, Pki'in	322210
I1180_published	M	Israel_C_1d.rel.I1179_published	Neolithic	ancient	Israel	Middle_East	REMOVE_Israel_C_1d.rel.I1179	5950	32.9742	35.3314	HarneyMayNatureCommunications2018	4500-3500 BCE	Upper Galilee, Pki'in	46682
I1177_published	F	Israel_C_published	Neolithic	ancient	Israel	Middle_East	Israel_C	5950	32.9742	35.3314	HarneyMayNatureCommunications2018	4500-3500 BCE	Upper Galilee, Pki'in	47256
I1155_published	M	Israel_C_published	Neolithic	ancient	Israel	Middle_East	Israel_C	5950	32.9742	35.3314	HarneyMayNatureCommunications2018	4500-3500 BCE	Upper Galilee, Pki'in	48452
I1181_published	F	Israel_C_published	Neolithic	ancient	Israel	Middle_East	Israel_C	5950	32.9742	35.3314	HarneyMayNatureCommunications2018	4500-3500 BCE	Upper Galilee, Pki'in	49335
I1172	M	Israel_C	Neolithic	ancient	Israel	Middle_East	Israel_C	5950	32.9742	35.3314	HarneyMayNatureCommunications2018	4500-3500 BCE	Upper Galilee, Pki'in	63557
I1187	M	Israel_C	Neolithic	ancient	Israel	Middle_East	Israel_C	5950	32.9742	35.3314	HarneyMayNatureCommunications2018	4500-3500 BCE	Upper Galilee, Pki'in	64877
I1171	M	Israel_C	Neolithic	ancient	Israel	Middle_East	Israel_C	5950	32.9742	35.3314	HarneyMayNatureCommunications2018	4500-3500 BCE	Upper Galilee, Pki'in	119855
I1164	F	Israel_C	Neolithic	ancient	Israel	Middle_East	Israel_C	5950	32.9742	35.3314	HarneyMayNatureCommunications2018	4500-3500 BCE	Upper Galilee, Pki'in	165183
I1184	F	Israel_C	Neolithic	ancient	Israel	Middle_East	Israel_C	5950	32.9742	35.3314	HarneyMayNatureCommunications2018	4500-3500 BCE	Upper Galilee, Pki'in	172780
I1179	F	Israel_C	Neolithic	ancient	Israel	Middle_East	Israel_C	5950	32.9742	35.3314	HarneyMayNatureCommunications2018	4500-3500 BCE	Upper Galilee, Pki'in	212400
I1182	F	Israel_C	Neolithic	ancient	Israel	Middle_East	Israel_C	5950	32.9742	35.3314	HarneyMayNatureCommunications2018	4500-3500 BCE	Upper Galilee, Pki'in	223435
I1170	M	Israel_C	Neolithic	ancient	Israel	Middle_East	Israel_C	5950	32.9742	35.3314	HarneyMayNatureCommunications2018	4500-3500 BCE	Upper Galilee, Pki'in	246611
I1168	F	Israel_C	Neolithic	ancient	Israel	Middle_East	Israel_C	5950	32.9742	35.3314	HarneyMayNatureCommunications2018	4500-3500 BCE	Upper Galilee, Pki'in	293981
I1152	F	Israel_C	Neolithic	ancient	Israel	Middle_East	Israel_C	5950	32.9742	35.3314	HarneyMayNatureCommunications2018	4500-3500 BCE	Upper Galilee, Pki'in	316346
I1178	M	Israel_C	Neolithic	ancient	Israel	Middle_East	Israel_C	5950	32.9742	35.3314	HarneyMayNatureCommunications2018	4500-3500 BCE	Upper Galilee, Pki'in	378869
I1165	M	Israel_C	Neolithic	ancient	Israel	Middle_East	Israel_C	5950	32.9742	35.3314	HarneyMayNatureCommunications2018	4500-3500 BCE	Upper Galilee, Pki'in	240286
I1160	M	Israel_C	Neolithic	ancient	Israel	Middle_East	Israel_C	5950	32.9742	35.3314	HarneyMayNatureCommunications2018	4500-3500 BCE	Upper Galilee, Pki'in	313393
I1166	M	Israel_C_father.or.son.I1169	Neolithic	ancient	Israel	Middle_East	REMOVE_Israel_C_father.or.son.I1169	5950	32.9742	35.3314	HarneyMayNatureCommunications2018	4500-3500 BCE	Upper Galilee, Pki'in	281143
I1069	M	Israel_Natufian	Hunter-gatherers	ancient	Israel	Middle_East	Israel_Natufian	12750	32.65	35.067	LazaridisNature2016	11840-9760 BCE	Raqefet Cave	14214
I1690_published	M	Israel_Natufian_published	Hunter-gatherers	ancient	Israel	Middle_East	Israel_Natufian	12750	32.65	35.067	LazaridisNature2016	11840-9760 BCE	Raqefet Cave	15374
I1183_published_d	F	Israel_C_published	Neolithic	ancient	Israel	Middle_East	Israel_C	5950	32.9742	35.3314	HarneyMayNatureCommunications2018	4500-3500 BCE	Upper Galilee, Pki'in	13134
KFH2_KFH002.A0101	F	Israel_Middle_Late_PPNB	Hunter-gatherers	ancient	Israel	Middle_East	Israel_Middle_Late_PPNB	9601	32.7037	35.2676	FeldmanNatureCommunications2019	7713-7588 calBCE (8638±24 BP, MAMS-31616)	Kfar HaHoresh	57293
I0867	M	Israel_PPNB	Hunter-gatherers	ancient	Israel	Middle_East	Israel_PPNB	8700	31.79	35.168	LazaridisNature2016	7300-6200 BCE	Motza	391873
I1154	F	Israel_C	Neolithic	ancient	Israel	Middle_East	Israel_C	5950	32.9742	35.3314	HarneyMayNatureCommunications2018	4500-3500 BCE	Upper Galilee, Pki'in	56604
ASH008	M	Israel_IA2_Ashkelon	Iron Age	ancient	Israel	Middle_East	Israel_Ashkelon	3100	31.6667	34.5667	FeldmanScienceAdvances2019	1258-1041 calBCE (2941±31 BP, MAMS-30688)	Ashkelon	214844
ASH029	F	Israel_LBA_Ashkelon	Bronze Age	ancient	Israel	Middle_East	Israel_LBA_Ashkelon	3522	31.6667	34.5667	FeldmanScienceAdvances2019	1622-1521 calBCE (3296±18 BP, MAMS-30689)	Ashkelon	59464
ASH033	F	Israel_LBA_Ashkelon	Bronze Age	ancient	Israel	Middle_East	Israel_LBA_Ashkelon	3646	31.6667	34.5667	FeldmanScienceAdvances2019	1749-1643 calBCE (3403±19 BP, MAMS-30691)	Ashkelon	53237
ASH034	F	Israel_LBA_Ashkelon	Bronze Age	ancient	Israel	Middle_East	Israel_LBA_Ashkelon	3550	31.6667	34.5667	FeldmanScienceAdvances2019	1700-1500 BCE	Ashkelon	163043
ASH066	M	Israel_IA1_Ashkelon	Iron Age	ancient	Israel	Middle_East	Israel_Ashkelon	3200	31.6667	34.5667	FeldmanScienceAdvances2019	1372-1128 calBCE (2998±23 BP, MAMS-33789)	Ashkelon	85271
ASH067	M	Israel_IA1_Ashkelon	Iron Age	ancient	Israel	Middle_East	Israel_Ashkelon	3205	31.6667	34.5667	FeldmanScienceAdvances2019	1379-1131 calBCE (3009±25 BP, MAMS-33792)	Ashkelon	80858
ASH068	F	Israel_IA1_Ashkelon	Iron Age	ancient	Israel	Middle_East	Israel_Ashkelon	3155	31.6667	34.5667	FeldmanScienceAdvances2019	1285-1125 calBCE (2989±24 BP, MAMS-33790)	Ashkelon	118284
ASH087	M	Israel_IA2_Ashkelon	Iron Age	ancient	Israel	Middle_East	Israel_Ashkelon	3100	31.6667	34.5667	FeldmanScienceAdvances2019	1200-1100 BCE	Ashkelon	97541
ASH135	F	Israel_IA2_Ashkelon	Iron Age	ancient	Israel	Middle_East	Israel_Ashkelon	3100	31.6667	34.5667	FeldmanScienceAdvances2019	1200-1100 BCE	Ashkelon	43658
ASH2-3	F	Israel_IA1_Ashkelon	Iron Age	ancient	Israel	Middle_East	Israel_Ashkelon	3206	31.6667	34.5667	FeldmanScienceAdvances2019	1379-1133 calBCE (3013±21 BP, MAMS-31617)	Ashkelon	37540
ORC008	/	Ancient_Sardinia	Bronze Age	ancient	Italy	Sardinia	Ancient_Sardinia_Nuragic	2995	39.6672	9.42611	MarcusNatComm2020	1045		425679
SUC005	/	Ancient_Sardinia	Bronze Age	ancient	Italy	Sardinia	Ancient_Sardinia_EBA	4161	40.8103	8.44418	MarcusNatComm2020	2211		409273
SEC004	/	Ancient_Sardinia	Neolithic	ancient	Italy	Sardinia	Ancient_Sardinia_LCA	4333	40.7862	8.59581	MarcusNatComm2020	2383		338443
SUA003	/	Ancient_Sardinia	Bronze Age	ancient	Italy	Sardinia	Ancient_Sardinia_Nuragic	3106	39.87	9.2356	MarcusNatComm2020	1156		100188
VIL011	/	Ancient_Sardinia	Iron Age	ancient	Italy	Sardinia	Ancient_Sardinia_Punic	2760	39.618	8.95812	MarcusNatComm2020	810		188201
S1252	/	Ancient_Sardinia	Bronze Age	ancient	Italy	Sardinia	Ancient_Sardinia_EBA	3650	39.8667	9.23333	MarcusNatComm2020			205130
S1253	/	Ancient_Sardinia	Bronze Age	ancient	Italy	Sardinia	Ancient_Sardinia_EBA	3650	39.8667	9.23333	MarcusNatComm2020			18231
VIL007	/	Ancient_Sardinia	Iron Age	ancient	Italy	Sardinia	Ancient_Sardinia_Punic	2409	39.618	8.95812	MarcusNatComm2020	459		231950
FIL004	/	Ancient_Sardinia	Neolithic	ancient	Italy	Sardinia	Ancient_Sardinia_ECA	5133	40.2781	8.76917	MarcusNatComm2020	3183		59630
SUA005	/	Ancient_Sardinia	Bronze Age	ancient	Italy	Sardinia	Ancient_Sardinia_EBA	4166	39.87	9.2356	MarcusNatComm2020	2216		19746
MSR003	/	Ancient_Sardinia	Iron Age	ancient	Italy	Sardinia	Ancient_Sardinia_Punic	2450	39.1839	8.49329	MarcusNatComm2020	500		243177
SEC002	/	Ancient_Sardinia	Neolithic	ancient	Italy	Sardinia	Ancient_Sardinia_LCA	4357	40.7862	8.59581	MarcusNatComm2020	2407		477804
SEC006	/	Ancient_Sardinia	Neolithic	ancient	Italy	Sardinia	Ancient_Sardinia_LCA	4331	40.7862	8.59581	MarcusNatComm2020	2381		413845
SEC005	/	Ancient_Sardinia	Neolithic	ancient	Italy	Sardinia	Ancient_Sardinia_LCA	4340	40.7862	8.59581	MarcusNatComm2020	2390		430132
ORC002	/	Ancient_Sardinia	Iron Age	ancient	Italy	Sardinia	Ancient_Sardinia_Punic	2202	39.6672	9.42611	MarcusNatComm2020	252		474791
SUC009	/	Ancient_Sardinia	Bronze Age	ancient	Italy	Sardinia	Ancient_Sardinia_EBA	3710	40.8103	8.44418	MarcusNatComm2020	1760		399725
ORC003	/	Ancient_Sardinia	Bronze Age	ancient	Italy	Sardinia	Ancient_Sardinia_Nuragic	3149	39.6672	9.42611	MarcusNatComm2020	1199		439676
MA88	/	Ancient_Sardinia	Bronze Age	ancient	Italy	Sardinia	Ancient_Sardinia_EBA	4174	39.87	9.2356	MarcusNatComm2020	2224		382718
NOE002	/	Ancient_Sardinia	Neolithic	ancient	Italy	Sardinia	Ancient_Sardinia_N	6088	40.6661	8.59315	MarcusNatComm2020	4138		32391
SUC004	/	Ancient_Sardinia	Bronze Age	ancient	Italy	Sardinia	Ancient_Sardinia_EBA	4171	40.8103	8.44418	MarcusNatComm2020	2221		407463
MA110	/	Ancient_Sardinia	Bronze Age	ancient	Italy	Sardinia	Ancient_Sardinia_Nuragic	3106	39.4397	9.1688	MarcusNatComm2020	1156		520300
SID005	/	Ancient_Sardinia	Neolithic	ancient	Italy	Sardinia	Ancient_Sardinia_N	6193	40.624	8.63669	MarcusNatComm2020	4243		63900
SUC002	/	Ancient_Sardinia	Bronze Age	ancient	Italy	Sardinia	Ancient_Sardinia_EBA	4072	40.8103	8.44418	MarcusNatComm2020	2122		364486
MA82	/	Ancient_Sardinia	Bronze Age	ancient	Italy	Sardinia	Ancient_Sardinia_Nuragic	3465	39.87	9.2356	MarcusNatComm2020	1515		335028
ISB001	/	Ancient_Sardinia	Bronze Age	ancient	Italy	Sardinia	Ancient_Sardinia_EBA	3736	39.87	9.2356	MarcusNatComm2020	1786		418638
MA78	/	Ancient_Sardinia	Bronze Age	ancient	Italy	Sardinia	Ancient_Sardinia_EBA	3992	39.87	9.2356	MarcusNatComm2020	2042		80117
SUC001	/	Ancient_Sardinia	Bronze Age	ancient	Italy	Sardinia	Ancient_Sardinia_EBA	4009	40.8103	8.44418	MarcusNatComm2020	2059		388681
MSR002	/	Ancient_Sardinia	Iron Age	ancient	Italy	Sardinia	Ancient_Sardinia_Punic	2585	39.1839	8.49329	MarcusNatComm2020	635		189014
PJU002	/	Ancient_Sardinia	Bronze Age	ancient	Italy	Sardinia	Ancient_Sardinia_EBA	4075	40.0667	8.60056	MarcusNatComm2020	2125		74859
MA85	/	Ancient_Sardinia	Bronze Age	ancient	Italy	Sardinia	Ancient_Sardinia_EBA	3900	39.87	9.2356	MarcusNatComm2020	1950		95593
SUA001	/	Ancient_Sardinia	Bronze Age	ancient	Italy	Sardinia	Ancient_Sardinia_Nuragic	3270	39.87	9.2356	MarcusNatComm2020	1320		400639
ORC001	/	Ancient_Sardinia	Bronze Age	ancient	Italy	Sardinia	Ancient_Sardinia_Nuragic	3103	39.6672	9.42611	MarcusNatComm2020	1153		414593
VIL010	/	Ancient_Sardinia	Iron Age	ancient	Italy	Sardinia	Ancient_Sardinia_Punic	2746	39.618	8.95812	MarcusNatComm2020	796		91286
ORC007	/	Ancient_Sardinia	Bronze Age	ancient	Italy	Sardinia	Ancient_Sardinia_Nuragic	3106	39.6672	9.42611	MarcusNatComm2020	1156		437330
ORC005	/	Ancient_Sardinia	Bronze Age	ancient	Italy	Sardinia	Ancient_Sardinia_Nuragic	3093	39.6672	9.42611	MarcusNatComm2020	1143		426420
SID006	/	Ancient_Sardinia	Neolithic	ancient	Italy	Sardinia	Ancient_Sardinia_N	4671	40.624	8.63669	MarcusNatComm2020	2721		60249
LON001	/	Ancient_Sardinia	Bronze Age	ancient	Italy	Sardinia	Ancient_Sardinia_EBA	3780	39.87	9.2356	MarcusNatComm2020	1830		400699
MA89	/	Ancient_Sardinia	Neolithic	ancient	Italy	Sardinia	Ancient_Sardinia_ECA	5186	39.1632	8.5326	MarcusNatComm2020	3236		462578
ISC001	/	Ancient_Sardinia	Bronze Age	ancient	Italy	Sardinia	Ancient_Sardinia_Nuragic	4168	40.6634	8.53865	MarcusNatComm2020	2218		434872
SEC001	/	Ancient_Sardinia	Neolithic	ancient	Italy	Sardinia	Ancient_Sardinia_LCA	4228	40.7862	8.59581	MarcusNatComm2020	2278		439210
SUA002	/	Ancient_Sardinia	Bronze Age	ancient	Italy	Sardinia	Ancient_Sardinia_EBA	4100	39.87	9.2356	MarcusNatComm2020	2150		370053
SUC006	/	Ancient_Sardinia	Bronze Age	ancient	Italy	Sardinia	Ancient_Sardinia_EBA	4340	40.8103	8.44418	MarcusNatComm2020	2390		324484
SUC007	/	Ancient_Sardinia	Bronze Age	ancient	Italy	Sardinia	Ancient_Sardinia_EBA	4328	40.8103	8.44418	MarcusNatComm2020	2378		367697
NOE001	/	Ancient_Sardinia	Neolithic	ancient	Italy	Sardinia	Ancient_Sardinia_N	6040	40.6661	8.59315	MarcusNatComm2020	4090		20585
SUC003	/	Ancient_Sardinia	Bronze Age	ancient	Italy	Sardinia	Ancient_Sardinia_EBA	3984	40.8103	8.44418	MarcusNatComm2020	2034		383186
VIL009	/	Ancient_Sardinia	Iron Age	ancient	Italy	Sardinia	Ancient_Sardinia_Punic	2400	39.618	8.95812	MarcusNatComm2020	450		39491
ORC004	/	Ancient_Sardinia	Bronze Age	ancient	Italy	Sardinia	Ancient_Sardinia_Nuragic	3160	39.6672	9.42611	MarcusNatComm2020	1210		256972
S1250	/	Ancient_Sardinia	Bronze Age	ancient	Italy	Sardinia	Ancient_Sardinia_EBA	3650	39.8667	9.23333	MarcusNatComm2020			23914
MA138	/	Ancient_Sardinia	Bronze Age	ancient	Italy	Sardinia	Ancient_Sardinia_Nuragic	3106	39.9489	8.4022	MarcusNatComm2020	1156		46507
ORC009	/	Ancient_Sardinia	Bronze Age	ancient	Italy	Sardinia	Ancient_Sardinia_Nuragic	3016	39.6672	9.42611	MarcusNatComm2020	1066		437597
R42.SG	F	Italy_Imperial.SG	Antiquity	ancient	Italy	Peninsular_Italy	Italy_Imperial	1879	41.7479	12.2595	AntonioGaoMootsScience2019	22-120 calCE (1940±15 BP, UCIAMS-198587)	Isola Sacra	569990
MA87	/	Ancient_Sardinia	Bronze Age	ancient	Italy	Sardinia	Ancient_Sardinia_Nuragic	3007	39.87	9.2356	MarcusNatComm2020	1057		19748
VIL006	/	Ancient_Sardinia	Iron Age	ancient	Italy	Sardinia	Ancient_Sardinia_Punic	2623	39.618	8.95812	MarcusNatComm2020	673		244542
SUA006	/	Ancient_Sardinia	Bronze Age	ancient	Italy	Sardinia	Ancient_Sardinia_EBA	3137	39.87	9.2356	MarcusNatComm2020	1187		176963
LON003	/	Ancient_Sardinia	Neolithic	ancient	Italy	Sardinia	Ancient_Sardinia_N	6299	39.87	9.2356	MarcusNatComm2020	4349		205512
MA79	/	Ancient_Sardinia	Neolithic	ancient	Italy	Sardinia	Ancient_Sardinia_N	6055	39.87	9.2356	MarcusNatComm2020	4105		371721
R80.SG	F	Italy_Imperial.SG	Antiquity	ancient	Italy	Peninsular_Italy	Italy_Imperial	1874	41.9207	12.4895	AntonioGaoMootsScience2019	23-130 calCE (1925±25 BP, UCIAMS-213628)	Viale Rossini (Necropoli Salaria)	512762
MA112	/	Ancient_Sardinia	Bronze Age	ancient	Italy	Sardinia	Ancient_Sardinia_Nuragic	3109	39.9489	8.4022	MarcusNatComm2020	1159		85977
SUA007	/	Ancient_Sardinia	Bronze Age	ancient	Italy	Sardinia	Ancient_Sardinia_EBA	3907	39.87	9.2356	MarcusNatComm2020	1957		115842
SUC008	/	Ancient_Sardinia	Neolithic	ancient	Italy	Sardinia	Ancient_Sardinia_N	5813	40.8103	8.44418	MarcusNatComm2020	3863		412664
S1249	/	Ancient_Sardinia	Bronze Age	ancient	Italy	Sardinia	Ancient_Sardinia_EBA	3650	39.8667	9.23333	MarcusNatComm2020			62845
R39.SG	F	Italy_Imperial.SG	Antiquity	ancient	Italy	Peninsular_Italy	Italy_Imperial	1851	41.7479	12.2595	AntonioGaoMootsScience2019	68-130 calCE (1900±15 BP, UCIAMS-198887)	Isola Sacra	493526
R111.SG	M	Italy_Imperial.SG	Antiquity	ancient	Italy	Peninsular_Italy	Italy_Imperial	1850	41.918	12.4912	AntonioGaoMootsScience2019	0-200 CE	Via Paisiello (Necropoli Salaria)	279170
VIL004	/	Ancient_Sardinia	Iron Age	ancient	Italy	Sardinia	Ancient_Sardinia_Punic	2410	39.618	8.95812	MarcusNatComm2020	460		28288
ORC006	/	Ancient_Sardinia	Bronze Age	ancient	Italy	Sardinia	Ancient_Sardinia_Nuragic	3076	39.6672	9.42611	MarcusNatComm2020	1126		411268
I3642	M	Sardinia_BA	Bronze Age	ancient	Italy	Sardinia	Sardinia_BA	2997	40.5467	8.32156	FernandezNatEcoEvo2020	1047		61727
I3741	F	Sardinia_BA	Bronze Age	ancient	Italy	Sardinia	Sardinia_BA	3084	39.6833	9.43333	FernandezNatEcoEvo2020	1134		377524
I3743	M	Sardinia_BA	Bronze Age	ancient	Italy	Sardinia	Sardinia_BA	3991	39.8666	9.23335	FernandezNatEcoEvo2020	2041		402139
I10364	M	Sardinia_BA	Bronze Age	ancient	Italy	Sardinia	Sardinia_BA	2925	40.5467	8.32156	FernandezNatEcoEvo2020	975		338176
I10502	M	Sardinia_BA	Bronze Age	ancient	Italy	Sardinia	Sardinia_BA	3149	39.8509	9.37724	FernandezNatEcoEvo2020	1199		21853
I10552	F	Sardinia_BA	Bronze Age	ancient	Italy	Sardinia	Sardinia_BA	3249	39.6833	9.43333	FernandezNatEcoEvo2020	1299		436889
I10553	M	Sardinia_BA	Bronze Age	ancient	Italy	Sardinia	Sardinia_BA	3091	39.6833	9.43333	FernandezNatEcoEvo2020	1141		420760
I10554	F	Sardinia_BA	Bronze Age	ancient	Italy	Sardinia	Sardinia_BA	3136	39.6833	9.43333	FernandezNatEcoEvo2020	1186		415323
I16161	F	Sardinia_BA	Bronze Age	ancient	Italy	Sardinia	Sardinia_BA	3470	40.6267	8.32306	FernandezNatEcoEvo2020	1520		371101
I16168	M	Sardinia_BA	Bronze Age	ancient	Italy	Sardinia	Sardinia_BA	3350	40.6267	8.32306	FernandezNatEcoEvo2020	1400		216653
I16169	F	Sardinia_BA	Bronze Age	ancient	Italy	Sardinia	Sardinia_BA	3350	40.6267	8.32306	FernandezNatEcoEvo2020	1400		230886
I16170	M	Sardinia_BA	Bronze Age	ancient	Italy	Sardinia	Sardinia_BA	5276	40.6267	8.32306	FernandezNatEcoEvo2020	3326		295182
I16183	F	Sardinia_BA	Bronze Age	ancient	Italy	Sardinia	Sardinia_BA	3350	40.6267	8.32306	FernandezNatEcoEvo2020	1400		91842
I10365	M	Sardinia_BA10365	Bronze Age	ancient	Italy	Sardinia	Sardinia_BA10365	3403	39.8666	9.23335	FernandezNatEcoEvo2020	1453		287318
I15939	M	Sardinia_BA_contam	Bronze Age	ancient	Italy	Sardinia	REMOVE_Sardinia_BA_contam	3600	40.6267	8.32306	FernandezNatEcoEvo2020	1650		15659
I14675	M	Sardinia_Chalcolithic	Neolithic	ancient	Italy	Sardinia	Sardinia_Chalcolithic	4009	40.7897	8.59139	FernandezNatEcoEvo2020	2059		424556
I14676	M	Sardinia_Chalcolithic	Neolithic	ancient	Italy	Sardinia	Sardinia_Chalcolithic	4066	40.7897	8.59139	FernandezNatEcoEvo2020	2116		432996
I14677	M	Sardinia_Chalcolithic	Neolithic	ancient	Italy	Sardinia	Sardinia_Chalcolithic	4331	40.7897	8.59139	FernandezNatEcoEvo2020	2381		423130
I14678	M	Sardinia_Chalcolithic	Neolithic	ancient	Italy	Sardinia	Sardinia_Chalcolithic	4280	40.7897	8.59139	FernandezNatEcoEvo2020	2330		435546
I15941	M	Sardinia_Chalcolithic	Neolithic	ancient	Italy	Sardinia	Sardinia_Chalcolithic	4193	40.6267	8.32306	FernandezNatEcoEvo2020	2243		379663
I15942	M	Sardinia_Chalcolithic	Neolithic	ancient	Italy	Sardinia	Sardinia_Chalcolithic	4288	40.6267	8.32306	FernandezNatEcoEvo2020	2338		299903
I16164	M	Sardinia_Chalcolithic	Neolithic	ancient	Italy	Sardinia	Sardinia_Chalcolithic	4408	40.4106	8.63972	FernandezNatEcoEvo2020	2458		257921
I16165	F	Sardinia_Chalcolithic	Neolithic	ancient	Italy	Sardinia	Sardinia_Chalcolithic	4725	40.4106	8.63972	FernandezNatEcoEvo2020	2775		270942
I16166	M	Sardinia_Chalcolithic	Neolithic	ancient	Italy	Sardinia	Sardinia_Chalcolithic	4725	40.4106	8.63972	FernandezNatEcoEvo2020	2775		61656
I15940	M	Sardinia_Chalcolithic15940	Neolithic	ancient	Italy	Sardinia	Sardinia_Chalcolithic	4196	40.6267	8.32306	FernandezNatEcoEvo2020	2246		278377
R113.SG	M	Italy_Imperial.SG	Antiquity	ancient	Italy	Peninsular_Italy	Italy_Imperial	1850	41.918	12.4912	AntonioGaoMootsScience2019	0-200 CE	Via Paisiello (Necropoli Salaria)	290290
I10366	F	Sardinia_IA10366	Iron Age	ancient	Italy	Sardinia	Sardinia_IA10366	2250	39.81	8.84	FernandezNatEcoEvo2020	300		352421
I16163	F	Sardinia_IA16163	Iron Age	ancient	Italy	Sardinia	Sardinia_IA16163	2548	40.6267	8.32306	FernandezNatEcoEvo2020	598		294110
R114.SG	F	Italy_Imperial.SG	Antiquity	ancient	Italy	Peninsular_Italy	Italy_Imperial	1850	41.918	12.4912	AntonioGaoMootsScience2019	0-200 CE	Via Paisiello (Necropoli Salaria)	427133
R115.SG	M	Italy_Imperial.SG	Antiquity	ancient	Italy	Peninsular_Italy	Italy_Imperial	1850	41.918	12.4912	AntonioGaoMootsScience2019	0-200 CE	Via Paisiello (Necropoli Salaria)	419065
I15943	F	Sardinia_Neolithic	Neolithic	ancient	Italy	Sardinia	Sardinia_Neolithic	5950	40.6267	8.32306	FernandezNatEcoEvo2020	4000		69631
I15945	F	Sardinia_Neolithic	Neolithic	ancient	Italy	Sardinia	Sardinia_Neolithic	5950	40.6267	8.32306	FernandezNatEcoEvo2020	4000		89428
I15946	M	Sardinia_Neolithic	Neolithic	ancient	Italy	Sardinia	Sardinia_Neolithic	5956	40.6267	8.32306	FernandezNatEcoEvo2020	4006		237911
I15944	M	Sardinia_Neolithic_contam	Neolithic	ancient	Italy	Sardinia	REMOVE_Sardinia_Neolithic	5950	40.6267	8.32306	FernandezNatEcoEvo2020	4000		46032
I15947	M	Sardinia_Neolithic_contam	Neolithic	ancient	Italy	Sardinia	REMOVE_Sardinia_Neolithic	5950	40.6267	8.32306	FernandezNatEcoEvo2020	4000		66110
I4383	F	Sicily_EBA_lowcov	Bronze Age	ancient	Italy	Sicily	REMOVE_Sicily_EBA_lowcov	4400	37.8724	13.9346	FernandezNatEcoEvo2020	2450		8076
I4936	F	Sicily_Chalcolithic4936	Neolithic	ancient	Italy	Sicily	Sicily_Chalcolithic4936	4150	37.735	12.9619	FernandezNatEcoEvo2020	2200		12361
I3122	F	Sicily_EBA	Bronze Age	ancient	Italy	Sicily	Sicily_EBA	4099	37.908	13.478	FernandezNatEcoEvo2020	2149		470901
I7774_d	F	Sicily_EBA	Bronze Age	ancient	Italy	Sicily	Sicily_EBA	3850	36.8831	14.5712	FernandezNatEcoEvo2020	1900		12478
I7796	M	Sicily_EBA	Bronze Age	ancient	Italy	Sicily	Sicily_EBA	3735	36.8831	14.5712	FernandezNatEcoEvo2020	1785		85848
I7800	F	Sicily_EBA	Bronze Age	ancient	Italy	Sicily	Sicily_EBA	3969	36.8831	14.5712	FernandezNatEcoEvo2020	2019		25188
I7805	F	Sicily_EBA	Bronze Age	ancient	Italy	Sicily	Sicily_EBA	3848	36.8831	14.5712	FernandezNatEcoEvo2020	1898		28238
I7807	F	Sicily_EBA	Bronze Age	ancient	Italy	Sicily	Sicily_EBA	4060	36.8831	14.5712	FernandezNatEcoEvo2020	2110		98088
I11442	M	Sicily_EBA	Bronze Age	ancient	Italy	Sicily	Sicily_EBA	4114	37.908	13.478	FernandezNatEcoEvo2020	2164		391740
I3123	M	Sicily_EBA3123	Bronze Age	ancient	Italy	Sicily	Sicily_EBA3123	4116	37.908	13.478	FernandezNatEcoEvo2020	2166		469278
I3124	M	Sicily_EBA3124	Bronze Age	ancient	Italy	Sicily	Sicily_EBA3124	3813	37.908	13.478	FernandezNatEcoEvo2020	1863		466158
I8561	M	Sicily_EBA8561	Bronze Age	ancient	Italy	Sicily	Sicily_EBA8561	4223	37.95	14.0833	FernandezNatEcoEvo2020	2273		473256
I11443	M	Sicily_EBA11443	Bronze Age	ancient	Italy	Sicily	Sicily_EBA11443	4141	37.908	13.478	FernandezNatEcoEvo2020	2191		394662
I3876	M	Sicily_LBA	Bronze Age	ancient	Italy	Sicily	Sicily_LBA	2937	37.68	12.789	FernandezNatEcoEvo2020	987		397426
I3878	F	Sicily_LBA	Bronze Age	ancient	Italy	Sicily	Sicily_LBA	3238	37.68	12.789	FernandezNatEcoEvo2020	1288		440236
I10371	F	Sicily_LBA	Bronze Age	ancient	Italy	Sicily	Sicily_LBA	3100	37.68	12.789	FernandezNatEcoEvo2020	1150		18756
I10372	F	Sicily_LBA	Bronze Age	ancient	Italy	Sicily	Sicily_LBA	3203	37.68	12.789	FernandezNatEcoEvo2020	1253		406191
I10373	M	Sicily_LBA_son.I3878	Bronze Age	ancient	Italy	Sicily	REMOVE_Sicily_LBA_son.I3878	3250	37.68	12.789	FernandezNatEcoEvo2020	1300		386385
I3125	M	Sicily_MBA3125	Bronze Age	ancient	Italy	Sicily	Sicily_MBA	3509	37.908	13.478	FernandezNatEcoEvo2020	1559		472745
I4109	F	Sicily_MBA4109	Bronze Age	ancient	Italy	Sicily	Sicily_MBA4109	3520	37.908	13.478	FernandezNatEcoEvo2020	1570		424297
I4062	F	Sicily_MN	Neolithic	ancient	Italy	Sicily	Sicily_MN	6817	37.724	12.916	FernandezNatEcoEvo2020	4867		482641
I4063	F	Sicily_MN	Neolithic	ancient	Italy	Sicily	Sicily_MN	6829	37.724	12.916	FernandezNatEcoEvo2020	4879		542136
I4064	M	Sicily_MN	Neolithic	ancient	Italy	Sicily	Sicily_MN	6725	37.724	12.916	FernandezNatEcoEvo2020	4775		402762
I4065	F	Sicily_MN	Neolithic	ancient	Italy	Sicily	Sicily_MN	6828	37.724	12.916	FernandezNatEcoEvo2020	4878		472538
R116.SG	M	Italy_Imperial_oCentralEuropean.SG	Antiquity	ancient	Italy	Peninsular_Italy	Italy_Imperial_oCentralEuropean	1850	41.918	12.4912	AntonioGaoMootsScience2019	0-200 CE	Via Paisiello (Necropoli Salaria)	402604
R131.SG	M	Italy_Imperial.SG	Antiquity	ancient	Italy	Peninsular_Italy	Italy_Imperial	1850	41.918	12.4912	AntonioGaoMootsScience2019	0-200 CE	Via Paisiello (Necropoli Salaria)	279226
R436.SG	F	Italy_Imperial.SG	Antiquity	ancient	Italy	Peninsular_Italy	Italy_Imperial	1850	41.7952	12.779	AntonioGaoMootsScience2019	0-200 CE	Palestrina Antina	461590
R75.SG	F	Italy_Imperial.SG	Antiquity	ancient	Italy	Peninsular_Italy	Italy_Imperial	1850	41.9207	12.4895	AntonioGaoMootsScience2019	0-200 CE	Viale Rossini (Necropoli Salaria)	277747
R76.SG	M	Italy_Imperial.SG	Antiquity	ancient	Italy	Peninsular_Italy	Italy_Imperial	1850	41.9207	12.4895	AntonioGaoMootsScience2019	0-200 CE	Viale Rossini (Necropoli Salaria)	308335
R78.SG	F	Italy_Imperial.SG	Antiquity	ancient	Italy	Peninsular_Italy	Italy_Imperial	1850	41.9207	12.4895	AntonioGaoMootsScience2019	0-200 CE	Viale Rossini (Necropoli Salaria)	415175
R81.SG	M	Italy_Imperial.SG	Antiquity	ancient	Italy	Peninsular_Italy	Italy_Imperial	1850	41.9207	12.4895	AntonioGaoMootsScience2019	0-200 CE	Viale Rossini (Necropoli Salaria)	247017
R1551.SG	M	Italy_Imperial.SG	Antiquity	ancient	Italy	Peninsular_Italy	Italy_Imperial	1817	42.0659	12.5866	AntonioGaoMootsScience2019	55-211 calCE (1895±25 BP, UCIAMS-213637)	Monterotondo	344789
R1547.SG	M	Italy_Imperial.SG	Antiquity	ancient	Italy	Peninsular_Italy	Italy_Imperial	1814	42.0659	12.5866	AntonioGaoMootsScience2019	27 BCE - 300 CE	Monterotondo	330408
Paglicci133_published	M	Italy_South_HG_Paglicci133_published	Pre−Villabruna hunter−gatherers	ancient	Italy	Peninsular_Italy	Italy_South_HG_Paglicci133	32895	41.65	15.61	FuNature2016	32630-29260 BCE [31150-29260 calBCE (28100±400 BP, UTC-1415), 32630-29910 calBCE (29300±600 BP,UTC-1789), bracketing by two layer dates]	Apulia, Paglicci	39270
I2478	M	Italy_North_BellBeaker	Bronze Age	ancient	Italy	Continental_Italy	Italy_North_BellBeaker	4018	44.78	10.29	OlaldeNature2018	2195-1940 calBCE (3671±40 BP, LTL-5035A)	Emilia Romagna, Parma, Via Guidorossi	324376
Ostuni2_d	F	Italy_South_HG_Ostuni2	Pre−Villabruna hunter−gatherers	ancient	Italy	Peninsular_Italy	Italy_South_HG_Ostuni2	28975	40.73	17.57	FuNature2016	27360-26690 calBCE (24910±125 BP, MAMS-11450)	Apulia, Ostuni	11686
Ostuni1_d	F	Italy_South_HG_Ostuni1	Pre−Villabruna hunter−gatherers	ancient	Italy	Peninsular_Italy	Italy_South_HG_Ostuni1	27620	40.73	17.57	FuNature2016	25860-25480 calBCE (23446±107 BP, MAMS-11449)	Apulia, Ostuni	199021
Tagliente2	M	Tagliente	Hunter-gatherers	ancient	Italy	Continental_Italy	Tagliente	16980			BortoliniCurrBio2021			138343
RISE486.SG	M	Italy_North_Remedello_EBA.SG	Bronze Age	ancient	Italy	Continental_Italy	Italy_North_Remedello_EBA	3904	45.26	10.379	AllentoftNature2015	2134-1773 calBCE (3595±55 BP, ETH-12913)	Lombardy, Remedello di Sotto	102025
RISE487.SG	M	Italy_North_Remedello_C.SG	Neolithic	ancient	Italy	Continental_Italy	Italy_North_Remedello_C	5245	45.26	10.379	AllentoftNature2015	3483-3107 calBCE (4557±28 BP, OxA-X-2621)	Lombardy, Remedello di Sotto	118372
R1548.SG	M	Italy_Imperial.SG	Antiquity	ancient	Italy	Peninsular_Italy	Italy_Imperial	1814	42.0659	12.5866	AntonioGaoMootsScience2019	27 BCE - 300 CE	Monterotondo	360956
R1549.SG	M	Italy_Imperial.SG	Antiquity	ancient	Italy	Peninsular_Italy	Italy_Imperial	1814	42.0659	12.5866	AntonioGaoMootsScience2019	27 BCE - 300 CE	Monterotondo	391166
I2158_published	F	Italy_Sicily_HG_OrienteC_published	Hunter-gatherers	ancient	Italy	Sicily	Italy_Sicily_HG_OrienteC	14275	37.9333	12.3333	MathiesonNature2018	14776-9873 BCE (Late Epigravettian, based on being above sublayers with dated charcoal: Sublayer 7D at 12250-11840 calBCE (12149±65 BP, LTL-14260A) and Sublayer 7E at 12220-11850 calBCE (12132±80 BP, LTL-873A). The range is from a Bayesian modeling analysis)	Sicily, Egadi Islands, Favignana Island, Grotta d√¢‚Ç¨‚Ñ¢Oriente	32021
Villabruna	M	Italy_North_Villabruna_HG	Hunter-gatherers	ancient	Italy	Continental_Italy	Italy_North_Villabruna_HG	13980	46.15	12.21	FuNature2016	12230-11830 calBCE (12140±70 BP, KIA-27004)	Veneto, Villabruna	497274
R1550.SG	M	Italy_Imperial.SG	Antiquity	ancient	Italy	Peninsular_Italy	Italy_Imperial	1814	42.0659	12.5866	AntonioGaoMootsScience2019	27 BCE - 300 CE	Monterotondo	356433
R835.SG	M	Italy_Imperial.SG	Antiquity	ancient	Italy	Peninsular_Italy	Italy_Imperial	1814	43.312	13.6512	AntonioGaoMootsScience2019	27 BCE - 300 CE	Civitanova Marche	285081
R836.SG	F	Italy_Imperial.SG	Antiquity	ancient	Italy	Peninsular_Italy	Italy_Imperial	1814	43.312	13.6512	AntonioGaoMootsScience2019	27 BCE - 300 CE	Civitanova Marche	276353
R123.SG	M	Italy_Imperial.SG	Antiquity	ancient	Italy	Peninsular_Italy	Italy_Imperial	1805	41.685	13.1499	AntonioGaoMootsScience2019	77-213 calCE (1875±15 BP, UCIAMS-198889)	Casale del dolce	315381
AMC001	/	Ancient_Sardinia	Antiquity	ancient	Italy	Sardinia	Ancient_Sardinia_Roman_Imperial	1798	40.5666	8.34788	MarcusNatComm2020	-152		80195
AMC005	/	Ancient_Sardinia	Antiquity	ancient	Italy	Sardinia	Ancient_Sardinia_Roman_Imperial	1790	40.5666	8.34788	MarcusNatComm2020	-160		68931
AMC014	/	Ancient_Sardinia	Antiquity	ancient	Italy	Sardinia	Ancient_Sardinia_Roman_Imperial	1785	40.5666	8.34788	MarcusNatComm2020	-165		190390
R11.SG	M	Italy_Mesolithic.SG	Hunter-gatherers	ancient	Italy	Peninsular_Italy	Italy_Mesolithic	11908	41.96	13.54	AntonioGaoMootsScience2019	10100-9816 calBCE (10200±30 BP, UCIAMS-198583)	Grotta Continenza	377286
Continenza_d	F	Italy_South_HG_Continenza_lc	Hunter-gatherers	ancient	Italy	Peninsular_Italy	Italy_South_HG_Continenza	10855	41.96	13.54	FuNature2016	9250-8560 BCE [8920-8750 calBCE (9521±31 BP, MAMS-11444), 8740-8560 calBCE (9379±30, MAMS-11445), 9250-9130 calBCE (9680±32, MAMS-11448), three dates above and below]	Abruzzo, Grotta de Continenza	7640
R7.SG	M	Italy_Mesolithic.SG	Hunter-gatherers	ancient	Italy	Peninsular_Italy	Italy_Mesolithic	10682	41.96	13.54	AntonioGaoMootsScience2019	8821-8642 calBCE (9465±25 BP, UCIAMS-198579)	Grotta Continenza	562796
R15.SG	M	Italy_Mesolithic.SG	Hunter-gatherers	ancient	Italy	Peninsular_Italy	Italy_Mesolithic	9125	41.96	13.54	AntonioGaoMootsScience2019	7284-7065 calBCE (8155±20 BP, UCIAMS-198584)	Grotta Continenza	561813
I2477	F	Italy_North_BellBeaker	Bronze Age	ancient	Italy	Continental_Italy	Italy_North_BellBeaker	4015	44.78	10.29	OlaldeNature2018	2200-1930 BCE	Emilia Romagna, Parma, Via Guidorossi	417537
I4930	F	Italy_Sicily_C_o	Neolithic	ancient	Italy	Sicily	Italy_Sicily_C_o	4721	37.735	12.9619	OlaldeNature2018	2876-2666 calBCE (4160±20 BP, PSUAMS-3054)	Sicily, Salaparuta	21108
R50.SG	M	Italy_Imperial.SG	Antiquity	ancient	Italy	Peninsular_Italy	Italy_Imperial	1761	41.8442	12.549	AntonioGaoMootsScience2019	135-244 calCE (1810±15 BP, UCIAMS-198888)	Centocelle	459768
I1979	F	Italy_North_BellBeaker	Bronze Age	ancient	Italy	Continental_Italy	Italy_North_BellBeaker	4015	44.78	10.29	OlaldeNature2018	2200-1930 BCE	Emilia Romagna, Parma, Via Guidorossi	196655
R125.SG	F	Italy_Imperial.SG	Antiquity	ancient	Italy	Peninsular_Italy	Italy_Imperial	1750	41.685	13.1499	AntonioGaoMootsScience2019	0-400 CE	Casale del dolce	314050
R128.SG	M	Italy_Imperial.SG	Antiquity	ancient	Italy	Peninsular_Italy	Italy_Imperial	1750	41.685	13.1499	AntonioGaoMootsScience2019	0-400 CE	Casale del dolce	378193
R1543.SG	M	Italy_Imperial.SG	Antiquity	ancient	Italy	Peninsular_Italy	Italy_Imperial	1750	42.1962	12.3253	AntonioGaoMootsScience2019	1-400 CE	Mazzano Romano	390976
R1544.SG	F	Italy_Imperial.SG	Antiquity	ancient	Italy	Peninsular_Italy	Italy_Imperial	1750	42.1962	12.3253	AntonioGaoMootsScience2019	1-400 CE	Mazzano Romano	370327
R1545.SG	M	Italy_Imperial.SG	Antiquity	ancient	Italy	Peninsular_Italy	Italy_Imperial	1750	42.1962	12.3253	AntonioGaoMootsScience2019	1-400 CE	Mazzano Romano	473933
R37.SG	F	Italy_Imperial_oCentralEuropean.SG	Antiquity	ancient	Italy	Peninsular_Italy	Italy_Imperial_oCentralEuropean	1750	41.7479	12.2595	AntonioGaoMootsScience2019	1-400 CE	Isola Sacra	378228
R38.SG	F	Italy_Imperial.SG	Antiquity	ancient	Italy	Peninsular_Italy	Italy_Imperial	1750	41.7479	12.2595	AntonioGaoMootsScience2019	1-400 CE	Isola Sacra	425789
R40.SG	F	Italy_Imperial.SG	Antiquity	ancient	Italy	Peninsular_Italy	Italy_Imperial	1750	41.7479	12.2595	AntonioGaoMootsScience2019	1-400 CE	Isola Sacra	400546
R41.SG	F	Italy_Imperial.SG	Antiquity	ancient	Italy	Peninsular_Italy	Italy_Imperial	1750	41.7479	12.2595	AntonioGaoMootsScience2019	1-400 CE	Isola Sacra	430408
R43.SG	F	Italy_Imperial.SG	Antiquity	ancient	Italy	Peninsular_Italy	Italy_Imperial	1750	41.7479	12.2595	AntonioGaoMootsScience2019	1-400 CE	Isola Sacra	475038
R44.SG	M	Italy_Imperial.SG	Antiquity	ancient	Italy	Peninsular_Italy	Italy_Imperial	1750	41.7479	12.2595	AntonioGaoMootsScience2019	1-400 CE	Isola Sacra	407176
R45.SG	F	Italy_Imperial.SG	Antiquity	ancient	Italy	Peninsular_Italy	Italy_Imperial	1750	41.7479	12.2595	AntonioGaoMootsScience2019	1-400 CE	Isola Sacra	410231
R49.SG	F	Italy_Imperial.SG	Antiquity	ancient	Italy	Peninsular_Italy	Italy_Imperial	1750	41.8442	12.549	AntonioGaoMootsScience2019	0-400 CE	Centocelle	437208
R51.SG	F	Italy_Imperial.SG	Antiquity	ancient	Italy	Peninsular_Italy	Italy_Imperial	1750	41.8442	12.549	AntonioGaoMootsScience2019	0-400 CE	Centocelle	384401
R66.SG	M	Italy_Imperial.SG	Antiquity	ancient	Italy	Peninsular_Italy	Italy_Imperial	1750	41.8337	12.4686	AntonioGaoMootsScience2019	100-300 CE	ANAS (Azienda Nazionale Autonoma delle Strada)	279348
R67.SG	F	Italy_Imperial.SG	Antiquity	ancient	Italy	Peninsular_Italy	Italy_Imperial	1750	41.8337	12.4686	AntonioGaoMootsScience2019	100-300 CE	ANAS (Azienda Nazionale Autonoma delle Strada)	492394
R68.SG	M	Italy_Imperial.SG	Antiquity	ancient	Italy	Peninsular_Italy	Italy_Imperial	1750	41.8337	12.4686	AntonioGaoMootsScience2019	100-300 CE	ANAS (Azienda Nazionale Autonoma delle Strada)	451181
R69.SG	F	Italy_Imperial.SG	Antiquity	ancient	Italy	Peninsular_Italy	Italy_Imperial	1750	41.8337	12.4686	AntonioGaoMootsScience2019	100-300 CE	ANAS (Azienda Nazionale Autonoma delle Strada)	485275
R70.SG	M	Italy_Imperial.SG	Antiquity	ancient	Italy	Peninsular_Italy	Italy_Imperial	1750	41.8337	12.4686	AntonioGaoMootsScience2019	100-300 CE	ANAS (Azienda Nazionale Autonoma delle Strada)	416858
R71.SG	F	Italy_Imperial.SG	Antiquity	ancient	Italy	Peninsular_Italy	Italy_Imperial	1750	41.8337	12.4686	AntonioGaoMootsScience2019	100-300 CE	ANAS (Azienda Nazionale Autonoma delle Strada)	353157
R72.SG	F	Italy_Imperial.SG	Antiquity	ancient	Italy	Peninsular_Italy	Italy_Imperial	1750	41.8337	12.4686	AntonioGaoMootsScience2019	100-300 CE	ANAS (Azienda Nazionale Autonoma delle Strada)	345381
R73.SG	F	Italy_Imperial.SG	Antiquity	ancient	Italy	Peninsular_Italy	Italy_Imperial	1750	41.8337	12.4686	AntonioGaoMootsScience2019	100-300 CE	ANAS (Azienda Nazionale Autonoma delle Strada)	386979
R132.SG	M	Italy_Imperial_oAfrican.SG	Antiquity	ancient	Italy	Peninsular_Italy	Italy_Imperial_oAfrican	1719	41.8892	12.5007	AntonioGaoMootsScience2019	136-326 calCE (1790±25 BP, UCIAMS-213630)	Marcellino & Pietro	473473
R47.SG	M	Italy_Imperial.SG	Antiquity	ancient	Italy	Peninsular_Italy	Italy_Imperial	1668	41.8442	12.549	AntonioGaoMootsScience2019	232-333 calCE (1765±15 BP, UCIAMS-198588)	Centocelle	417348
R126.SG	F	Italy_Imperial.SG	Antiquity	ancient	Italy	Peninsular_Italy	Italy_Imperial	1663	41.685	13.1499	AntonioGaoMootsScience2019	240-334 calCE (1755±15 BP, UCIAMS-198589)	Casale del dolce	403347
I12223	M	Sardinia_LateAntiquity	Antiquity	ancient	Italy	Sardinia	Sardinia_LateAntiquity	1621	39.1808	9.1585	FernandezNatEcoEvo2020	-329		24697
R130.SG	M	Italy_LA.SG	Antiquity	ancient	Italy	Peninsular_Italy	Italy_LA	1550	41.8892	12.5007	AntonioGaoMootsScience2019	300-500 CE	Marcellino & Pietro	463448
R133.SG	F	Italy_LA.SG	Antiquity	ancient	Italy	Peninsular_Italy	Italy_LA	1550	41.8892	12.5007	AntonioGaoMootsScience2019	300-500 CE	Marcellino & Pietro	482954
R134.SG	F	Italy_LA.SG	Antiquity	ancient	Italy	Peninsular_Italy	Italy_LA	1550	41.8892	12.5007	AntonioGaoMootsScience2019	300-500 CE	Marcellino & Pietro	422670
R136.SG	M	Italy_LA.SG	Antiquity	ancient	Italy	Peninsular_Italy	Italy_LA	1550	41.8892	12.5007	AntonioGaoMootsScience2019	300-500 CE	Marcellino & Pietro	510176
R137.SG	F	Italy_LA.SG	Antiquity	ancient	Italy	Peninsular_Italy	Italy_LA	1550	41.8892	12.5007	AntonioGaoMootsScience2019	300-500 CE	Marcellino & Pietro	451967
R31.SG	M	Italy_LA_oCentralEuropean.SG	Antiquity	ancient	Italy	Peninsular_Italy	Italy_LA_oCentralEuropean	1531	41.906	12.4742	AntonioGaoMootsScience2019	332-506 calCE (1655±25 BP, UCIAMS-213627)	Mausoleo di Augusto	518990
R105.SG	M	Italy_LA_oCentralEuropean.SG	Antiquity	ancient	Italy	Peninsular_Italy	Italy_LA_oCentralEuropean	1450	41.8948	12.4763	AntonioGaoMootsScience2019	400-600 CE	Crypta Balbi	427397
R106.SG	F	Italy_LA_oCentralEuropean.SG	Antiquity	ancient	Italy	Peninsular_Italy	Italy_LA_oCentralEuropean	1450	41.8948	12.4763	AntonioGaoMootsScience2019	400-600 CE	Crypta Balbi	404374
R107.SG	M	Italy_LA.SG	Antiquity	ancient	Italy	Peninsular_Italy	Italy_LA	1450	41.8948	12.4763	AntonioGaoMootsScience2019	400-600 CE	Crypta Balbi	472319
R108.SG	M	Italy_LA_oCentralEuropean.SG	Antiquity	ancient	Italy	Peninsular_Italy	Italy_LA_oCentralEuropean	1450	41.8948	12.4763	AntonioGaoMootsScience2019	400-600 CE	Crypta Balbi	416046
R109.SG	F	Italy_LA_oCentralEuropean.SG	Antiquity	ancient	Italy	Peninsular_Italy	Italy_LA_oCentralEuropean	1450	41.8948	12.4763	AntonioGaoMootsScience2019	400-600 CE	Crypta Balbi	248107
R110.SG	M	Italy_LA_oCentralEuropean.SG	Antiquity	ancient	Italy	Peninsular_Italy	Italy_LA_oCentralEuropean	1450	41.8948	12.4763	AntonioGaoMootsScience2019	400-600 CE	Crypta Balbi	320029
R117.SG	M	Italy_LA.SG	Antiquity	ancient	Italy	Peninsular_Italy	Italy_LA	1450	41.7552	12.2949	AntonioGaoMootsScience2019	400-600 CE	San Ercolano	385370
R118.SG	M	Italy_LA.SG	Antiquity	ancient	Italy	Peninsular_Italy	Italy_LA	1450	41.7552	12.2949	AntonioGaoMootsScience2019	400-600 CE	San Ercolano	306051
R120.SG	M	Italy_LA.SG	Antiquity	ancient	Italy	Peninsular_Italy	Italy_LA	1450	41.7552	12.2949	AntonioGaoMootsScience2019	400-600 CE	San Ercolano	260181
R121.SG	F	Italy_LA.SG	Antiquity	ancient	Italy	Peninsular_Italy	Italy_LA	1450	41.7552	12.2949	AntonioGaoMootsScience2019	400-600 CE	San Ercolano	291064
R122.SG	F	Italy_LA.SG	Antiquity	ancient	Italy	Peninsular_Italy	Italy_LA	1450	41.7552	12.2949	AntonioGaoMootsScience2019	400-600 CE	San Ercolano	465998
R30.SG	M	Italy_LA.SG	Antiquity	ancient	Italy	Peninsular_Italy	Italy_LA	1450	41.906	12.4742	AntonioGaoMootsScience2019	300-700 CE	Mausoleo di Augusto	466051
R32.SG	M	Italy_LA.SG	Antiquity	ancient	Italy	Peninsular_Italy	Italy_LA	1450	41.906	12.4742	AntonioGaoMootsScience2019	300-700 CE	Mausoleo di Augusto	314814
R33.SG	M	Italy_LA_oCentralEuropean.SG	Antiquity	ancient	Italy	Peninsular_Italy	Italy_LA_oCentralEuropean	1450	41.906	12.4742	AntonioGaoMootsScience2019	300-700 CE	Mausoleo di Augusto	484363
R34.SG	M	Italy_LA.SG	Antiquity	ancient	Italy	Peninsular_Italy	Italy_LA	1450	41.906	12.4742	AntonioGaoMootsScience2019	300-700 CE	Mausoleo di Augusto	416729
R35.SG	F	Italy_LA.SG	Antiquity	ancient	Italy	Peninsular_Italy	Italy_LA	1450	41.8863	12.4898	AntonioGaoMootsScience2019	400-600 CE	Celio	296183
R36.SG	M	Italy_LA.SG	Antiquity	ancient	Italy	Peninsular_Italy	Italy_LA	1450	41.8863	12.4898	AntonioGaoMootsScience2019	400-600 CE	Celio	440281
I12220	M	Sardinia_LateAntiquity	Antiquity	ancient	Italy	Sardinia	Sardinia_LateAntiquity	1347	39.1808	9.1585	FernandezNatEcoEvo2020	-603		118658
CL102	U	Italy_North_EarlyMedieval_Langobards	Antiquity	ancient	Italy	Continental_Italy	Italy_North_EarlyMedieval_Langobards	1345	45.0792	7.5783	AmorimNatureCommunications2018	580-630 CE (based on context at the same cemetery)	Piedmont, Collegno	201670
CL110	M	Italy_North_EarlyMedieval_Langobards	Antiquity	ancient	Italy	Continental_Italy	Italy_North_EarlyMedieval_Langobards	1345	45.0792	7.5783	AmorimNatureCommunications2018	580-630 CE (based on context at the same cemetery)	Piedmont, Collegno	14190
CL121	M	Italy_North_EarlyMedieval_Langobards	Antiquity	ancient	Italy	Continental_Italy	Italy_North_EarlyMedieval_Langobards	1345	45.0792	7.5783	AmorimNatureCommunications2018	580-630 CE (based on context at the same cemetery)	Piedmont, Collegno	448207
CL145	M	Italy_North_EarlyMedieval_Langobards_brother.CL146_son.CL151	Antiquity	ancient	Italy	Continental_Italy	REMOVE_Italy_North_EarlyMedieval_Langobards_brother.CL146_son.CL151	1345	45.0792	7.5783	AmorimNatureCommunications2018	580-630 CE (based on context at the same cemetery)	Piedmont, Collegno	432300
CL146	M	Italy_North_EarlyMedieval_Langobards	Antiquity	ancient	Italy	Continental_Italy	Italy_North_EarlyMedieval_Langobards	1345	45.0792	7.5783	AmorimNatureCommunications2018	580-630 CE (based on context at the same cemetery)	Piedmont, Collegno	438265
CL151	U	Italy_North_EarlyMedieval_Langobards_mother.CL145_mother.CL146	Antiquity	ancient	Italy	Continental_Italy	REMOVE_Italy_North_EarlyMedieval_Langobards_mother.CL145_mother.CL146	1345	45.0792	7.5783	AmorimNatureCommunications2018	580-630 CE (based on context at the same cemetery)	Piedmont, Collegno	378164
CL23	M	Italy_North_EarlyMedieval_Langobards	Antiquity	ancient	Italy	Continental_Italy	Italy_North_EarlyMedieval_Langobards	1345	45.0792	7.5783	AmorimNatureCommunications2018	580-630 CE (based on context at the same cemetery)	Piedmont, Collegno	446796
CL25	U	Italy_North_EarlyMedieval_Langobards	Antiquity	ancient	Italy	Continental_Italy	Italy_North_EarlyMedieval_Langobards	1345	45.0792	7.5783	AmorimNatureCommunications2018	580-630 CE (based on context at the same cemetery)	Piedmont, Collegno	355973
CL30	M	Italy_North_EarlyMedieval_Langobards	Antiquity	ancient	Italy	Continental_Italy	Italy_North_EarlyMedieval_Langobards	1345	45.0792	7.5783	AmorimNatureCommunications2018	580-630 CE (based on context at the same cemetery)	Piedmont, Collegno	434369
CL36	U	Italy_North_EarlyMedieval_Langobards	Antiquity	ancient	Italy	Continental_Italy	Italy_North_EarlyMedieval_Langobards	1345	45.0792	7.5783	AmorimNatureCommunications2018	580-630 CE (based on context at the same cemetery)	Piedmont, Collegno	359129
CL38	M	Italy_North_EarlyMedieval_Langobards	Antiquity	ancient	Italy	Continental_Italy	Italy_North_EarlyMedieval_Langobards	1345	45.0792	7.5783	AmorimNatureCommunications2018	580-630 CE (based on context at the same cemetery)	Piedmont, Collegno	398255
CL47	U	Italy_North_EarlyMedieval_Langobards	Antiquity	ancient	Italy	Continental_Italy	Italy_North_EarlyMedieval_Langobards	1345	45.0792	7.5783	AmorimNatureCommunications2018	580-630 CE (based on context at the same cemetery)	Piedmont, Collegno	409170
CL49	M	Italy_North_EarlyMedieval_Langobards	Antiquity	ancient	Italy	Continental_Italy	Italy_North_EarlyMedieval_Langobards	1345	45.0792	7.5783	AmorimNatureCommunications2018	580-630 CE (based on context at the same cemetery)	Piedmont, Collegno	167703
CL53	M	Italy_North_EarlyMedieval_Langobards	Antiquity	ancient	Italy	Continental_Italy	Italy_North_EarlyMedieval_Langobards	1345	45.0792	7.5783	AmorimNatureCommunications2018	580-630 CE (based on context at the same cemetery)	Piedmont, Collegno	159196
CL57	M	Italy_North_EarlyMedieval_Langobards	Antiquity	ancient	Italy	Continental_Italy	Italy_North_EarlyMedieval_Langobards	1345	45.0792	7.5783	AmorimNatureCommunications2018	580-630 CE (based on context at the same cemetery)	Piedmont, Collegno	402622
CL63	M	Italy_North_EarlyMedieval_Langobards	Antiquity	ancient	Italy	Continental_Italy	Italy_North_EarlyMedieval_Langobards	1345	45.0792	7.5783	AmorimNatureCommunications2018	580-630 CE (based on context at the same cemetery)	Piedmont, Collegno	439163
CL83	U	Italy_North_EarlyMedieval_Langobards_brother.CL84_son.CL87	Antiquity	ancient	Italy	Continental_Italy	REMOVE_Italy_North_EarlyMedieval_Langobards_brother.CL84_son.CL87	1345	45.0792	7.5783	AmorimNatureCommunications2018	580-630 CE (based on context at the same cemetery)	Piedmont, Collegno	359298
CL84	M	Italy_North_EarlyMedieval_Langobards	Antiquity	ancient	Italy	Continental_Italy	Italy_North_EarlyMedieval_Langobards	1345	45.0792	7.5783	AmorimNatureCommunications2018	580-630 CE (based on context at the same cemetery)	Piedmont, Collegno	424592
CL87	U	Italy_North_EarlyMedieval_Langobards_mother.CL83_mother.CL84_daughter.CL102	Antiquity	ancient	Italy	Continental_Italy	REMOVE_Italy_North_EarlyMedieval_Langobards_mother.CL83_mother.CL84_daughter.CL102	1345	45.0792	7.5783	AmorimNatureCommunications2018	580-630 CE (based on context at the same cemetery)	Piedmont, Collegno	452459
CL92	M	Italy_North_EarlyMedieval_Langobards_son.CL93	Antiquity	ancient	Italy	Continental_Italy	REMOVE_Italy_North_EarlyMedieval_Langobards_son.CL93	1345	45.0792	7.5783	AmorimNatureCommunications2018	580-630 CE (based on context at the same cemetery)	Piedmont, Collegno	393658
CL93	M	Italy_North_EarlyMedieval_Langobards	Antiquity	ancient	Italy	Continental_Italy	Italy_North_EarlyMedieval_Langobards	1345	45.0792	7.5783	AmorimNatureCommunications2018	580-630 CE (based on context at the same cemetery)	Piedmont, Collegno	409582
CL94	M	Italy_North_EarlyMedieval_Langobards	Antiquity	ancient	Italy	Continental_Italy	Italy_North_EarlyMedieval_Langobards	1345	45.0792	7.5783	AmorimNatureCommunications2018	580-630 CE (based on context at the same cemetery)	Piedmont, Collegno	450843
CL97	M	Italy_North_EarlyMedieval_Langobards	Antiquity	ancient	Italy	Continental_Italy	Italy_North_EarlyMedieval_Langobards	1345	45.0792	7.5783	AmorimNatureCommunications2018	580-630 CE (based on context at the same cemetery)	Piedmont, Collegno	46063
R104.SG	M	Italy_LA_oSardiniaLike.SG	Antiquity	ancient	Italy	Peninsular_Italy	Italy_LA_oSardiniaLike	1319	41.8948	12.4763	AntonioGaoMootsScience2019	600-662 calCE (1410±25 BP, UCIAMS-213629)	Sardinia, Crypta Balbi	355397
R1014.SG	M	Italy_C.SG	Neolithic	ancient	Italy	Peninsular_Italy	Italy_C	7084	41.367	13.2914	AntonioGaoMootsScience2019	5216-5052 calBCE (6180±25 BP, UCIAMS-213631)	Monte San Biagio	292188
R1015.SG	F	Italy_IA_Republic.SG	Iron Age	ancient	Italy	Peninsular_Italy	Italy_IA_Republic	2800	42.0168	12.1004	AntonioGaoMootsScience2019	900-800 BCE	Veio Grotta Gramiccia	332040
R1016.SG	M	Italy_IA_Republic.SG	Iron Age	ancient	Italy	Peninsular_Italy	Italy_IA_Republic	2750	41.7516	12.4286	AntonioGaoMootsScience2019	900-700 BCE	Castel di Decima	206706
R1021.SG	M	Italy_IA_Republic.SG	Iron Age	ancient	Italy	Peninsular_Italy	Italy_IA_Republic	2600	41.6433	12.9127	AntonioGaoMootsScience2019	700-600 BCE	Boville Ernica	277218
COR002	/	Ancient_Sardinia	Antiquity	ancient	Italy	Sardinia	Ancient_Sardinia_Early_Middle_Ages	1096	40.5192	8.78915	MarcusNatComm2020	-854		443869
R1283.SG	M	Italy_Medieval_EarlyModern.SG	Antiquity	ancient	Italy	Peninsular_Italy	Italy_Medieval_EarlyModern	1091	41.8965	12.4719	AntonioGaoMootsScience2019	771-947 calCE (1175±25 BP, UCIAMS-213633)	Cancelleria	404492
R10.SG	F	Italy_N.SG	Neolithic	ancient	Italy	Peninsular_Italy	Italy_N	7629	41.96	13.54	AntonioGaoMootsScience2019	5717-5641 calBCE (6780±20 BP, UCIAMS-198582)	Grotta Continenza	449814
COR001	/	Ancient_Sardinia	Antiquity	ancient	Italy	Sardinia	Ancient_Sardinia_Early_Middle_Ages	1064	40.5192	8.78915	MarcusNatComm2020	-886		398339
R59.SG	M	Italy_Medieval_EarlyModern.SG	Antiquity	ancient	Italy	Peninsular_Italy	Italy_Medieval_EarlyModern	1045	41.6877	13.0865	AntonioGaoMootsScience2019	820-990 calCE	Villa Magna	459071
R60.SG	F	Italy_Medieval_EarlyModern.SG	Antiquity	ancient	Italy	Peninsular_Italy	Italy_Medieval_EarlyModern	1045	41.6877	13.0865	AntonioGaoMootsScience2019	820-990 calCE (same stratigraphic unit as R59)	Villa Magna	508171
I12221	M	Sardinia_EarlyMedieval	Antiquity	ancient	Italy	Sardinia	Sardinia_EarlyMedieval	1009	39.1808	9.1585	FernandezNatEcoEvo2020	-941		41199
R63.SG	M	Italy_Medieval_EarlyModern_oCentralEuropean.SG	Antiquity	ancient	Italy	Peninsular_Italy	Italy_Medieval_EarlyModern_oCentralEuropean	960	41.6877	13.0865	AntonioGaoMootsScience2019	970-1010 calCE	Villa Magna	519502
R1285.SG	M	Italy_Medieval_EarlyModern.SG	Antiquity	ancient	Italy	Peninsular_Italy	Italy_Medieval_EarlyModern	946	41.8965	12.4719	AntonioGaoMootsScience2019	974-1035 calCE (1025±25 BP, UCIAMS-213634)	Cancelleria	392928
R58.SG	M	Italy_Medieval_EarlyModern.SG	Antiquity	ancient	Italy	Peninsular_Italy	Italy_Medieval_EarlyModern	850	41.6877	13.0865	AntonioGaoMootsScience2019	700-1500 CE	Villa Magna	479895
R57.SG	F	Italy_Medieval_EarlyModern.SG	Antiquity	ancient	Italy	Peninsular_Italy	Italy_Medieval_EarlyModern	840	41.6877	13.0865	AntonioGaoMootsScience2019	1070-1150 calCE (same stratigraphic unit as R64)	Villa Magna	419005
R64.SG	M	Italy_Medieval_EarlyModern.SG	Antiquity	ancient	Italy	Peninsular_Italy	Italy_Medieval_EarlyModern	840	41.6877	13.0865	AntonioGaoMootsScience2019	1070-1150 calCE	Villa Magna	515993
R65.SG	F	Italy_Medieval_EarlyModern.SG	Antiquity	ancient	Italy	Peninsular_Italy	Italy_Medieval_EarlyModern	840	41.6877	13.0865	AntonioGaoMootsScience2019	1070-1150 calCE (same stratigraphic unit as R64)	Villa Magna	521106
R16.SG	F	Italy_N.SG	Neolithic	ancient	Italy	Peninsular_Italy	Italy_N	7208	43.7224	13.0339	AntonioGaoMootsScience2019	5301-5214 calBCE (6255±20 BP, UCIAMS-198585)	Ripabianca di Monterado	255958
R17.SG	M	Italy_N.SG	Neolithic	ancient	Italy	Peninsular_Italy	Italy_N	7224	43.7224	13.0339	AntonioGaoMootsScience2019	5324-5223 calBCE (6310±20 BP, UCIAMS-198883)	Ripabianca di Monterado	268330
R18.SG	F	Italy_N.SG	Neolithic	ancient	Italy	Peninsular_Italy	Italy_N	7299	43.7224	13.0339	AntonioGaoMootsScience2019	5465-5232 calBCE (6355±25 BP, UCIAMS-198884)	Ripabianca di Monterado	283610
R19.SG	M	Italy_N.SG	Neolithic	ancient	Italy	Peninsular_Italy	Italy_N	7233	43.7224	13.0339	AntonioGaoMootsScience2019	5345-5221 calBCE (6315±25 BP, UCIAMS-213626)	Ripabianca di Monterado	248602
R1.SG	F	Italy_IA_Republic.SG	Iron Age	ancient	Italy	Peninsular_Italy	Italy_IA_Republic	2835	42.8801	13.8938	AntonioGaoMootsScience2019	930-839 calBCE (2755±15 BP, UCIAMS-198573)	Martinsicuro	571918
R22.SG	F	Italy_C_BA.SG	Neolithic	ancient	Italy	Sardinia	Italy_C_BA	3896	40.8101	8.44221	AntonioGaoMootsScience2019	2010-1881 calBCE (3570±20 BP, UCIAMS-198885)	Su Crocefissu	326828
R24.SG	F	Italy_C_BA.SG	Neolithic	ancient	Italy	Sardinia	Italy_C_BA	5450	40.8101	8.44221	AntonioGaoMootsScience2019	3626-3374 calBCE (4700±20 BP, UCIAMS-198886)	Su Crocefissu	263125
R25.SG	F	Italy_C_BA.SG	Neolithic	ancient	Italy	Sardinia	Italy_C_BA	4150	40.8101	8.44221	AntonioGaoMootsScience2019	3500-900 BCE	Su Crocefissu	263326
R26.SG	M	Italy_C_BA.SG	Neolithic	ancient	Italy	Sardinia	Italy_C_BA	4150	40.8101	8.44221	AntonioGaoMootsScience2019	3500-900 BCE	Su Crocefissu	250113
R27.SG	M	Italy_C_BA.SG	Neolithic	ancient	Italy	Sardinia	Italy_C_BA	4150	40.8101	8.44221	AntonioGaoMootsScience2019	3500-900 BCE	Su Crocefissu	308543
R28.SG	F	Italy_C_BA.SG	Neolithic	ancient	Italy	Sardinia	Italy_C_BA	4150	40.8101	8.44221	AntonioGaoMootsScience2019	3500-900 BCE	Su Crocefissu	319926
R29.SG	M	Italy_C_BA.SG	Neolithic	ancient	Italy	Sardinia	Italy_C_BA	4150	40.8101	8.44221	AntonioGaoMootsScience2019	3500-900 BCE	Su Crocefissu	270175
R2.SG	F	Italy_N.SG	Neolithic	ancient	Italy	Peninsular_Italy	Italy_N	7984	41.96	13.54	AntonioGaoMootsScience2019	6066-6002 calBCE (7165±20 BP, UCIAMS-198574)	Grotta Continenza	569438
R62.SG	F	Italy_Medieval_EarlyModern_oCentralEuropean.SG	Antiquity	ancient	Italy	Peninsular_Italy	Italy_Medieval_EarlyModern_oCentralEuropean	735	41.6877	13.0865	AntonioGaoMootsScience2019	1130-1300 calCE (stratigraphic unit dated)	Villa Magna	491665
R3.SG	F	Italy_N.SG	Neolithic	ancient	Italy	Peninsular_Italy	Italy_N	7730	41.96	13.54	AntonioGaoMootsScience2019	5836-5723 calBCE (6890±20 BP, UCIAMS-198575)	Grotta Continenza	572943
R435.SG	M	Italy_IA_Republic.SG	Iron Age	ancient	Italy	Peninsular_Italy	Italy_IA_Republic	2350	41.7952	12.779	AntonioGaoMootsScience2019	600-200 BCE	Palestrina Colombella	390728
R437.SG	M	Italy_IA_Republic_oEasternMediterranean.SG	Iron Age	ancient	Italy	Peninsular_Italy	Italy_IA_Republic_oEasternMediterranean	2250	41.7952	12.779	AntonioGaoMootsScience2019	400-200 BCE	Palestrina Selciata	452421
R473.SG	F	Italy_IA_Republic.SG	Iron Age	ancient	Italy	Peninsular_Italy	Italy_IA_Republic	2600	42.0889	11.7656	AntonioGaoMootsScience2019	700-600 BCE	Civitavecchia	531384
R474.SG	M	Italy_IA_Republic.SG	Iron Age	ancient	Italy	Peninsular_Italy	Italy_IA_Republic	2600	42.0889	11.7656	AntonioGaoMootsScience2019	700-600 BCE	Civitavecchia	427477
R475.SG	F	Italy_IA_Republic_oEasternMediterranean.SG	Iron Age	ancient	Italy	Peninsular_Italy	Italy_IA_Republic_oEasternMediterranean	2600	42.0889	11.7656	AntonioGaoMootsScience2019	700-600 BCE	Civitavecchia	419520
SNN004	/	Ancient_Sardinia	Antiquity	ancient	Italy	Sardinia	Ancient_Sardinia_Medieval	677	40.7269	8.55838	MarcusNatComm2020	-1273		115425
SNN002	/	Ancient_Sardinia	Antiquity	ancient	Italy	Sardinia	Ancient_Sardinia_Medieval	607	40.7269	8.55838	MarcusNatComm2020	-1343		71791
R4.SG	M	Italy_C.SG	Neolithic	ancient	Italy	Peninsular_Italy	Italy_C	4865	41.96	13.54	AntonioGaoMootsScience2019	2950-2880 calBCE (4260±15 BP, UCIAMS-198576)	Grotta Continenza	569380
R1290.SG	F	Italy_Medieval_EarlyModern.SG	Antiquity	ancient	Italy	Peninsular_Italy	Italy_Medieval_EarlyModern	603	41.8965	12.4719	AntonioGaoMootsScience2019	1295-1400 calCE (615±25 BP, UCIAMS-213636)	Cancelleria	415295
SNN001	/	Ancient_Sardinia	Antiquity	ancient	Italy	Sardinia	Ancient_Sardinia_Medieval	602	40.7269	8.55838	MarcusNatComm2020	-1348		65407
R5.SG	F	Italy_C.SG	Neolithic	ancient	Italy	Peninsular_Italy	Italy_C	4840	41.96	13.54	AntonioGaoMootsScience2019	2902-2877 calBCE (4245±15 BP, UCIAMS-198577)	Grotta Continenza	477156
R52.SG	M	Italy_Medieval_EarlyModern.SG	Antiquity	ancient	Italy	Peninsular_Italy	Italy_Medieval_EarlyModern	595	41.6877	13.0865	AntonioGaoMootsScience2019	1280-1430 calCE (same stratigraphic unit as R54)	Villa Magna	316810
R53.SG	M	Italy_Medieval_EarlyModern.SG	Antiquity	ancient	Italy	Peninsular_Italy	Italy_Medieval_EarlyModern	595	41.6877	13.0865	AntonioGaoMootsScience2019	1280-1430 calCE (same stratigraphic unit as R54)	Villa Magna	449522
R54.SG	M	Italy_Medieval_EarlyModern.SG	Antiquity	ancient	Italy	Peninsular_Italy	Italy_Medieval_EarlyModern	595	41.6877	13.0865	AntonioGaoMootsScience2019	1280-1430 calCE (same stratigraphic unit as R54)	Villa Magna	350861
R55.SG	M	Italy_Medieval_EarlyModern_oCentralEuropean.SG	Antiquity	ancient	Italy	Peninsular_Italy	Italy_Medieval_EarlyModern_oCentralEuropean	595	41.6877	13.0865	AntonioGaoMootsScience2019	1280-1430 calCE (same stratigraphic unit as R54)	Villa Magna	469139
R56.SG	F	Italy_Medieval_EarlyModern.SG	Antiquity	ancient	Italy	Peninsular_Italy	Italy_Medieval_EarlyModern	595	41.6877	13.0865	AntonioGaoMootsScience2019	1280-1430 calCE (same stratigraphic unit as R54)	Villa Magna	358660
R61.SG	M	Italy_Medieval_EarlyModern_oCentralEuropean.SG	Antiquity	ancient	Italy	Peninsular_Italy	Italy_Medieval_EarlyModern_oCentralEuropean	595	41.6877	13.0865	AntonioGaoMootsScience2019	1280-1430 calCE (same stratigraphic unit as R54)	Villa Magna	469760
R1286.SG	M	Italy_Medieval_EarlyModern_oCentralEuropean.SG	Antiquity	ancient	Italy	Peninsular_Italy	Italy_Medieval_EarlyModern_oCentralEuropean	521	41.8965	12.4719	AntonioGaoMootsScience2019	1411-1447 calCE (485±25 BP, UCIAMS-213635)	Cancelleria	405607
R6.SG	M	Italy_N_oWHG.SG	Neolithic	ancient	Italy	Peninsular_Italy	Italy_N_oWHG	7214	41.96	13.54	AntonioGaoMootsScience2019	5316-5211 calBCE (6270±30 BP, UCIAMS-213625)	Grotta Continenza	271054
R1287.SG	M	Italy_Medieval_EarlyModern.SG	Antiquity	ancient	Italy	Peninsular_Italy	Italy_Medieval_EarlyModern	521	41.8965	12.4719	AntonioGaoMootsScience2019	1411-1447 calCE (same stratigraphic unit as R1286)	Cancelleria	419099
R1288.SG	F	Italy_Medieval_EarlyModern_oCentralEuropean.SG	Antiquity	ancient	Italy	Peninsular_Italy	Italy_Medieval_EarlyModern_oCentralEuropean	521	41.8965	12.4719	AntonioGaoMootsScience2019	1411-1447 calCE (same stratigraphic unit as R1286)	Cancelleria	416173
R1289.SG	F	Italy_Medieval_EarlyModern_oCentralEuropean.SG	Antiquity	ancient	Italy	Peninsular_Italy	Italy_Medieval_EarlyModern_oCentralEuropean	521	41.8965	12.4719	AntonioGaoMootsScience2019	1411-1447 calCE (same stratigraphic unit as R1286)	Cancelleria	340183
R1219.SG	M	Italy_Medieval_EarlyModern_oCentralEuropean.SG	Antiquity	ancient	Italy	Peninsular_Italy	Italy_Medieval_EarlyModern_oCentralEuropean	510	41.8965	12.4719	AntonioGaoMootsScience2019	1417-1463 calCE (455±25 BP, UCIAMS-213632)	Cancelleria	478252
R1220.SG	M	Italy_Medieval_EarlyModern_oCentralEuropean.SG	Antiquity	ancient	Italy	Peninsular_Italy	Italy_Medieval_EarlyModern_oCentralEuropean	465	41.8965	12.4719	AntonioGaoMootsScience2019	1480-1490 CE	Cancelleria	389747
R1221.SG	M	Italy_Medieval_EarlyModern_oCentralEuropean.SG	Antiquity	ancient	Italy	Peninsular_Italy	Italy_Medieval_EarlyModern_oCentralEuropean	465	41.8965	12.4719	AntonioGaoMootsScience2019	1480-1490 CE	Cancelleria	441291
R1224.SG	M	Italy_Medieval_EarlyModern_oCentralEuropean.SG	Antiquity	ancient	Italy	Peninsular_Italy	Italy_Medieval_EarlyModern_oCentralEuropean	465	41.8965	12.4719	AntonioGaoMootsScience2019	1480-1490 CE	Cancelleria	398384
SNN003	/	Ancient_Sardinia	Antiquity	ancient	Italy	Sardinia	Ancient_Sardinia_Medieval	426	40.7269	8.55838	MarcusNatComm2020	-1524		215113
R850.SG	M	Italy_IA_Republic_oEasternMediterranean.SG	Iron Age	ancient	Italy	Peninsular_Italy	Italy_IA_Republic_oEasternMediterranean	2600	41.6027	12.5086	AntonioGaoMootsScience2019	800-500 BCE	Ardea	307967
R851.SG	M	Italy_IA_Republic.SG	Iron Age	ancient	Italy	Peninsular_Italy	Italy_IA_Republic	2600	41.6027	12.5086	AntonioGaoMootsScience2019	800-500 BCE	Ardea	320234
R8.SG	F	Italy_N.SG	Neolithic	ancient	Italy	Peninsular_Italy	Italy_N	7724	41.96	13.54	AntonioGaoMootsScience2019	5832-5715 calBCE (6880±20 BP, UCIAMS-198580)	Grotta Continenza	256698
R969.SG	M	Italy_Medieval_EarlyModern.SG	Antiquity	ancient	Italy	Peninsular_Italy	Italy_Medieval_EarlyModern	300	41.9559	12.7543	AntonioGaoMootsScience2019	1600-1700 CE	Tivoli Palazzo Cianti	541199
R970.SG	M	Italy_Medieval_EarlyModern.SG	Antiquity	ancient	Italy	Peninsular_Italy	Italy_Medieval_EarlyModern	300	41.9559	12.7543	AntonioGaoMootsScience2019	1600-1700 CE	Tivoli Palazzo Cianti	292977
R973.SG	F	Italy_Medieval_EarlyModern.SG	Antiquity	ancient	Italy	Peninsular_Italy	Italy_Medieval_EarlyModern	300	41.9559	12.7543	AntonioGaoMootsScience2019	1600-1700 CE	Tivoli Palazzo Cianti	408590
R9.SG	M	Italy_N.SG	Neolithic	ancient	Italy	Peninsular_Italy	Italy_N	7496	41.96	13.54	AntonioGaoMootsScience2019	5607-5485 calBCE (6585±20 BP, UCIAMS-198581)	Grotta Continenza	573371
45_BRC002_014_028	/	Broion_BA	Bronze Age	ancient	Italy	Continental_Italy	Broion_BA	3650	45.4676	11.5898	SaupeCurrBio2021			95827
46_BRC003_029	/	Broion_BA	Bronze Age	ancient	Italy	Continental_Italy	Broion_BA	3474	45.4676	11.5898	SaupeCurrBio2021			427654
47_BRC007_019_020	/	Broion_BA	Bronze Age	ancient	Italy	Continental_Italy	Broion_BA	3493	45.4676	11.5898	SaupeCurrBio2021			122531
49_BRC024	/	Broion_BA	Bronze Age	ancient	Italy	Continental_Italy	Broion_BA		45.4676	11.5898	SaupeCurrBio2021			9496
50_BRC001_023	/	Broion_CA	Neolithic	ancient	Italy	Continental_Italy	Broion_CA	5076	45.4676	11.5898	SaupeCurrBio2021			111267
52_BRC013	/	Broion_CA	Neolithic	ancient	Italy	Continental_Italy	Broion_CA	5150	45.4676	11.5898	SaupeCurrBio2021			33671
53_BRC022	/	Broion_CA	Neolithic	ancient	Italy	Continental_Italy	Broion_CA	5140	45.4676	11.5898	SaupeCurrBio2021			90103
54_BRC010_018_016	/	Broion_EBA	Bronze Age	ancient	Italy	Continental_Italy	Broion_EBA	3802	45.4676	11.5898	SaupeCurrBio2021			203868
55_BRC030	/	Broion_EBA	Bronze Age	ancient	Italy	Continental_Italy	Broion_EBA	3650	45.4676	11.5898	SaupeCurrBio2021			68971
253_GLR001	/	Gattolino	Neolithic	ancient	Italy	Continental_Italy	Gattolino	4729	44.1035	12.1749	SaupeCurrBio2021			123242
254_GLR002	/	Gattolino	Neolithic	ancient	Italy	Continental_Italy	Gattolino	4729	44.1035	12.1749	SaupeCurrBio2021			78451
256_GLR004	/	Gattolino	Neolithic	ancient	Italy	Continental_Italy	Gattolino	4729	44.1035	12.1749	SaupeCurrBio2021			76144
591_LSC002_004	/	LaSassa	Neolithic	ancient	Italy	Peninsular_Italy	LaSassa	4630	41.4251	13.2363	SaupeCurrBio2021			422638
592_LSC005_LSC013	/	LaSassa	Neolithic	ancient	Italy	Peninsular_Italy	LaSassa	6632	41.4251	13.2363	SaupeCurrBio2021			82508
594_LSC011	/	LaSassa	Neolithic	ancient	Italy	Peninsular_Italy	LaSassa	4717	41.4251	13.2363	SaupeCurrBio2021			39708
655_GCP002	/	ReginaMargherita	Bronze Age	ancient	Italy	Peninsular_Italy	ReginaMargherita	3511	41.7585	13.3652	SaupeCurrBio2021			87265
656_GCP003	/	ReginaMargherita	Bronze Age	ancient	Italy	Peninsular_Italy	ReginaMargherita	3511	41.7585	13.3652	SaupeCurrBio2021			85817
I6565	F	Baqah	Bronze Age	ancient	Jordan	Middle_East	Baqah	3300	32.0845	35.8329	Agranat-TamirCell2020			77645
I6461	M	Baqah_family6	Bronze Age	ancient	Jordan	Middle_East	REMOVE_Baqah_family6	3300	32.0845	35.8329	Agranat-TamirCell2020			327641
I6462	F	Baqah	Bronze Age	ancient	Jordan	Middle_East	Baqah	3300	32.0845	35.8329	Agranat-TamirCell2020			308416
I6464	M	Baqah	Bronze Age	ancient	Jordan	Middle_East	Baqah	3300	32.0845	35.8329	Agranat-TamirCell2020			290207
I6564	F	Baqah	Bronze Age	ancient	Jordan	Middle_East	Baqah	3300	32.0845	35.8329	Agranat-TamirCell2020			369334
I6566	M	Baqah	Bronze Age	ancient	Jordan	Middle_East	Baqah	3300	32.0845	35.8329	Agranat-TamirCell2020			400045
I6567	F	Baqah	Bronze Age	ancient	Jordan	Middle_East	Baqah	3300	32.0845	35.8329	Agranat-TamirCell2020			303148
I6569	M	Baqah	Bronze Age	ancient	Jordan	Middle_East	Baqah	3300	32.0845	35.8329	Agranat-TamirCell2020			342574
I6570	F	Baqah	Bronze Age	ancient	Jordan	Middle_East	Baqah	3300	32.0845	35.8329	Agranat-TamirCell2020			412058
I6571	F	Baqah	Bronze Age	ancient	Jordan	Middle_East	Baqah	3155	32.0845	35.8329	Agranat-TamirCell2020			417307
I6572	F	Baqah	Bronze Age	ancient	Jordan	Middle_East	Baqah	3300	32.0845	35.8329	Agranat-TamirCell2020			395462
I6459	M	Baqah	Bronze Age	ancient	Jordan	Middle_East	Baqah	3025	32.0845	35.8329	Agranat-TamirCell2020			446979
I6460	M	Baqah	Bronze Age	ancient	Jordan	Middle_East	Baqah	3300	32.0845	35.8329	Agranat-TamirCell2020			289686
I3707	F	Baqah	Bronze Age	ancient	Jordan	Middle_East	Baqah	3070	32.0845	35.8329	Agranat-TamirCell2020			446783
I3985	M	Baqah	Bronze Age	ancient	Jordan	Middle_East	Baqah	3065	32.0845	35.8329	Agranat-TamirCell2020			464923
I3986	F	Baqah	Bronze Age	ancient	Jordan	Middle_East	Baqah	3300	32.0845	35.8329	Agranat-TamirCell2020			496434
I3987	M	Baqah	Bronze Age	ancient	Jordan	Middle_East	Baqah	3100	32.0845	35.8329	Agranat-TamirCell2020			480264
I3705	M	Baqah	Bronze Age	ancient	Jordan	Middle_East	Baqah	3130	32.0845	35.8329	Agranat-TamirCell2020			469679
I3706	M	Baqah	Bronze Age	ancient	Jordan	Middle_East	Baqah	3095	32.0845	35.8329	Agranat-TamirCell2020			453338
I3703	M	Baqah	Bronze Age	ancient	Jordan	Middle_East	Baqah	3300	32.0845	35.8329	Agranat-TamirCell2020			332661
I1705	M	Jordan_EBA	Bronze Age	ancient	Jordan	Middle_East	Jordan_EBA	4032	31.988	35.976	LazaridisNature2016	2198-1966 calBCE (3690±35 BP, Poz-81096)	Ain Ghazal	369510
I1706	F	Jordan_EBA	Bronze Age	ancient	Jordan	Middle_East	Jordan_EBA	4345	31.988	35.976	LazaridisNature2016	2490-2300 BCE	Ain Ghazal	373301
I1730	M	Jordan_EBA	Bronze Age	ancient	Jordan	Middle_East	Jordan_EBA	4344	31.988	35.976	LazaridisNature2016	2489-2299 calBCE (3925±31 BP, OxA-32775)	Ain Ghazal	363048
I1710	M	Jordan_PPNB	Hunter-gatherers	ancient	Jordan	Middle_East	Jordan_PPNB	9580	31.988	35.976	LazaridisNature2016	7733-7526 calBCE (8580±60 BP, Poz-81098)	Ain Ghazal	66404
BAJ001_BAJ001.A0101	F	Jordan_Late_PPNB	Hunter-gatherers	ancient	Jordan	Middle_East	Jordan_Late_PPNB	8807	30.4153	35.4628	FeldmanNatureCommunications2019	7100-6700 BCE (Archaeological context date)	Ba’ja	233905
I1699	F	Jordan_PPNC	Hunter-gatherers	ancient	Jordan	Middle_East	Jordan_PPNC	8700	31.988	35.976	LazaridisNature2016	6800-6700 BCE	Ain Ghazal	153939
RISE391.SG	F	Kazakhstan_Sintashta_MLBA_o.SG	Bronze Age	ancient	Kazakhstan	Eastern_Europe	REMOVE_Kazakhstan_Sintashta_MLBA_o	3954	50.593	56.83	AllentoftNature2015	2120-1887 calBCE (3612±34 BP, OxA-30998)	Tanabergen II	29243
DA202.SG	F	Kazakhstan_Sarmatian.SG	Iron Age	ancient	Kazakhstan	Eastern_Europe	Kazakhstan_Sarmatian	2516	46.0397	53.4422	DamgaardNature2018	770-361 calBCE (2384±71 BP, UBA-33608)	Tengiz, Caspian steppe	128627
I11501	F	Kazakhstan_Kumsay_EBA	Bronze Age	ancient	Kazakhstan	Eastern_Europe	Kazakhstan_Kumsay_EBA	5169	49.49	58.51	NarasimhanPattersonScience2019	3341-3097 calBCE (4495±25 BP, PSUAMS-4604)	Kumsay, Kyirik Oba	342567
I11531	F	Kazakhstan_Kumsay_EBA	Bronze Age	ancient	Kazakhstan	Eastern_Europe	Kazakhstan_Kumsay_EBA	4953	49.49	58.51	NarasimhanPattersonScience2019	3087-2919 calBCE (4385±20 BP, PSUAMS-4617)	Kumsay, Kyirik Oba	363022
I11732	F	Kazakhstan_Kumsay_EBA	Bronze Age	ancient	Kazakhstan	Eastern_Europe	Kazakhstan_Kumsay_EBA	4945	49.49	58.51	NarasimhanPattersonScience2019	3078-2912 calBCE (4365±20 BP, PSUAMS-4751)	Kumsay, Kyirik Oba	399132
I11735	M	Kazakhstan_Mereke_MBA	Bronze Age	ancient	Kazakhstan	Eastern_Europe	Kazakhstan_Mereke_MBA	4331	50.7702	49.34	NarasimhanPattersonScience2019	2462-2299 calBCE (3885±20 BP, PSUAMS-4901)	Mereke, Taskala district, Zapadno-Kazahstanskaya Oblast	416190
I11736	F	Kazakhstan_Mereke_MBA	Bronze Age	ancient	Kazakhstan	Eastern_Europe	Kazakhstan_Mereke_MBA	5068	50.7702	49.34	NarasimhanPattersonScience2019	3307-2928 calBCE (4425±20 BP, PSUAMS-4944)	Mereke, Taskala district, Zapadno-Kazahstanskaya Oblast	422990
I11734	M	Kazakhstan_Kumsay_EBA	Bronze Age	ancient	Kazakhstan	Eastern_Europe	Kazakhstan_Kumsay_EBA	4917	49.49	58.51	NarasimhanPattersonScience2019	3022-2911 calBCE (4360±20 BP, PSUAMS-4619)	Kumsay, Kyirik Oba	294489
I11737	M	Kazakhstan_Mereke_MBA	Bronze Age	ancient	Kazakhstan	Eastern_Europe	Kazakhstan_Mereke_MBA	4064	50.7702	49.34	NarasimhanPattersonScience2019	2195-2032 calBCE (3710±20 BP, PSUAMS-4902)	Mereke, Taskala district, Zapadno-Kazahstanskaya Oblast	399833
I11537_published	M	Kazakhstan_IA_Chanchar_published	Iron Age	ancient	Kazakhstan	Eastern_Europe	Kazakhstan_IA_Chanchar	2534	50.6687	57.7186	NarasimhanPattersonScience2019	752-416 calBCE (2455±20 BP, PSUAMS-5721)	Chanchar	375152
I11540_published	M	Kazakhstan_LIA_Georgievsky_published	Iron Age	ancient	Kazakhstan	Eastern_Europe	Kazakhstan_LIA_Georgievsky	1765	50.4501	57.0401	NarasimhanPattersonScience2019	130-240 calCE (1825±20 BP, PSUAMS-5723)	Georgievsky Bugor	381170
I11538_published	F	Kazakhstan_Chanchar_MBA_published	Bronze Age	ancient	Kazakhstan	Eastern_Europe	Kazakhstan_Chanchar_MBA	3631	50.6687	57.7186	NarasimhanPattersonScience2019	1738-1623 calBCE (3375±20 BP, PSUAMS-5722)	Chanchar	388297
I11541_published	M	Kazakhstan_Georgievsky_MBA_published	Bronze Age	ancient	Kazakhstan	Eastern_Europe	Kazakhstan_Georgievsky_MBA	3717	50.4501	57.0401	NarasimhanPattersonScience2019	1869-1665 calBCE (3430±20 BP, PSUAMS-5724)	Georgievsky Bugor	325816
Latvia_LN1.SG	F	Latvia_LN_CordedWare.SG	Neolithic	ancient	Latvia	Eastern_Europe	Latvia_LN_CordedWare	4833	56.2833	25.1333	JonesCurrentBiology2017	3089-2676 calBCE (4280±60 BP, Ua-19811)	Zvejnieki	105706
Latvia_MN2.SG	F	Latvia_MN_Comb_Ware.SG	Neolithic	ancient	Latvia	Eastern_Europe	Latvia_MN_Comb_Ware	5965	56.2833	25.1333	JonesCurrentBiology2017	4229-3800 calBCE (5180±65 BP, Ua-19813)	Zvejnieki	384266
I4435	F	Latvia_MN	Neolithic	ancient	Latvia	Eastern_Europe	Latvia_MN	6003	56.2833	25.1333	MathiesonNature2018	4146-3960 calBCE (5210±30 BP, PSUAMS-2232)	Zvejnieki	393677
I4436	M	Latvia_MN	Neolithic	ancient	Latvia	Eastern_Europe	Latvia_MN	6105	56.2833	25.1333	MathiesonNature2018	4260-4050 calBCE (5335±30 BP, PSUAMS-2233)	Zvejnieki	395108
I4437	F	Latvia_MN	Neolithic	ancient	Latvia	Eastern_Europe	Latvia_MN	6148	56.2833	25.1333	MathiesonNature2018	4329-4067 calBCE (5370±30 BP, PSUAMS-2234)	Zvejnieki	394196
I4554	F	Latvia_MN	Neolithic	ancient	Latvia	Eastern_Europe	Latvia_MN	5949	56.2833	25.1333	MathiesonNature2018	4042-3956 calBCE (5180±30 BP, PSUAMS-2237)	Zvejnieki	388348
I4630	M	Latvia_HG	Hunter-gatherers	ancient	Latvia	Eastern_Europe	Latvia_HG	9222	56.2833	25.1333	MathiesonNature2018	7465-7078 calBCE (8240±70 BP)	Zvejnieki	402505
I4550	M	Latvia_HG	Hunter-gatherers	ancient	Latvia	Eastern_Europe	Latvia_HG	8489	56.2833	25.1333	MathiesonNature2018	6601-6476 calBCE (7715±25 BP, PSUAMS-2835)	Zvejnieki	412616
I4632	F	Latvia_HG	Hunter-gatherers	ancient	Latvia	Eastern_Europe	Latvia_HG	8308	56.2833	25.1333	MathiesonNature2018	6467-6249 calBCE (7525±60 BP, LuS-8220)	Zvejnieki	421969
I4596	M	Latvia_HG	Hunter-gatherers	ancient	Latvia	Eastern_Europe	Latvia_HG	7976	56.2833	25.1333	MathiesonNature2018	6061-5990 calBCE (7150±25 BP, PSUAMS-2839)	Zvejnieki	434927
I4432	M	Latvia_HG	Hunter-gatherers	ancient	Latvia	Eastern_Europe	Latvia_HG	7948	56.2833	25.1333	MathiesonNature2018	6075-5920 calBCE (7140±40 BP, PSUAMS-2230)	Zvejnieki	395355
Latvia_HG2.SG	M	Latvia_HG.SG	Hunter-gatherers	ancient	Latvia	Eastern_Europe	Latvia_HG	7689	56.2833	25.1333	JonesCurrentBiology2017	5841-5636 calBCE (6840±55 BP, Hela-1212)	Zvejnieki	560316
I4551	M	Latvia_HG	Hunter-gatherers	ancient	Latvia	Eastern_Europe	Latvia_HG	7671	56.2833	25.1333	MathiesonNature2018	5775-5666 calBCE (6845±25 BP, PSUAMS-2836)	Zvejnieki	379159
I4439	M	Latvia_HG	Hunter-gatherers	ancient	Latvia	Eastern_Europe	Latvia_HG	7648	56.2833	25.1333	MathiesonNature2018	5763-5633 calBCE (6815±40 BP, PSUAMS-2236)	Zvejnieki	400762
I4595	F	Latvia_HG	Hunter-gatherers	ancient	Latvia	Eastern_Europe	Latvia_HG	7637	56.2833	25.1333	MathiesonNature2018	5728-5646 calBCE (6800±25 BP, PSUAMS-2683)	Zvejnieki	424785
I4434	M	Latvia_HG	Hunter-gatherers	ancient	Latvia	Eastern_Europe	Latvia_HG	7446	56.2833	25.1333	MathiesonNature2018	5606-5385 calBCE (6530±35 BP, PSUAMS-2231)	Zvejnieki	393731
I4553	M	Latvia_HG	Hunter-gatherers	ancient	Latvia	Eastern_Europe	Latvia_HG	7379	56.2833	25.1333	MathiesonNature2018	5482-5375 calBCE (6470±25 BP, PSUAMS-2838)	Zvejnieki	276322
I4552	F	Latvia_HG	Hunter-gatherers	ancient	Latvia	Eastern_Europe	Latvia_HG	7377	56.2833	25.1333	MathiesonNature2018	5479-5374 calBCE (6460±25 BP, PSUAMS-2837)	Zvejnieki	404174
I4438	M	Latvia_HG	Hunter-gatherers	ancient	Latvia	Eastern_Europe	Latvia_HG	7291	56.2833	25.1333	MathiesonNature2018	5462-5220 calBCE (6335±35 BP, PSUAMS-2235)	Zvejnieki	399443
I4440	M	Latvia_HG	Hunter-gatherers	ancient	Latvia	Eastern_Europe	Latvia_HG	7080	56.2833	25.1333	MathiesonNature2018	5220-5039 calBCE (6180±30 BP, PSUAMS-2264)	Zvejnieki	387194
I4627	M	Latvia_MN	Neolithic	ancient	Latvia	Eastern_Europe	Latvia_MN	6064	56.2833	25.1333	MathiesonNature2018	4251-3976 calBCE (5280±55 BP, Ua-3639)	Zvejnieki	361531
I4628	M	Latvia_HG	Hunter-gatherers	ancient	Latvia	Eastern_Europe	Latvia_HG	7027	56.2833	25.1333	MathiesonNature2018	5302-4852 calBCE (6145±80 BP, Ua-19883)	Zvejnieki	382459
I4441	M	Latvia_HG	Hunter-gatherers	ancient	Latvia	Eastern_Europe	Latvia_HG	6725	56.2833	25.1333	MathiesonNature2018	4837-4713 calBCE (5900±30 BP, PSUAMS-2265)	Zvejnieki	394662
ERS1790729.SG	F	Lebanon_MLBA_Canaanite_MBA.SG	Bronze Age	ancient	Lebanon	Middle_East	Lebanon_MLBA_Canaanite_MBA	3750	33.5606	35.3981	HaberAJHG2017	1900-1700 BCE	Tell el-Burak, Sidon	195429
ERS1790730.SG	F	Lebanon_MLBA_Canaanite_MBA.SG	Bronze Age	ancient	Lebanon	Middle_East	Lebanon_MLBA_Canaanite_MBA	3650	33.5606	35.3981	HaberAJHG2017	1800-1600 BCE	Tell el-Burak, Sidon	418094
ERS1790731.SG	F	Lebanon_MLBA_Canaanite_MBA.SG	Bronze Age	ancient	Lebanon	Middle_East	Lebanon_MLBA_Canaanite_MBA	3750	33.5606	35.3981	HaberAJHG2017	1900-1700 BCE	Tell el-Burak, Sidon	490551
ERS1790732.SG	M	Lebanon_MLBA_Canaanite_MBA.SG	Bronze Age	ancient	Lebanon	Middle_East	Lebanon_MLBA_Canaanite_MBA	3650	33.5606	35.3981	HaberAJHG2017	1800-1600 BCE	Tell el-Burak, Sidon	473627
ERS1790733.SG	M	Lebanon_MLBA_Canaanite_MBA.SG	Bronze Age	ancient	Lebanon	Middle_East	Lebanon_MLBA_Canaanite_MBA	3770	33.5606	35.3981	HaberAJHG2017	1950-1690 calBCE (3505±45 BP, VERA-3890)	Tell el-Burak, Sidon	392018
QED-7.SG	F	Lebanon_Roman.SG	Antiquity	ancient	Lebanon	Middle_East	Lebanon_Roman	1637	33.5606	35.3981	HaberAJHG2018	237-389 calCE (1734±33 BP, )	Qomet ed-Deir	457709
QED-2.SG	M	Lebanon_Roman.SG	Antiquity	ancient	Lebanon	Middle_East	Lebanon_Roman	1628	33.5606	35.3981	HaberAJHG2018	244-400 calCE (1712±36 BP, )	Qomet ed-Deir	423735
QED-12.SG	F	Lebanon_Roman.SG	Antiquity	ancient	Lebanon	Middle_East	Lebanon_Roman	1525	33.5606	35.3981	HaberAJHG2018	200-650 CE [based on direct dates on other samples from same site with same context]	Qomet ed-Deir	166318
QED-4.SG	F	Lebanon_Roman.SG	Antiquity	ancient	Lebanon	Middle_East	Lebanon_Roman	1421	33.5606	35.3981	HaberAJHG2018	426-632 calCE (1517±49 BP, )	Qomet ed-Deir	339120
SI-53.SG	M	Lebanon_Medieval_o4.SG	Antiquity	ancient	Lebanon	Middle_East	REMOVE_Lebanon_Medieval_o4	861	33.5606	35.3981	HaberAJHG2018	1025-1154 calCE (949±29 BP, )	Sidon	571317
SI-38.SG	M	Lebanon_Medieval.SG	Antiquity	ancient	Lebanon	Middle_East	Lebanon_Medieval	800	33.5606	35.3981	HaberAJHG2018	1000-1300 CE [based on direct dates on other samples from same site with same context]	Sidon	246794
SI-40.SG	M	Lebanon_Medieval_o6.SG	Antiquity	ancient	Lebanon	Middle_East	REMOVE_Lebanon_Medieval_o6	800	33.5606	35.3981	HaberAJHG2018	1000-1300 CE [based on direct dates on other samples from same site with same context]	Sidon	194821
SI-44.SG	M	Lebanon_Medieval_o3.SG	Antiquity	ancient	Lebanon	Middle_East	REMOVE_Lebanon_Medieval_o3	800	33.5606	35.3981	HaberAJHG2018	1000-1300 CE [based on direct dates on other samples from same site with same context]	Sidon	216054
SI-47.SG	M	Lebanon_Medieval_o2.SG	Antiquity	ancient	Lebanon	Middle_East	REMOVE_Lebanon_Medieval_o2	800	33.5606	35.3981	HaberAJHG2018	1000-1300 CE [based on direct dates on other samples from same site with same context]	Sidon	212688
SI-42.SG	M	Lebanon_Medieval.SG	Antiquity	ancient	Lebanon	Middle_East	Lebanon_Medieval	781	33.5606	35.3981	HaberAJHG2018	1058-1281 calCE (811±45 BP, )	Sidon	278911
SI-41.SG	M	Lebanon_Medieval_o1.SG	Antiquity	ancient	Lebanon	Middle_East	REMOVE_Lebanon_Medieval_o1	724	33.5606	35.3981	HaberAJHG2018	1187-1266 calCE (812±22 BP, )	Sidon	550739
SI-39.SG	M	Lebanon_Medieval_o2.SG	Antiquity	ancient	Lebanon	Middle_East	REMOVE_Lebanon_Medieval_o2	713	33.5606	35.3981	HaberAJHG2018	1191-1283 calCE (780±35 BP, )	Sidon	281185
SI-45.SG	M	Lebanon_Medieval.SG	Antiquity	ancient	Lebanon	Middle_East	Lebanon_Medieval	702	33.5606	35.3981	HaberAJHG2018	1219-1278 calCE (774±27 BP, )	Sidon	565050
RISE598.SG	M	Lithuania_LBA.SG	Bronze Age	ancient	Lithuania	Eastern_Europe	Lithuania_LBA	2647	54.358	23.302	AllentoftNature2015	908-485 calBCE (2590±75 BP, Ua-16681)	Turlojiske	9828
DA171.SG	M	Lithuania_Late_Antiquity.SG	Antiquity	ancient	Lithuania	Eastern_Europe	Lithuania_Late_Antiquity	1600	55.7438	24.228	DamgaardNature2018	50-650 CE		53680
Loschbour_published.DG	M	Luxembourg_Loschbour_published.DG	Hunter-gatherers	ancient	Luxembourg	Western_Europe	Luxembourg_Loschbour	8050	49.81	6.4	LazaridisNature2014	6210-5990 calBCE (7205±50 BP, OxA-7738)	Echternach	575677
I0676	M	Macedonia_N	Neolithic	ancient	Macedonia	Balkans	Macedonia_N	7807	41.9	21.35	MathiesonNature2018	5979-5735 calBCE (6960±50 BP, Poz-82188)	Skopje, Sopište, Govrlevo	499397
scy332.SG	F	Moldova_Scythian_o3_lc.SG	Antiquity	ancient	Moldova	Eastern_Europe	REMOVE_Moldova_Scythian_o3_	1631	46.6684	29.8001	KrzewinskaScienceAdvances2018	248-391 calCE (1720±30 BP, Poz-91120)	Slobodzeya District, Glinoe	7450
cim357.SG	M	Moldova_Cimmerian.SG	Iron Age	ancient	Moldova	Eastern_Europe	Moldova_Cimmerian	2810	46.4107	29.4901	KrzewinskaScienceAdvances2018	914-805 calBCE (2705±35 BP, Poz-91084)	Slobodzeya District, Glinoe Sad	150139
cim358.SG	M	Moldova_Cimmerian.SG	Iron Age	ancient	Moldova	Eastern_Europe	Moldova_Cimmerian	2840	46.4107	29.4901	KrzewinskaScienceAdvances2018	971-809 calBCE (2730±35 BP, Poz-91085)	Slobodzeya District, Glinoe Sad	80312
cim359.SG	F	Moldova_Cimmerian.SG	Iron Age	ancient	Moldova	Eastern_Europe	Moldova_Cimmerian	2873	47.3753	29.0907	KrzewinskaScienceAdvances2018	1008-838 calBCE (2780±35 BP, Poz-91086)	Rybnitsa District, Mokra	270068
scy192.SG	F	Moldova_Scythian.SG	Iron Age	ancient	Moldova	Eastern_Europe	Moldova_Scythian	1650	46.6684	29.8001	KrzewinskaScienceAdvances2018	450-150 BCE [other dates from similar context]	Slobodzeya District, Glinoe	304503
scy193.SG	M	Moldova_Scythian_o1.SG	Iron Age	ancient	Moldova	Eastern_Europe	REMOVE_Moldova_Scythian_o1	1650	46.6684	29.8001	KrzewinskaScienceAdvances2018	450-150 BCE [other dates from similar context]	Slobodzeya District, Glinoe	18461
scy197.SG	M	Moldova_Scythian.SG	Iron Age	ancient	Moldova	Eastern_Europe	Moldova_Scythian	1650	46.6684	29.8001	KrzewinskaScienceAdvances2018	450-150 BCE [other dates from similar context]	Slobodzeya District, Glinoe	157826
scy300.SG	F	Moldova_Scythian.SG	Iron Age	ancient	Moldova	Eastern_Europe	Moldova_Scythian	2253	46.6684	29.8001	KrzewinskaScienceAdvances2018	397-209 calBCE (2260±30 BP, Poz-91091)	Slobodzeya District, Glinoe	188713
scy301.SG	M	Moldova_Scythian.SG	Iron Age	ancient	Moldova	Eastern_Europe	Moldova_Scythian	2248	46.6684	29.8001	KrzewinskaScienceAdvances2018	390-205 calBCE (2240±30 BP, Poz-91092)	Slobodzeya District, Glinoe	371897
scy303.SG	F	Moldova_Scythian_o2.SG	Iron Age	ancient	Moldova	Eastern_Europe	REMOVE_Moldova_Scythian_o2	2242	46.6684	29.8001	KrzewinskaScienceAdvances2018	380-203 calBCE (2225±30 BP, Poz-91115)	Slobodzeya District, Glinoe	401731
scy304.SG	M	Moldova_Scythian.SG	Iron Age	ancient	Moldova	Eastern_Europe	Moldova_Scythian	2217	46.6684	29.8001	KrzewinskaScienceAdvances2018	361-172 calBCE (2185±30 BP, Poz-91116)	Slobodzeya District, Glinoe	41062
scy305.SG	M	Moldova_Scythian.SG	Iron Age	ancient	Moldova	Eastern_Europe	Moldova_Scythian	2254	46.6684	29.8001	KrzewinskaScienceAdvances2018	399-209 calBCE (2265±30 BP, Poz-91118)	Slobodzeya District, Glinoe	101099
scy311.SG	F	Moldova_Scythian.SG	Iron Age	ancient	Moldova	Eastern_Europe	Moldova_Scythian	2247	46.6684	29.8001	KrzewinskaScienceAdvances2018	389-204 calBCE (2235±35 BP, Poz-91119)	Slobodzeya District, Glinoe	165279
RISE595.SG	F	Montenegro_LBA.SG	Bronze Age	ancient	Montenegro	Balkans	Montenegro_LBA	2950	42.3667	18.7333	AllentoftNature2015	1200-800 BCE	Velika Gruda	13315
RISE596.SG	F	Montenegro_IA.SG	Iron Age	ancient	Montenegro	Balkans	Montenegro_IA	2550	42.3667	18.7333	AllentoftNature2015	800-400 BCE	Velika Gruda	8404
TAF010	M	Morocco_Iberomaurusian	Hunter-gatherers	ancient	Morocco	Northern_Africa	Morocco_Iberomaurusian	14605	34.8078	-2.41089	vandeLoosdrechtScience2018	13127-12182 calBCE (12470±100 BP, OxA-16663)	Taforalt	467051
TAF011	M	Morocco_Iberomaurusian	Hunter-gatherers	ancient	Morocco	Northern_Africa	Morocco_Iberomaurusian	14500	34.8078	-2.41089	vandeLoosdrechtScience2018	13200-11900 BCE [based on four other dates from the site]	Taforalt	542985
TAF013	M	Morocco_Iberomaurusian	Hunter-gatherers	ancient	Morocco	Northern_Africa	Morocco_Iberomaurusian	14500	34.8078	-2.41089	vandeLoosdrechtScience2018	13200-11900 BCE [based on four other dates from the site]	Taforalt	532227
TAF014	M	Morocco_Iberomaurusian	Hunter-gatherers	ancient	Morocco	Northern_Africa	Morocco_Iberomaurusian	14500	34.8078	-2.41089	vandeLoosdrechtScience2018	13200-11900 BCE [based on four other dates from the site]	Taforalt	526298
TAF015	M	Morocco_Iberomaurusian	Hunter-gatherers	ancient	Morocco	Northern_Africa	Morocco_Iberomaurusian	14500	34.8078	-2.41089	vandeLoosdrechtScience2018	13200-11900 BCE [based on four other dates from the site]	Taforalt	52664
TAF012	F	Morocco_Iberomaurusian_sibling.TAF011	Hunter-gatherers	ancient	Morocco	Northern_Africa	REMOVE_Morocco_Iberomaurusian_sibling.TAF011	14470	34.8078	-2.41089	vandeLoosdrechtScience2018	12940-12099 calBCE (12355±50 BP, OxA-23780)	Taforalt	206215
TAF009	M	Morocco_Iberomaurusian	Hunter-gatherers	ancient	Morocco	Northern_Africa	Morocco_Iberomaurusian	14357	34.8078	-2.41089	vandeLoosdrechtScience2018	12855-11958 calBCE (12255±50 BP, OxA-23779)	Taforalt	173666
I4067_published	F	Netherlands_BellBeaker_published	Bronze Age	ancient	Netherlands	Western_Europe	Netherlands_BellBeaker	3769	52.7336	5.09618	OlaldeNature2018	1945-1692 calBCE (3500±50 BP, GrA-15602)	Noord-Holland, Oostwoud, De Tuithoorn	15126
I4068	M	Netherlands_BellBeaker	Bronze Age	ancient	Netherlands	Western_Europe	Netherlands_BellBeaker	3992	52.7336	5.09618	OlaldeNature2018	2132-1952 calBCE (3655±20 BP, PSUAMS-2318)	Noord-Holland, Oostwoud, De Tuithoorn	245480
I4069	M	Netherlands_BellBeaker	Bronze Age	ancient	Netherlands	Western_Europe	Netherlands_BellBeaker	3988	52.7336	5.09618	OlaldeNature2018	2188-1887 calBCE (3640±50 BP, GrA-6477)	Noord-Holland, Oostwoud, De Tuithoorn	379337
I4070	M	Netherlands_BA	Bronze Age	ancient	Netherlands	Western_Europe	Netherlands_BA	3714	52.7336	5.09618	OlaldeNature2018	1881-1646 calBCE (3440±40 BP, GrA-17225)	Noord-Holland, Oostwoud, De Tuithoorn	366079
I4071	F	Netherlands_BA	Bronze Age	ancient	Netherlands	Western_Europe	Netherlands_BA	3724	52.7336	5.09618	OlaldeNature2018	1883-1665 calBCE (3450±40 BP, GrA-17226)	Noord-Holland, Oostwoud, De Tuithoorn	415201
I4073	M	Netherlands_BellBeaker	Bronze Age	ancient	Netherlands	Western_Europe	Netherlands_BellBeaker	4000	52.7336	5.09618	OlaldeNature2018	2196-1903 calBCE (3660±50 BP, GrA-15598)	Noord-Holland, Oostwoud, De Tuithoorn	400226
I4075	F	Netherlands_BellBeaker	Bronze Age	ancient	Netherlands	Western_Europe	Netherlands_BellBeaker	3979	52.7336	5.09618	OlaldeNature2018	2119-1938 calBCE (3635±20 BP, PSUAMS-2337)	Noord-Holland, Oostwoud, De Tuithoorn	414105
I4076	F	Netherlands_BellBeaker	Bronze Age	ancient	Netherlands	Western_Europe	Netherlands_BellBeaker	3767	52.7336	5.09618	OlaldeNature2018	1883-1751 calBCE (3490±20 BP, PSUAMS-2319)	Noord-Holland, Oostwoud, De Tuithoorn	232445
I4074	M	Netherlands_BellBeaker	Bronze Age	ancient	Netherlands	Western_Europe	Netherlands_BellBeaker	4046	52.7336	5.09618	OlaldeNature2018	2278-1914 calBCE (3690±60 BP, GrA-15597)	Noord-Holland, Oostwoud, De Tuithoorn	410006
I5748	M	Netherlands_BellBeaker	Bronze Age	ancient	Netherlands	Western_Europe	Netherlands_BellBeaker	4382	52.7336	5.09618	OlaldeNature2018	2579-2284 calBCE (3945±55 BP, GrN-6650C)	Noord-Holland, Oostwoud, De Tuithoorn	335702
I5750	M	Netherlands_BellBeaker	Bronze Age	ancient	Netherlands	Western_Europe	Netherlands_BellBeaker	4050	52.7336	5.09618	OlaldeNature2018	2600-1600 BCE [from other dates of the same site]	Noord-Holland, Oostwoud, De Tuithoorn	336412
I2405_published	M	Poland_Globular_Amphora_published	Neolithic	ancient	Poland	Central_Europe	Poland_Globular_Amphora	5128	52.85	17.8833	MathiesonNature2018	3335-3020 calBCE (4460±30 BP, Beta-430713)	Kierzkowo	47677
I2433	F	Poland_Globular_Amphora	Neolithic	ancient	Poland	Central_Europe	Poland_Globular_Amphora	4950	52.85	17.8833	MathiesonNature2018	3100-2900 BCE (mother to directly dated I2407: 3095-2915 calBCE (4390±30 BP, Beta-430714)	Kierzkowo	284539
I2434	F	Poland_Globular_Amphora	Neolithic	ancient	Poland	Central_Europe	Poland_Globular_Amphora	5050	52.85	17.8833	MathiesonNature2018	3400-2800 BCE	Kierzkowo	60514
I2435_published	M	Poland_Globular_Amphora_brother.I2407_son.I2433_son.I2440_published	Neolithic	ancient	Poland	Central_Europe	REMOVE_Poland_Globular_Amphora_brother.I2407_son.I2433_son.I2440_published	4950	52.85	17.8833	MathiesonNature2018	3100-2900 BCE (brother to directly dated I2407: 3095-2915 calBCE (4390±30 BP, Beta-430714)	Kierzkowo	8731
I2440	M	Poland_Globular_Amphora	Neolithic	ancient	Poland	Central_Europe	Poland_Globular_Amphora	4950	52.85	17.8833	MathiesonNature2018	3100-2900 BCE (father to directly dated I2407: 3095-2915 calBCE (4390±30 BP, Beta-430714)	Kierzkowo	98579
I2441	M	Poland_Globular_Amphora	Neolithic	ancient	Poland	Central_Europe	Poland_Globular_Amphora	5050	52.85	17.8833	MathiesonNature2018	3400-2800 BCE	Kierzkowo	267939
RISE1.SG	M	Poland_CordedWare.SG	Neolithic	ancient	Poland	Central_Europe	Poland_CordedWare	4672	52.29	17.54	AllentoftNature2015	2865-2578 calBCE (4117±28 BP, UBA-16633)	Oblaczkowo	9728
RISE109.SG	F	Poland_Unetice_EBA.SG	Bronze Age	ancient	Poland	Central_Europe	Poland_Unetice_EBA	3813	50.98	17.068	AllentoftNature2015	1954-1772 calBCE (3544±26 BP, UB-16557)	Wojkowice	118882
RISE139.SG	F	Poland_Unetice_EBA.SG	Bronze Age	ancient	Poland	Central_Europe	Poland_Unetice_EBA	3979	50.796	17.094	AllentoftNature2015	2135-1923 calBCE (3645±33 BP, Ua-44034)	Chociwel	15748
RISE145.SG	M	Poland_Unetice_EBA.SG	Bronze Age	ancient	Poland	Central_Europe	Poland_Unetice_EBA	4023	50.913	17.177	AllentoftNature2015	2188-1958 calBCE (3677±31 BP, UB-16564)	Polwica	15294
RISE150.SG	F	Poland_Unetice_EBA.SG	Bronze Age	ancient	Poland	Central_Europe	Poland_Unetice_EBA	3739	50.918	16.957	AllentoftNature2015	1885-1693 calBCE (3469±31 BP, Ua-42401)	Przeclawice	361813
RISE154.SG	F	Poland_Unetice_EBA.SG	Bronze Age	ancient	Poland	Central_Europe	Poland_Unetice_EBA	3795	50.948	16.943	AllentoftNature2015	1925-1765 calBCE (3522±24 BP, Uba-16555)	Szczepankowice	89826
RISE431.SG	M	Poland_CordedWare_ProtoUnetice.SG	Neolithic	ancient	Poland	Central_Europe	Poland_CordedWare_ProtoUnetice	4117	52.143	16.538	AllentoftNature2015	2286-2048 calBCE (3762±27 BP, OxA-27967)	Leki Male	65073
I2403	M	Poland_Globular_Amphora	Neolithic	ancient	Poland	Central_Europe	Poland_Globular_Amphora	4673	52.85	17.8833	MathiesonNature2018	2870-2575 calBCE (4120±30 BP, Beta-430712)	Kierzkowo	152905
I4251_published	M	Poland_BellBeaker_published	Bronze Age	ancient	Poland	Central_Europe	Poland_BellBeaker	4242	50.649	20.656	OlaldeNature2018	2432-2151 calBCE (3825±25 BP, PSUAMS-2321) [supersedes 2837-2672 calBCE (3990±60 BP, Ki-7926) where there is reason to think there is miscalibration]	Samborzec 1	41778
I4252_published	M	Poland_BellBeaker_published	Bronze Age	ancient	Poland	Central_Europe	Poland_BellBeaker	4163	50.649	20.656	OlaldeNature2018	2286-2139 calBCE (3780±20 BP, PSUAMS-2338)	Samborzec 1	15645
I4253	M	Poland_BellBeaker	Bronze Age	ancient	Poland	Central_Europe	Poland_BellBeaker	4283	50.649	20.656	OlaldeNature2018	2457-2208 calBCE (3850±20 BP, PSUAMS-2339)	Samborzec 1	235890
I6531	M	Poland_ChopiceVeseleCulture	Bronze Age	ancient	Poland	Central_Europe	Poland_ChopiceVeseleCulture	4113	50.23	18.22	OlaldeNature2018	2287-2039 calBCE (3755±35 BP, Poz-86947)	Gmina Cisek, Dzielnica	414549
I6534	M	Poland_BellBeaker	Bronze Age	ancient	Poland	Central_Europe	Poland_BellBeaker	4254	50.09	18.1	OlaldeNature2018	2457-2150 calBCE (3830±35 BP, Poz-75936)	Kornice	37345
I6537	M	Poland_ChopiceVeseleCulture	Bronze Age	ancient	Poland	Central_Europe	Poland_ChopiceVeseleCulture	4117	50.11	18.21	OlaldeNature2018	2291-2042 calBCE (3765±35 BP, Poz-54136)	Racibórz-Stara Wieś	277273
I6538	F	Poland_BellBeaker	Bronze Age	ancient	Poland	Central_Europe	Poland_BellBeaker	3838	50.91	16.79	OlaldeNature2018	2009-1766 calBCE (3545±35 BP, Poz-86950)	Strachów	13546
I6579	F	Poland_EBA	Bronze Age	ancient	Poland	Central_Europe	Poland_EBA	4142	51.04	17.07	OlaldeNature2018	2336-2047 calBCE (3780±35 BP, Poz-75954)	Iwiny	421173
I6581	M	Poland_BellBeaker_father.I6582_father.I6535	Bronze Age	ancient	Poland	Central_Europe	REMOVE_Poland_BellBeaker_father.I6582_father.I6535	4251	50.09	18.1	OlaldeNature2018	2456-2146 calBCE (3825±35 BP, Poz-66185)	Kornice	326477
I6582	F	Poland_BellBeaker	Bronze Age	ancient	Poland	Central_Europe	Poland_BellBeaker	4151	50.09	18.1	OlaldeNature2018	2344-2058 calBCE (3790±35 BP, Poz-75951)	Kornice	422206
I6583	F	Poland_BellBeaker	Bronze Age	ancient	Poland	Central_Europe	Poland_BellBeaker	4121	50.96	17.02	OlaldeNature2018	2290-2051 calBCE (3770±30 BP, Poz-65207)	Verniki Wielkie	443963
N17.SG	M	Poland_EBA.SG	Bronze Age	ancient	Poland	Central_Europe	Poland_EBA	3846	52.66	18.88	FernandesScientificReports2018	2016-1775 calBCE (3560±30 BP, Poz-77332)	Gustorzyn	534615
N18.SG	F	Poland_TRB.SG	Neolithic	ancient	Poland	Central_Europe	Poland_TRB	5463	52.62	18.96	FernandesScientificReports2018	3636-3389 calBCE (4730±35 BP, Poz-71316)	Pikutkowo	495464
N19.SG	F	Poland_TRB.SG	Neolithic	ancient	Poland	Central_Europe	Poland_TRB	5462	52.62	18.96	FernandesScientificReports2018	3636-3388 calBCE (4750±35 BP, Poz-71309)	Pikutkowo	513068
N20.SG	M	Poland_TRB.SG	Neolithic	ancient	Poland	Central_Europe	Poland_TRB	5462	52.62	18.96	FernandesScientificReports2018	3636-3388 calBCE (4735±35 BP, Poz-71315)	Pikutkowo	371139
N22.SG	F	Poland_BKG.SG	Neolithic	ancient	Poland	Central_Europe	Poland_BKG	6291	52.61	18.9	FernandesScientificReports2018	4442-4240 calBCE (5470±40 BP, Poz-77331)	Brzesc Kujawski	493520
N25.SG	F	Poland_BKG.SG	Neolithic	ancient	Poland	Central_Europe	Poland_BKG	6250	52.61	18.8	FernandesScientificReports2018	4600-4000 BCE	Oslonki	536074
N26.SG	M	Poland_BKG.SG	Neolithic	ancient	Poland	Central_Europe	Poland_BKG	6151	50.67	21.38	FernandesScientificReports2018	4334-4068 calBCE (5380±35 BP, Poz-77330)	Konary	523086
N27.SG	M	Poland_BKG.SG	Neolithic	ancient	Poland	Central_Europe	Poland_BKG	6250	52.61	18.8	FernandesScientificReports2018	4600-4000 BCE	Oslonki	501018
N28.SG	M	Poland_BKG.SG	Neolithic	ancient	Poland	Central_Europe	Poland_BKG	6074	52.61	18.8	FernandesScientificReports2018	4251-3996 calBCE	Oslonki	491241
N31.SG	F	Poland_BKG_o2.SG	Neolithic	ancient	Poland	Central_Europe	REMOVE_Poland_BKG_o2	6138	52.61	18.8	FernandesScientificReports2018	4323-4052 calBCE (5350±40 BP, Poz-77356)	Oslonki	493255
N36.SG	F	Poland_BKG.SG	Neolithic	ancient	Poland	Central_Europe	Poland_BKG	6250	50.67	21.38	FernandesScientificReports2018	4600-4000 BCE	Konary	497282
N38.SG	F	Poland_GAC.SG	Neolithic	ancient	Poland	Central_Europe	Poland_GAC	5033	52.61	18.9	FernandesScientificReports2018	3263-2903 calBCE (4380±40 BP, Poz-77333)	Brzesc Kujawski	521381
N42.SG	F	Poland_BKG_o1.SG	Neolithic	ancient	Poland	Central_Europe	REMOVE_Poland_BKG_o1	6055	52.61	18.8	FernandesScientificReports2018	4231-3979 calBCE (5260±40 BP, Poz-77357)	Oslonki	311782
N44.SG	F	Poland_CWC_o.SG	Neolithic	ancient	Poland	Central_Europe	REMOVE_Poland_CWC_o	4405	52.62	18.96	FernandesScientificReports2018	2570-2430 calBCE (3950±35 BP, Poz-77329)	Pikutkowo	518884
N45.SG	F	Poland_CWC_o.SG	Neolithic	ancient	Poland	Central_Europe	REMOVE_Poland_CWC_o	4405	52.62	18.96	FernandesScientificReports2018	2570-2340 calBCE	Pikutkowo	535808
N47.SG	M	Poland_CWC.SG	Neolithic	ancient	Poland	Central_Europe	Poland_CWC	4405	52.62	18.96	FernandesScientificReports2018	2570-2340 calBCE	Pikutkowo	534747
N49.SG	M	Poland_CWC.SG	Neolithic	ancient	Poland	Central_Europe	Poland_CWC	4405	52.62	18.96	FernandesScientificReports2018	2570-2340 calBCE	Pikutkowo	523729
RISE1159.SG	F	Poland_Koszyce_GAC.SG	Neolithic	ancient	Poland	Central_Europe	Poland_Koszyce_GAC	4730	48.7	21.2	SchroederPNAS2019	2882-2678 calBCE (4180±22 BP)	Koszyce, site 3	543438
RISE1160.SG	M	Poland_Koszyce_GAC.SG_son.RISE1159.SG.son.RISE1168.SG	Neolithic	ancient	Poland	Central_Europe	REMOVE_Poland_Koszyce_GAC.SG_son.RISE1159.SG.son.RISE1168	4714	48.7	21.2	SchroederPNAS2019	2891-2637 calBCE (4187±36 BP)	Koszyce, site 3	500560
RISE1161.SG	F	Poland_Koszyce_GAC.SG	Neolithic	ancient	Poland	Central_Europe	Poland_Koszyce_GAC	4757	48.7	21.2	SchroederPNAS2019	2914-2700 calBCE (4239±33 BP)	Koszyce, site 3	416846
RISE1162.SG	M	Poland_Koszyce_GAC.SG_daughter.RISE1170.SG.sister.RISE1164.SG	Neolithic	ancient	Poland	Central_Europe	REMOVE_Poland_Koszyce_GAC.SG_daughter.RISE1170.SG.sister.RISE1164	4747	48.7	21.2	SchroederPNAS2019	2912-2681 calBCE (4230±36 BP)	Koszyce, site 3	549410
RISE1163.SG	M	Poland_Koszyce_GAC.SG	Neolithic	ancient	Poland	Central_Europe	Poland_Koszyce_GAC	4735	48.7	21.2	SchroederPNAS2019	2891-2679 calBCE (4196±25 BP)	Koszyce, site 3	568484
RISE1164.SG	F	Poland_Koszyce_GAC.SG_son.RISE1170.SG.brother.RISE1164.SG	Neolithic	ancient	Poland	Central_Europe	REMOVE_Poland_Koszyce_GAC.SG_son.RISE1170.SG.brother.RISE1164	4470	48.7	21.2	SchroederPNAS2019	2577-2462 calBCE (3986±31 BP)	Koszyce, site 3	387412
RISE1165.SG	M	Poland_Koszyce_GAC.SG	Neolithic	ancient	Poland	Central_Europe	Poland_Koszyce_GAC	4743	48.7	21.2	SchroederPNAS2019	2906-2679 calBCE (4220±34 BP)	Koszyce, site 3	515380
RISE1166.SG	F	Poland_Koszyce_GAC.SG	Neolithic	ancient	Poland	Central_Europe	Poland_Koszyce_GAC	4908	48.7	21.2	SchroederPNAS2019	3024-2891 calBCE (4330±34 BP)	Koszyce, site 3	547870
RISE1167.SG	F	Poland_Koszyce_GAC.SG_daughter.RISE1166.SG.sister.RISE1171.SG	Neolithic	ancient	Poland	Central_Europe	REMOVE_Poland_Koszyce_GAC.SG_daughter.RISE1166.SG.sister.RISE1171	4728	48.7	21.2	SchroederPNAS2019	2886-2669 calBCE (4180±27 BP)	Koszyce, site 3	528611
RISE1168.SG	M	Poland_Koszyce_GAC.SG_brother.RISE1169.SG.brother.RISE1173.SG.brother.RISE1163.SG	Neolithic	ancient	Poland	Central_Europe	REMOVE_Poland_Koszyce_GAC.SG_brother.RISE1169.SG.brother.RISE1173.SG.brother.RISE1163	4676	48.7	21.2	SchroederPNAS2019	2871-2580 calBCE (4126±36 BP)	Koszyce, site 3	529784
RISE1169.SG	M	Poland_Koszyce_GAC.SG_brother.RISE1168.SG.brother.RISE1173.SG.brother.RISE1163.SG	Neolithic	ancient	Poland	Central_Europe	REMOVE_Poland_Koszyce_GAC.SG_brother.RISE1168.SG.brother.RISE1173.SG.brother.RISE1163	4741	48.7	21.2	SchroederPNAS2019	2904-2678 calBCE (4215±35 BP)	Koszyce, site 3	369300
RISE1170.SG	F	Poland_Koszyce_GAC.SG	Neolithic	ancient	Poland	Central_Europe	Poland_Koszyce_GAC	4749	48.7	21.2	SchroederPNAS2019	2900-2697 calBCE (4213±26 BP)	Koszyce, site 3	564644
RISE1171.SG	M	Poland_Koszyce_GAC.SG_son.RISE1166.SG.brother.RISE1167.SG	Neolithic	ancient	Poland	Central_Europe	REMOVE_Poland_Koszyce_GAC.SG_son.RISE1166.SG.brother.RISE1167	4768	48.7	21.2	SchroederPNAS2019	2928-2707 calBCE (4264±34 BP)	Koszyce, site 3	536189
RISE1172.SG	F	Poland_Koszyce_GAC.SG_mother.RISE1163.SG.mother.RISE1173.SG	Neolithic	ancient	Poland	Central_Europe	REMOVE_Poland_Koszyce_GAC.SG_mother.RISE1163.SG.mother.RISE1173	4675	48.7	21.2	SchroederPNAS2019	2872-2577 calBCE (4119±38 BP)	Koszyce, site 3	547304
RISE1173.SG	M	Poland_Koszyce_GAC.SG_brother.RISE1169.SG.brother.RISE1168.SG.brother.RISE1163.SG	Neolithic	ancient	Poland	Central_Europe	REMOVE_Poland_Koszyce_GAC.SG_brother.RISE1169.SG.brother.RISE1168.SG.brother.RISE1163	4634	48.7	21.2	SchroederPNAS2019	2872-2496 calBCE (4099±53 BP)	Koszyce, site 3	546584
RISE1241.SG	M	Poland_Sandomierz_GAC.SG	Neolithic	ancient	Poland	Central_Europe	Poland_Sandomierz_GAC	4753	50.6	21.7	SchroederPNAS2019	2900-2705 calBCE (4222±23 BP)	Sandomierz	332677
RISE1243.SG	F	Poland_Ksiaznice_GAC.SG_mother.or.daughter.RISE1249.SG	Neolithic	ancient	Poland	Central_Europe	REMOVE_Poland_Ksiaznice_GAC.SG_mother.or.daughter.RISE1249	4725	50.2	21.4	SchroederPNAS2019	3100-2450 BCE [based on other dates from same archaeological context in same study]	Złota-Ksiaznice	125831
RISE1246.SG	F	Poland_Ksiaznice_GAC.SG	Neolithic	ancient	Poland	Central_Europe	Poland_Ksiaznice_GAC	4715	50.2	21.4	SchroederPNAS2019	2895-2635 calBCE (4190±40 BP)	Złota-Ksiaznice	209871
RISE1247.SG	F	Poland_Ksiaznice_GAC.SG_mother.or.daughter.RISE1248.SG	Neolithic	ancient	Poland	Central_Europe	REMOVE_Poland_Ksiaznice_GAC.SG_mother.or.daughter.RISE1248	4725	50.2	21.4	SchroederPNAS2019	3100-2450 BCE [based on other dates from same archaeological context in same study]	Złota-Ksiaznice	304706
RISE1248.SG	F	Poland_Ksiaznice_GAC.SG	Neolithic	ancient	Poland	Central_Europe	Poland_Ksiaznice_GAC	4725	50.2	21.4	SchroederPNAS2019	3100-2450 BCE [based on other dates from same archaeological context in same study]	Złota-Ksiaznice	305975
RISE1249.SG	F	Poland_Ksiaznice_GAC.SG	Neolithic	ancient	Poland	Central_Europe	Poland_Ksiaznice_GAC	4737	50.2	21.4	SchroederPNAS2019	2905-2668 calBCE (4210±40 BP)	Złota-Ksiaznice	364043
RISE1250.SG	M	Poland_Sandomierz_GAC.SG	Neolithic	ancient	Poland	Central_Europe	Poland_Sandomierz_GAC	4725	50.6	21.7	SchroederPNAS2019	3100-2450 BCE [based on other dates from same archaeological context in same study]	Sandomierz	223218
RISE1252.SG	M	Poland_Mierzanowice_GAC.SG	Neolithic	ancient	Poland	Central_Europe	Poland_Mierzanowice_GAC	4725	50.8	21.5	SchroederPNAS2019	3100-2450 BCE [based on other dates from same archaeological context in same study]	Mierzanowice	196581
RISE1254.SG	M	Poland_Wilczyce_GAC.SG	Neolithic	ancient	Poland	Central_Europe	Poland_Wilczyce_GAC	4725	51.1	17.1	SchroederPNAS2019	3100-2450 BCE [based on other dates from same archaeological context in same study]	Złota-Wilczyce	201297
CabecoArruda122A.SG	M	Iberia_LN_C.SG	Neolithic	ancient	Portugal	Western_Europe	Iberia_LN_C	5050	39.1108	-8.66358	MartinianoPLoSGenetics2017	3400-2800 BCE [layer date based on a long bone from a likely different individual 3330-2885 calBCE (4370±70 BP, Beta-123363)]	Torres Vedras, Cabeço da Arruda I	482677
CovaMoura364.SG	M	Iberia_LN_C.SG	Neolithic	ancient	Portugal	Western_Europe	Iberia_LN_C	4900	38.745	-9.21522	MartinianoPLoSGenetics2017	3700-2200 BCE	Cova da Moura	336869
CovaMoura9B.SG	F	Iberia_LN_C.SG	Neolithic	ancient	Portugal	Western_Europe	Iberia_LN_C	4900	38.745	-9.21522	MartinianoPLoSGenetics2017	3700-2200 BCE	Cova da Moura	544723
I0840	F	Iberia_BellBeaker	Bronze Age	ancient	Portugal	Western_Europe	Iberia_BellBeaker	4279	39.5	-8.61667	OlaldeNature2018	2456-2201 calBCE (3836±29 BP, OxA-28857)	Almonda, Galeria da Cisterna	69541
I3432	F	Iberia_C	Neolithic	ancient	Portugal	Western_Europe	Iberia_C	4946	38.387	-7.55	OlaldeScience2019	3082-2909 calBCE (4365±25 BP, PSUAMS-1882)	Perdigoes	297553
I5429	M	Iberia_LN	Neolithic	ancient	Portugal	Western_Europe	Iberia_LN	4899	38.387	-7.55	OlaldeScience2019	3010-2887 calBCE (4310±20 BP, PSUAMS-2692)	Perdigoes	462770
I6467	F	Iberia_BellBeaker_lc	Bronze Age	ancient	Portugal	Western_Europe	Iberia_BellBeaker	4500	38.875	-9.075	OlaldeNature2018	2700-2400 calBCE	Lisbon, Verdelha dos Ruivos	6012
I6601	M	Iberia_N_EBA	Neolithic	ancient	Portugal	Western_Europe	Iberia_N_EBA	4250	39.09	-9.29	OlaldeNature2018	2800-1800 BCE	Estremadura, Bolores	206040
I4229	M	Iberia_BellBeaker	Bronze Age	ancient	Portugal	Western_Europe	Iberia_BellBeaker	4150	38.745	-9.21522	OlaldeNature2018	2336-2063 calBCE [2289-2135 calBCE (3775±25 BP, PSUAMS-1750), 2296-2063 calBCE (3783±29 BP, OxA-33490), 2336-2135 calBCE (3790±30 BP, OxA-33491)]	Cova da Moura	456557
I1970	M	Iberia_BellBeaker	Bronze Age	ancient	Portugal	Western_Europe	Iberia_BellBeaker	4635	38.875	-9.075	OlaldeNature2018	2880-2490 BCE (GrN-10972)	Lisbon, Verdelha dos Ruivos	105629
I7687	M	Iberia_LBA	Bronze Age	ancient	Portugal	Western_Europe	Iberia_LBA	2900	40.0869	-8.5166	OlaldeScience2019	1200-700 BCE	Coimbra, Medronhal	14223
I7688	F	Iberia_LBA	Bronze Age	ancient	Portugal	Western_Europe	Iberia_LBA	2900	40.0869	-8.5166	OlaldeScience2019	1200-700 BCE	Coimbra, Medronhal	11168
I7689	F	Iberia_BA_lc	Bronze Age	ancient	Portugal	Western_Europe	Iberia_BA	3900	39.6686	-8.1303	OlaldeScience2019	2200-1700 BCE	Evora, Sao Manaos	6789
I7691	M	Iberia_BA	Bronze Age	ancient	Portugal	Western_Europe	Iberia_BA	3900	39.6686	-8.1303	OlaldeScience2019	2200-1700 BCE	Evora, Sao Manaos	43393
I7692	F	Iberia_BA	Bronze Age	ancient	Portugal	Western_Europe	Iberia_BA	3900	39.6686	-8.1303	OlaldeScience2019	2200-1700 BCE	Evora, Sao Manaos	30445
I8045	F	Iberia_MBA	Bronze Age	ancient	Portugal	Western_Europe	Iberia_MBA	3450	38.1988	-9.2011	OlaldeScience2019	1700-1300 BCE	Setabal, Casas Velhas	17123
I11601	F	Iberia_LN_C	Neolithic	ancient	Portugal	Western_Europe	Iberia_LN_C	5050	39.1108	-8.66358	OlaldeScience2019	3300-2900 BCE	Torres Vedras, Cabeço da Arruda I	73417
I11614	F	Iberia_LN_C	Neolithic	ancient	Portugal	Western_Europe	Iberia_LN_C	4650	39.0833	-9.26667	OlaldeScience2019	2800-2600 BCE	Torres Vedra, Bolores	306214
I11604	M	Iberia_LN_C	Neolithic	ancient	Portugal	Western_Europe	Iberia_LN_C	4750	39.2333	-9.3	OlaldeScience2019	3100-2500 BCE	Lourinhã, Paimogo	31149
I11592	M	Iberia_LN_C	Neolithic	ancient	Portugal	Western_Europe	Iberia_LN_C	4650	39.0833	-9.26667	OlaldeScience2019	2800-2600 BCE	Torres Vedra, Bolores	302573
I11605	M	Iberia_LN_C	Neolithic	ancient	Portugal	Western_Europe	Iberia_LN_C	4750	39.2333	-9.3	OlaldeScience2019	3100-2500 BCE	Lourinhã, Paimogo	273413
I11599	M	Iberia_LN_C	Neolithic	ancient	Portugal	Western_Europe	Iberia_LN_C	5050	39.1108	-8.66358	OlaldeScience2019	3300-2900 BCE	Torres Vedras, Cabeço da Arruda I	226010
LD270.SG	U	Iberia_MN_BA.SG	Neolithic	ancient	Portugal	Western_Europe	Iberia_MN_BA	6336	41.7083	-6.92778	GonzalesFortesProcRoyalSocB2019	4258-4514 calBCE (3940±30 BP, Beta-441387)	Lorga de Din	470243
LU339.SG	U	Iberia_MN_BA.SG	Neolithic	ancient	Portugal	Western_Europe	Iberia_MN_BA	6798	41.7083	-6.92778	GonzalesFortesProcRoyalSocB2019	4865-4830 calBCE (4280±30 BP, Beta-441386)	Lorga de Din	553927
Oase1_d	M	Romania_Oase1	Pre−Villabruna hunter−gatherers	ancient	Romania	Eastern_Europe	REMOVE_Romania_Oase1	39610	45.12	21.9	FuNature2015	39690-35630 calBCE [(34290+970-870 BP, GrA-22810), (>35200 BP, OxA-11711), (34950+900-890 BP, OxA-GrA combined 14C Age)]	Oase Cave	119327
Muierii2_d	F	Romania_Muierii2	Pre−Villabruna hunter−gatherers	ancient	Romania	Eastern_Europe	Romania_Muierii2	33300	45.11	23.46	FuNature2016	31810-30890 calBCE (29110±190 BP, OxA-16252)	Muierii 2	49521
Cioclovina1_published_d	M	Romania_Cioclovina1_published_lc	Pre−Villabruna hunter−gatherers	ancient	Romania	Eastern_Europe	Romania_Cioclovina1	32435	45.35	23.84	FuNature2016	31140-29830 calBCE (28510±170 BP, OxA-15527)	Cioclovina	6173
I4089	M	Romania_C	Neolithic	ancient	Romania	Eastern_Europe	Romania_C	5653	47.7467	22.395	MathiesonNature2018	3761-3645 calBCE (4915±25 BP, PSUAMS-1746)	Urziceni	412073
I2532	M	Romania_EN	Neolithic	ancient	Romania	Eastern_Europe	Romania_EN	7621	45.466	27.01	MathiesonNature2018	5715-5626 calBCE (6755±30 BP, PSUAMS-1747)	Cotatcu	375242
I4081_published	M	Romania_Mesolithic_IronGates_published	Hunter-gatherers	ancient	Romania	Eastern_Europe	Romania_Mesolithic_IronGates	9335	44.517	22.722	MathiesonNature2018	7580-7190 calBCE (8369±73 BP, OxA-31595)	Ostrovul Corbului	161987
I5436	F	Romania_Mesolithic_IronGates	Hunter-gatherers	ancient	Romania	Eastern_Europe	Romania_Mesolithic_IronGates	9025	44.6297	22.6126	MathiesonNature2018	7451-6698 calBCE	Schela Cladovei	379414
I4607	M	Romania_Mesolithic_IronGates_published	Hunter-gatherers	ancient	Romania	Eastern_Europe	Romania_Mesolithic_IronGates	8940	44.6297	22.6126	MathiesonNature2018	7340-6640 calBCE (8047±122 BP, OxA-4380)	Schela Cladovei	166113
M96.SG	M	Romania_Mesolithic_IronGates.SG	Hunter-gatherers	ancient	Romania	Eastern_Europe	Romania_Mesolithic_IronGates	8825	44.6297	22.6126	GonzalesFortesCurrentBiology2017	7250-6500 BCE [based on SC1 in the same layer, which includes a marine reservoir correcton]	Schela Cladovei	537041
M95.SG	M	Romania_Mesolithic_IronGates.SG	Hunter-gatherers	ancient	Romania	Eastern_Europe	Romania_Mesolithic_IronGates	8814	44.6297	22.6126	GonzalesFortesCurrentBiology2017	7125-6603 calBCE (8380±80 BP, OxA-8583, after marine reservoir correction)	Schela Cladovei	366654
I4655_published	M	Romania_Mesolithic_IronGates_published	Hunter-gatherers	ancient	Romania	Eastern_Europe	Romania_Mesolithic_IronGates	8765	44.6297	22.6126	MathiesonNature2018	7060-6570 calBCE (7904±93 BP, OxA-8581)	Schela Cladovei	30851
OC.SG	M	Romania_Mesolithic_IronGates.SG	Hunter-gatherers	ancient	Romania	Eastern_Europe	Romania_Mesolithic_IronGates	8704	44.517	22.722	GonzalesFortesCurrentBiology2017	7022-6485 calBCE (8277±34 BP, MAMS-28615, after marine reservoir correction)	Ostrovul Corbului	473409
I4582	F	Romania_Mesolithic_IronGates	Hunter-gatherers	ancient	Romania	Eastern_Europe	Romania_Mesolithic_IronGates	8697	44.517	22.722	MathiesonNature2018	7021-6473 calBCE [7812±69 BP, freshwater reservoir correction using Method 1 of Cook et al. 2002 using ORAU _15N value for 8302±32 BP which is a weighted average of (8305±50 BP, OxA-31598), (8300±40 BP, PSUAMS-1749), (8335±45 BP, PSUAMS-1904)]	Ostrovul Corbului	485835
I5411	M	Romania_Mesolithic_IronGates	Hunter-gatherers	ancient	Romania	Eastern_Europe	Romania_Mesolithic_IronGates	8600	44.6297	22.6126	MathiesonNature2018	7000-6300 BCE	Schela Cladovei	365247
I2534	F	Romania_Mesolithic	Hunter-gatherers	ancient	Romania	Eastern_Europe	Romania_Mesolithic	7670	44.0272	25.3925	MathiesonNature2018	5810-5630 calBCE (6829±47 BP, PSUAMS-2334 corrected for freshwater marine reservoir effect with Method 1 of Cook et al. 2002 with the modifications recommended by Cook et al. 2011)	Magura Buduiasca, Teleor 3	223972
MJ-38.SG	M	Russia_Sarmatian.SG	Antiquity	ancient	Russia	Eastern_Europe	Russia_Sarmatian	2033	43.8901	43.2212	JarveCurrentBiology2019	170 calBCE - 4 calCE (2060±30 BP, Poz-)	Zolka, Mound 4, burial 30	46996
chy001.SG	F	Russia_Late_Sarmatian.SG	Antiquity	ancient	Russia	Eastern_Europe	Russia_Late_Sarmatian	1878	51.0667	55.0667	KrzewinskaScienceAdvances2018	4-140 calCE (1918±28 BP, Ua-56442)	Orenburg Regio, Southern Urals, Cherniy Yar	211851
Kostenki14	M	Russia_Kostenki14	Pre−Villabruna hunter−gatherers	ancient	Russia	Eastern_Europe	Russia_Kostenki14	37470	51.23	39.3	FuNature2016	36730-34310 calBCE (33250±500 BP, OxA-X-2395-15)	Kostenki	550515
Sunghir2.SG	M	Russia_Sunghir2.SG	Pre−Villabruna hunter−gatherers	ancient	Russia	Eastern_Europe	Russia_Sunghir2	34234	56.1761	40.5025	SikoraScience2017	33333-31235 calBCE	Sunghir	575394
Sunghir3.SG	M	Russia_Sunghir3.SG	Pre−Villabruna hunter−gatherers	ancient	Russia	Eastern_Europe	Russia_Sunghir3	34093	56.1761	40.5025	SikoraScience2017	33204-31081 calBCE	Sunghir	581046
Sunghir4.SG	M	Russia_Sunghir4.SG	Pre−Villabruna hunter−gatherers	ancient	Russia	Eastern_Europe	Russia_Sunghir4	33992	56.1761	40.5025	SikoraScience2017	32535-31549 calBCE	Sunghir	573979
I0234	F	Russia_Srubnaya	Bronze Age	ancient	Russia	Eastern_Europe	Russia_Srubnaya	3675	53.14	50.01	MathiesonNature2015	1850-1600 BCE	Samara Oblast, Volga River Valley, Samara Steppes, Rozhdestveno I	258369
I0126	M	Russia_Poltavka	Bronze Age	ancient	Russia	Eastern_Europe	Russia_Poltavka	4627	53.1812	51.2225	MathiesonNature2015	2867-2486 calBCE (4081±54 BP, AA-53803)	Samara Oblast, Volga River Valley, Kutuluk River, Kutuluk III	193835
I0440	M	Russia_Poltavka	Bronze Age	ancient	Russia	Eastern_Europe	Russia_Poltavka	4727	53.64	50.655	MathiesonNature2015	2887-2666 calBCE (4180±30 BP, Beta-392492)	Samara Oblast, Volga River Valley, Sok River, Lopatino II	544595
I0432	M	Russia_Poltavka_o	Bronze Age	ancient	Russia	Eastern_Europe	REMOVE_Russia_Poltavka_o	4658	53.66	50.67	MathiesonNature2015	2925-2491 calBCE (4180±84 BP, AA-12569)	Samara Oblast, Volga River Valley, Sok River, Sok I	342198
I0418	F	Russia_Potapovka	Bronze Age	ancient	Russia	Eastern_Europe	Russia_Potapovka	3897	52.9128	50.9906	MathiesonNature2015	2125-1769 calBCE (3583±52 BP, AA-53802)	Samara Oblast, Volga River Valley, Samara River, Utyevka VI	69950
I0434	M	Russia_Khvalynsk_Eneolithic	Neolithic	ancient	Russia	Eastern_Europe	Russia_Khvalynsk_Eneolithic	6906	52.22	48.1	MathiesonNature2015	5051-4860 calBCE (6070±25 BP, PSUAMS-4033)	Samara Oblast, Volga River Valley, Khvalynsk II	40089
I0433	M	Russia_Khvalynsk_Eneolithic	Neolithic	ancient	Russia	Eastern_Europe	Russia_Khvalynsk_Eneolithic	6566	52.22	48.1	MathiesonNature2015	4689-4543 calBCE (5760±25 BP, PSUAMS-4032)	Samara Oblast, Volga River Valley, Khvalynsk II	234254
I0122	M	Russia_Khvalynsk_Eneolithic	Neolithic	ancient	Russia	Eastern_Europe	Russia_Khvalynsk_Eneolithic	6807	52.22	48.1	MathiesonNature2015	4934-4780 calBCE (5960±25 BP, PSUAMS-4031)	Samara Oblast, Volga River Valley, Khvalynsk II	299881
Sunghir1.SG	M	Russia_Sunghir1.SG	Pre−Villabruna hunter−gatherers	ancient	Russia	Eastern_Europe	Russia_Sunghir1	32823	56.1761	40.5025	SikoraScience2017	31925-29820 calBCE	Sunghir	406805
I0233	M	Russia_Srubnaya	Bronze Age	ancient	Russia	Eastern_Europe	Russia_Srubnaya	3475	48.1	54.44	NarasimhanPattersonScience2019	1850-1200 BCE	Samara Oblast, Volga River Valley, Tatarstan oblast, forest-steppe zone, Novosel'ki	18406
I0370	M	Russia_EBA_Yamnaya_Samara	Bronze Age	ancient	Russia	Eastern_Europe	Russia_EBA_Yamnaya_Samara	4850	51.27	58.18	MathiesonNature2015 (1240k of same same sample with 390k in HaakLazaridis2015)	3300-2500 BCE	Samara Oblast, Volga River Valley, Eastern Orenburg, Pre-Ural steppe, Ishkinovka I	357190
I0441	F	Russia_EBA_Yamnaya_Samara	Bronze Age	ancient	Russia	Eastern_Europe	Russia_EBA_Yamnaya_Samara	4766	52.3	52.05	MathiesonNature2015 (1240k of same same sample with 390k in HaakLazaridis2015)	3010-2622 calBCE (4234±60 BP, AA-47805)	Samara Oblast, Volga River Valley, Buzuluk, Kurmanaevka III	66136
I0444	M	Russia_EBA_Yamnaya_Samara	Bronze Age	ancient	Russia	Eastern_Europe	Russia_EBA_Yamnaya_Samara	5059	53.1812	51.2225	MathiesonNature2015 (1240k of same same sample with 390k in HaakLazaridis2015)	3335-2882 calBCE (4370±75 BP, AA-12570)	Samara Oblast, Volga River Valley, Kutuluk River, Kutuluk	295744
I0439	M	Russia_EBA_Yamnaya_Samara	Bronze Age	ancient	Russia	Eastern_Europe	Russia_EBA_Yamnaya_Samara	5071	53.64	50.655	MathiesonNature2015 (1240k of same same sample with 390k in HaakLazaridis2015)	3321-2921 calBCE (4420±30 BP, Beta-392491)	Samara Oblast, Volga River Valley, Sok River, Lopatino I	149715
I0357	F	Russia_EBA_Yamnaya_Samara	Bronze Age	ancient	Russia	Eastern_Europe	Russia_EBA_Yamnaya_Samara	4952	53.64	50.655	MathiesonNature2015 (1240k of same same sample with 390k in HaakLazaridis2015)	3090-2913 calBCE (4380±30 BP, Beta-392489)	Samara Oblast, Volga River Valley, Sok River, Lopatino I	277870
I0429	M	Russia_EBA_Yamnaya_Samara	Bronze Age	ancient	Russia	Eastern_Europe	Russia_EBA_Yamnaya_Samara	5079	53.64	50.655	MathiesonNature2015 (1240k of same same sample with 390k in HaakLazaridis2015)	3339-2918 calBCE (4432±66 BP, AA-47804)	Samara Oblast, Volga River Valley, Sok River, Lopatino I	339282
I0438	M	Russia_EBA_Yamnaya_Samara	Bronze Age	ancient	Russia	Eastern_Europe	Russia_EBA_Yamnaya_Samara	4778	53.38	50.38	MathiesonNature2015 (1240k of same same sample with 390k in HaakLazaridis2015)	3021-2635 calBCE (4254±61 BP, AA-47807)	Samara Oblast, Volga River Valley, Samara River, Luzkhi I	320653
I0574	F	Russia_IA_EarlySarmatian	Iron Age	ancient	Russia	Eastern_Europe	Russia_IA_EarlySarmatian	2250	51.9908	53.8702	UnterlanderNatureCommunications2017	400-200 BCE	Pokrovka	183812
I0575	M	Russia_IA_EarlySarmatian	Iron Age	ancient	Russia	Eastern_Europe	Russia_IA_EarlySarmatian	2250	51.9908	53.8702	UnterlanderNatureCommunications2017	400-200 BCE	Pokrovka	301442
Kostenki12	M	Russia_Kostenki12	Pre−Villabruna hunter−gatherers	ancient	Russia	Eastern_Europe	Russia_Kostenki12	32415	51.23	39.3	FuNature2016	31040-29890 BCE (28500±140 BP, GrA-5552, layer date)	Kostenki	36855
RISE240.SG	F	Russia_EBA_Yamnaya_Kalmykia.SG	Bronze Age	ancient	Russia	Eastern_Europe	Russia_EBA_Yamnaya_Kalmykia	4706	46.58	43.678	AllentoftNature2015	2880-2632 calBCE (4160±30 BP, GrA-45038)	Sukhaya Termista I	118587
RISE386.SG	M	Russia_Sintashta_MLBA.SG	Bronze Age	ancient	Russia	Eastern_Europe	Russia_Sintashta_MLBA	4122	52.453	55.16	AllentoftNature2015	2298-2045 calBCE (3775±34 BP, OxA-30991)	Bulanovo	165177
RISE394.SG	F	Russia_Sintashta_MLBA.SG	Bronze Age	ancient	Russia	Eastern_Europe	Russia_Sintashta_MLBA	3802	52.453	55.16	AllentoftNature2015	1949-1754 calBCE (3532±34 BP, OxA-30993)	Bulanovo	177860
RISE395.SG	F	Russia_Sintashta_MLBA.SG	Bronze Age	ancient	Russia	Eastern_Europe	Russia_Sintashta_MLBA	3808	52.637	59.536	AllentoftNature2015	1960-1756 calBCE (3540±33 BP, OxA-30996)	Bol'shekaraganskii	466993
RISE523.SG	F	Russia_Mezhovskaya.SG	Bronze Age	ancient	Russia	Eastern_Europe	Russia_Mezhovskaya	3448	53.043	57.066	AllentoftNature2015	1598-1398 calBCE (3192±37 BP, OxA-31447)	Kapova cave	537913
RISE524.SG	M	Russia_Mezhovskaya.SG	Bronze Age	ancient	Russia	Eastern_Europe	Russia_Mezhovskaya	3000	53.043	57.066	AllentoftNature2015	1300-800 BCE	Kapova cave	21034
RISE525.SG	M	Russia_Mezhovskaya.SG	Bronze Age	ancient	Russia	Eastern_Europe	Russia_Mezhovskaya	3000	53.043	57.066	AllentoftNature2015	1300-800 BCE	Kapova cave	140440
RISE546.SG	M	Russia_EBA_Yamnaya_Kalmykia.SG	Bronze Age	ancient	Russia	Eastern_Europe	Russia_EBA_Yamnaya_Kalmykia	4850	46.539	43.699	AllentoftNature2015	3300-2500 BCE	Temrta IV	91706
RISE548.SG	M	Russia_EBA_Yamnaya_Kalmykia.SG	Bronze Age	ancient	Russia	Eastern_Europe	Russia_EBA_Yamnaya_Kalmykia	4850	46.539	43.699	AllentoftNature2015	3300-2500 BCE	Temrta IV	388266
RISE550.SG	M	Russia_Kalmykia_EBA_Yamnaya.SG	Bronze Age	ancient	Russia	Eastern_Europe	Russia_Kalmykia_EBA_Yamnaya	4935	46.556	43.676	AllentoftNature2015	3334-2635 calBCE (4312±94 BP, IGAN-2880)	Peshany V	253671
RISE552.SG	M	Russia_EBA_Yamnaya_Kalmykia.SG	Bronze Age	ancient	Russia	Eastern_Europe	Russia_EBA_Yamnaya_Kalmykia	4446	46.615	43.334	AllentoftNature2015	2849-2143 calBCE (3940±90 BP, IGAN-4079)	Ulan	501799
RISE555.SG	M	Russia_EBA.SG	Bronze Age	ancient	Russia	Eastern_Europe	Russia_EBA	4627	48.716	44.5	AllentoftNature2015	2857-2497 calBCE (4082±28 BP, AA-R-20358)	Stalingrad Quarry	112666
I0247	M	Russia_IA_Scythian_questionable	Iron Age	ancient	Russia	Eastern_Europe	REMOVE_Russia_IA_Scythian_questionable	2239	52.43	51.16	MathiesonNature2015	375-203 calBCE (2220±30 BP, Beta-392493)	Samara Oblast, Volga River Valley, Volga Steppes, Nadezhdinka	503505
I0374	M	Russia_Poltavka	Bronze Age	ancient	Russia	Eastern_Europe	Russia_Poltavka	4350	49.9667	44.6667	MathiesonNature2015	2800-2000 BCE	Samara Oblast, Volga River Valley, Samara River, Nikolaevka III	468571
I0423	M	Russia_Srubnaya	Bronze Age	ancient	Russia	Eastern_Europe	Russia_Srubnaya	3475	52.54	50.5	MathiesonNature2015	1850-1200 BCE	Samara Oblast, Volga River Valley, Samara River, Barinovka I	262277
I0443	M	Russia_EBA_Yamnaya_Samara	Bronze Age	ancient	Russia	Eastern_Europe	Russia_EBA_Yamnaya_Samara	4850	53.64	50.655	MathiesonNature2015 (1240k of same same sample with 390k in HaakLazaridis2015)	3300-2500 BCE	Samara Oblast, Volga River Valley, Sok River, Lopatino II	537267
chy002.SG	M	Russia_Late_Sarmatian.SG	Antiquity	ancient	Russia	Eastern_Europe	Russia_Late_Sarmatian	1806	51.0667	55.0667	KrzewinskaScienceAdvances2018	66-222 calCE (1880±30 BP, Beta-451575)	Orenburg Regio, Southern Urals, Cherniy Yar	374193
tem002.SG	M	Russia_Late_Sarmatian.SG	Antiquity	ancient	Russia	Eastern_Europe	Russia_Late_Sarmatian	1790	52.9851	58.1243	KrzewinskaScienceAdvances2018	85-235 calCE (1850±28 BP, Ua-56443)	Republic of Bashkortostan, Baymak Distict, Temyaysovo-1 burial ground	241076
Sidelkino.SG	F	Russia_Sidelkino_HG.SG	Hunter-gatherers	ancient	Russia	Eastern_Europe	Russia_Sidelkino_HG	11259	54.53	51.11	DamgaardScience2018	9386-9231 calBCE (9836±48 BP, UBA-31465)	Sidelkino	489899
tem001.SG	F	Russia_Late_Sarmatian.SG	Antiquity	ancient	Russia	Eastern_Europe	Russia_Late_Sarmatian	1762	52.9851	58.1243	KrzewinskaScienceAdvances2018	123-253 calCE (1825±28 BP, Ua-56453)	Republic of Bashkortostan, Baymak Distict, Temyaysovo-1 burial ground	82092
I6294	M	Russia_Poltavka	Bronze Age	ancient	Russia	Eastern_Europe	Russia_Poltavka	4721	53.5898	50.5713	NarasimhanPattersonScience2019	2876-2666 calBCE (4160±20 BP, PSUAMS-2956)	Samara Oblast, Volga River Valley, Sok River, Grachevka	353402
I0211	M	Russia_HG_Karelia	Hunter-gatherers	ancient	Russia	Eastern_Europe	Russia_HG_Karelia	8280	61.65	35.65	MathiesonNature2015	6773-5886 BCE [other dates in the layer used in the Bayesian modeling analysis we used to obtain this range are (7280±80 BP, OxA-1665), 6410-6050 calBCE (7350±90 BP, OxA-2266), 6390-6030 calBCE (7330±90 BP, OxA-1667), 6590-6240 calBCE (7560±90 BP, OxA-1668), 6590-6240 calBCE (7560±90 BP, OxA-1669), 6360-6000 calBCE (7280±90 BP, OxA-2124), 6530-6210 calBCE (7510±90 BP, OxA-2125), 6850-6410 calBCE …	Karelia, Yuzhnyy Oleni Ostrov	76278
I0061	M	Russia_HG_Karelia	Hunter-gatherers	ancient	Russia	Eastern_Europe	Russia_HG_Karelia	8280	61.65	35.65	MathiesonNature2015 (1240k of same same sample with 390k in HaakLazaridis2015)	6773-5886 BCE [other dates in the layer used in the Bayesian modeling analysis we used to obtain this range are (7280±80 BP, OxA-1665), 6410-6050 calBCE (7350±90 BP, OxA-2266), 6390-6030 calBCE (7330±90 BP, OxA-1667), 6590-6240 calBCE (7560±90 BP, OxA-1668), 6590-6240 calBCE (7560±90 BP, OxA-1669), 6360-6000 calBCE (7280±90 BP, OxA-2124), 6530-6210 calBCE (7510±90 BP, OxA-2125), 6850-6410 calBCE …	Karelia, Yuzhnyy Oleni Ostrov	543009
I0945	F	Russia_Petrovka	Bronze Age	ancient	Russia	Eastern_Europe	Russia_Petrovka	3900	53.876	59.076	NarasimhanPattersonScience2019	2200-1700 BCE	Stepnoe VII Cemetery	107589
I0946	F	Russia_Petrovka	Bronze Age	ancient	Russia	Eastern_Europe	Russia_Petrovka	3898	53.876	59.076	NarasimhanPattersonScience2019	2130-1765 calBCE (3584±55 BP, AA-90948)	Stepnoe VII Cemetery	49334
I0244	F	Russia_Potapovka_o	Bronze Age	ancient	Russia	Eastern_Europe	REMOVE_Russia_Potapovka_o	4173	53.5898	50.5713	NarasimhanPattersonScience2019	2465-1981 calBCE [2341-1981 calBCE (3752±52 BP, AA-53806), 2465-2054 calBCE (3815±60 BP, Le-6545)]	Samara Oblast, Volga River Valley, Sok River, Grachevka	461527
I0232	M	Russia_Srubnaya	Bronze Age	ancient	Russia	Eastern_Europe	Russia_Srubnaya	3475	48.1	54.44	NarasimhanPattersonScience2019 (supplement of MathiesonNature2018)	1850-1200 BCE	Samara Oblast, Volga River Valley, Tatarstan oblast, forest-steppe zone, Novosel'ki	569332
I0246	M	Russia_Potapovka_o	Bronze Age	ancient	Russia	Eastern_Europe	REMOVE_Russia_Potapovka_o	4149	52.9128	50.9906	NarasimhanPattersonScience2019 (supplement of MathiesonNature2018)	2469-1928 calBCE (3760±100 BP, AA-12568)	Samara Oblast, Volga River Valley, Samara River, Utyevka VI	92577
I0354	F	Russia_Srubnaya_o	Bronze Age	ancient	Russia	Eastern_Europe	REMOVE_Russia_Srubnaya_o	3803	53.03	50.39	NarasimhanPattersonScience2019 (supplement of MathiesonNature2018, which itself supplements MathiesonNature2015)	2014-1692 calBCE (3517±56 BP, AA-47809)	Samara Oblast, Volga River Valley, Samara River, Spiridonovka IV	276407
I0358	F	Russia_Srubnaya	Bronze Age	ancient	Russia	Eastern_Europe	Russia_Srubnaya	3719	53.03	50.39	NarasimhanPattersonScience2019 (supplement of MathiesonNature2018)	1906-1631 calBCE (3455±56 BP, AA-47808)	Samara Oblast, Volga River Valley, Samara River, Spiridonovka IV	221510
I0359	F	Russia_Srubnaya	Bronze Age	ancient	Russia	Eastern_Europe	Russia_Srubnaya	3475	53.03	50.39	NarasimhanPattersonScience2019 (supplement of MathiesonNature2018, which itself supplements MathiesonNature2015)	1850-1200 BCE	Samara Oblast, Volga River Valley, Samara River, Spiridonovka IV	479572
I0360	M	Russia_Srubnaya_1d.rel.I0354	Bronze Age	ancient	Russia	Eastern_Europe	REMOVE_Russia_Srubnaya_1d.rel.I0354	3800	53.03	50.39	NarasimhanPattersonScience2019 (supplement of MathiesonNature2018)	2050-1650 BCE [1st degree relative of I0354 with date of BCE 2014-1692 calBCE (3517±56 BP, AA-47809)]	Samara Oblast, Volga River Valley, Samara River, Spiridonovka IV	58960
I0361	M	Russia_Srubnaya	Bronze Age	ancient	Russia	Eastern_Europe	Russia_Srubnaya	3475	53.03	50.39	NarasimhanPattersonScience2019 (supplement of MathiesonNature2018)	1850-1200 BCE	Samara Oblast, Volga River Valley, Samara River, Spiridonovka IV	304847
I0419	M	Russia_Potapovka	Bronze Age	ancient	Russia	Eastern_Europe	Russia_Potapovka	4000	52.9128	50.9906	NarasimhanPattersonScience2019 (supplement of MathiesonNature2018)	2200-1900 BCE	Samara Oblast, Volga River Valley, Samara River, Utyevka VI	308782
I0421	F	Russia_Srubnaya_1d.rel.I0430	Bronze Age	ancient	Russia	Eastern_Europe	REMOVE_Russia_Srubnaya_1d.rel.I0430	3675	53.08	50.36	NarasimhanPattersonScience2019 (supplement of MathiesonNature2018)	1850-1600 BCE	Samara Oblast, Volga River Valley, Samara River, Spiridonovka II	100873
I0422	F	Russia_Srubnaya	Bronze Age	ancient	Russia	Eastern_Europe	Russia_Srubnaya	3475	52.54	50.5	NarasimhanPattersonScience2019 (supplement of MathiesonNature2018)	1850-1200 BCE	Samara Oblast, Volga River Valley, Samara River, Barinovka I	481465
I0424	M	Russia_Srubnaya	Bronze Age	ancient	Russia	Eastern_Europe	Russia_Srubnaya	3675	53.12	48.37	NarasimhanPattersonScience2019 (supplement of MathiesonNature2018)	1850-1600 BCE	Samara Oblast, Volga River Valley, Samara River, Uvarovka I	332770
I0430	M	Russia_Srubnaya	Bronze Age	ancient	Russia	Eastern_Europe	Russia_Srubnaya	3675	53.08	50.36	NarasimhanPattersonScience2019 (supplement of MathiesonNature2018)	1850-1600 BCE	Samara Oblast, Volga River Valley, Samara River, Spiridonovka II	534365
I7489	F	Russia_EBA_Yamnaya_Samara	Bronze Age	ancient	Russia	Eastern_Europe	Russia_EBA_Yamnaya_Samara	5076	52.9128	50.9906	NarasimhanPattersonScience2019	3323-2928 calBCE (4430±25 BP, PSUAMS-5790)	Samara Oblast, Volga River Valley, Samara River, Utyevka V	346426
I7670	M	Russia_MLBA_Potapovka	Bronze Age	ancient	Russia	Eastern_Europe	Russia_MLBA_Potapovka	3982	53.5898	50.5713	NarasimhanPattersonScience2019	2121-1942 calBCE (3640±20 BP, PSUAMS-4274)	Samara Oblast, Volga River Valley, Sok River, Grachevka	260079
I7671	M	Russia_Poltavka	Bronze Age	ancient	Russia	Eastern_Europe	Russia_Poltavka	4733	53.1664	50.6736	NarasimhanPattersonScience2019	2885-2680 calBCE (4185±20 BP, PSUAMS-4275)	Samara Oblast, Volga River Valley, Bobrovka	395536
I8745	M	Russia_Poltavka	Bronze Age	ancient	Russia	Eastern_Europe	Russia_Poltavka	4300	49.9667	44.6667	NarasimhanPattersonScience2019	2500-2200 BCE	Samara Oblast, Volga River Valley, Nikolaevka Kurgan	310610
DA134.SG	M	Russia_Sarmatian.SG	Iron Age	ancient	Russia	Eastern_Europe	Russia_Sarmatian	2300	47.2934	39.546	DamgaardNature2018	800 BCE - 100 CE	Caspian steppe	158703
DA139.SG	F	Russia_Sarmatian.SG	Iron Age	ancient	Russia	Eastern_Europe	Russia_Sarmatian	2300	47.2934	39.546	DamgaardNature2018	800 BCE - 100 CE	Caspian steppe	253320
DA141.SG	M	Russia_Sarmatian.SG	Iron Age	ancient	Russia	Eastern_Europe	Russia_Sarmatian	2300	47.2843	39.5333	DamgaardNature2018	800 BCE - 100 CE	Caspian steppe	143614
DA143.SG	F	Russia_Sarmatian.SG	Iron Age	ancient	Russia	Eastern_Europe	Russia_Sarmatian	2300	47.2923	39.5431	DamgaardNature2018	800 BCE - 100 CE	Caspian steppe	185203
DA144.SG	M	Russia_Sarmatian.SG	Iron Age	ancient	Russia	Eastern_Europe	Russia_Sarmatian	2300	47.2934	39.546	DamgaardNature2018	800 BCE - 100 CE	Caspian steppe	110617
DA145.SG	M	Russia_Sarmatian.SG	Iron Age	ancient	Russia	Eastern_Europe	Russia_Sarmatian	2300	47.2824	39.541	DamgaardNature2018	800 BCE - 100 CE	Caspian steppe	50348
tem003.SG	M	Russia_Late_Sarmatian.SG	Antiquity	ancient	Russia	Eastern_Europe	Russia_Late_Sarmatian	1725	52.9851	58.1243	KrzewinskaScienceAdvances2018	128-323 calCE (1810±30 BP, Beta-451576)	Republic of Bashkortostan, Baymak Distict, Temyaysovo-1 burial ground	395272
DA136.SG	M	Russia_Sarmatian.SG	Iron Age	ancient	Russia	Eastern_Europe	Russia_Sarmatian	2300	47.2843	39.5333	DamgaardNature2018	800 BCE - 100 CE	Caspian steppe	124972
DA146.SG	F	Russia_Alan.SG	Antiquity	ancient	Russia	Eastern_Europe	Russia_Alan	1300	42.8617	44.1851	DamgaardNature2018	450-850 CE	Caucasus	74205
DA160.SG	F	Russia_Alan.SG	Antiquity	ancient	Russia	Eastern_Europe	Russia_Alan	1300	42.8617	44.1851	DamgaardNature2018	450-850 CE	Caucasus	181647
DA161.SG	M	Russia_Alan_o.SG	Antiquity	ancient	Russia	Eastern_Europe	REMOVE_Russia_Alan_o	1300	42.8263	44.1158	DamgaardNature2018	450-850 CE	Caucasus	47712
DA162.SG	M	Russia_Alan.SG	Antiquity	ancient	Russia	Eastern_Europe	Russia_Alan	1300	43.2171	44.5384	DamgaardNature2018	450-850 CE	Caucasus	465244
DA190.SG	M	Russia_SaltovoMayaki.SG	Antiquity	ancient	Russia	Eastern_Europe	Russia_SaltovoMayaki	1250	50.4762	36.9828	DamgaardNature2018	635-766 calCE (1351±32 BP, UBA-31237)	Caspian steppe	30378
s19_VII15_1.SG	M	Russia_IA.SG	Iron Age	ancient	Russia	Eastern_Europe	Russia_IA	1934	59.4638	28.7779	SaagCurrentBiology2019	45 calBCE - 77 CE (1980±30 BP, Poz-103328)	Ingria, Kerstovo I, tarand 3, square 118/230 (horizon 3)	119046
s19_VIII5_2.SG	F	Russia_IA.SG	Iron Age	ancient	Russia	Eastern_Europe	Russia_IA	1763	59.4683	28.8038	SaagCurrentBiology2019	75-300 CE	Ingria, Malli, eastern tarand, square 84/73 (horizon 2)	181286
s19_VIII6_1.SG	F	Russia_IA_lc.SG	Iron Age	ancient	Russia	Eastern_Europe	Russia_IA	1763	59.4683	28.8039	SaagCurrentBiology2019	75-300 CE	Ingria, Malli, eastern tarand, square 87/74 (horizon 2)	5803
s19_VIII7_1.SG	F	Russia_IA.SG	Iron Age	ancient	Russia	Eastern_Europe	Russia_IA	1813	59.4638	28.778	SaagCurrentBiology2019	75-200 CE	Ingria, Kerstovo I, tarand 3, square 114/234 (horizon 2)	31245
s19_VIII8_1.SG	M	Russia_IA.SG	Iron Age	ancient	Russia	Eastern_Europe	Russia_IA	1813	59.4638	28.7781	SaagCurrentBiology2019	75-200 CE	Ingria, Kerstovo I, tarand 2, square 116/234 (horizon above bedrock)	27266
s19_VIII9_1.SG	F	Russia_IA.SG	Iron Age	ancient	Russia	Eastern_Europe	Russia_IA	1813	59.4638	28.7782	SaagCurrentBiology2019	75-200 CE	Ingria, Kerstovo I, tarand 2, square 116/236 (horizon 3)	137594
AY2001	F	Russia_Steppe_Maikop	Bronze Age	ancient	Russia	Eastern_Europe	Russia_Steppe_Maikop	5272	45.6883	43.2646	WangNatureCommunications2019	3630-3013 calBCE [3359-3013 calBCE (4480±50 BP, GIN-11811), 3630-3372 calBCE (4698±32 BP, OxA-16182)]	Kaspi steppe, Aygurskij 2	443372
AY2003	F	Russia_Steppe_Maikop	Bronze Age	ancient	Russia	Eastern_Europe	Russia_Steppe_Maikop	5456	45.6883	43.2646	WangNatureCommunications2019	3634-3377 calBCE (4726±31 BP, OxA-16147)	Kaspi steppe, Aygurskij 2	401166
BU2001	M	Russia_North_Caucasus	Bronze Age	ancient	Russia	Eastern_Europe	Russia_North_Caucasus	4674	44.0236	42.8185	WangNatureCommunications2019	2867-2581 calBCE (4125±19 BP, HD-29619)	Piedmont, Belij Ugol 2	162950
GW1001	M	Russia_North_Caucasus	Bronze Age	ancient	Russia	Eastern_Europe	Russia_North_Caucasus	4726	44.0319	43.13	WangNatureCommunications2019	2881-2671 calBCE (4174±24 BP, MAMS-29807)	Piedmont, Gorjačevodskij 1	282557
I1720	M	Russia_Caucasus_Maikop	Bronze Age	ancient	Russia	Eastern_Europe	Russia_Caucasus_Maikop	5300	43.6863	43.6459	WangNatureCommunications2019	3700-3000 BCE	Baksanyonok	26127
I1722	F	Russia_Caucasus_Eneolithic_sibling.I2055_sibling.I2056	Neolithic	ancient	Russia	Eastern_Europe	REMOVE_Russia_Caucasus_Eneolithic_sibling.I2055_sibling.I2056	6403	44.4513	40.1029	WangNatureCommunications2019	4502-4404 calBCE (5635±27 BP, OxA-43742)	Unakozovskaya	90972
I1723	M	Russia_North_Caucasus	Bronze Age	ancient	Russia	Eastern_Europe	Russia_North_Caucasus	4702	44.0319	43.13	WangNatureCommunications2019	2877-2627 calBCE (4150±31 BP, OxA-16190)	Goryachevadskiy	38757
I2051	M	Russia_Caucasus_LBA_Dolmen	Bronze Age	ancient	Russia	Eastern_Europe	Russia_Caucasus_LBA_Dolmen	3260	44.5833	38.1667	WangNatureCommunications2019	1410-1210 BCE	North Caucasus, Marchenkova Gora	36215
I2055	M	Russia_Caucasus_Eneolithic_sibling.I2056_sibling.I1722	Neolithic	ancient	Russia	Eastern_Europe	REMOVE_Russia_Caucasus_Eneolithic_sibling.I2056_sibling.I1722	6499	44.4513	40.1029	WangNatureCommunications2019	4594-4504 calBCE (5718±29 BP, OxA-43740)	Unakozovskaya	95233
I2056	M	Russia_Caucasus_Eneolithic	Neolithic	ancient	Russia	Eastern_Europe	Russia_Caucasus_Eneolithic	6456	44.4513	40.1029	WangNatureCommunications2019	4546-4466 calBCE (5687±30 BP, OxA-43741)	Unakozovskaya	367083
I6266	M	Russia_Caucasus_Maikop_Novosvobodnaya	Bronze Age	ancient	Russia	Eastern_Europe	Russia_Caucasus_Maikop_Novosvobodnaya	5375	44.385	40.3946	WangNatureCommunications2019	3499-3351 calBCE (4615±25 BP, PSUAMS-3881)	Klady, Dlinnaya Polyana	259146
I6267	F	Russia_Caucasus_Maikop_Novosvobodnaya	Bronze Age	ancient	Russia	Eastern_Europe	Russia_Caucasus_Maikop_Novosvobodnaya	5438	44.385	40.3946	WangNatureCommunications2019	3614-3362 calBCE (4675±70 BP, OxA-5058)	Klady, Dlinnaya Polyana	92304
I6268	M	Russia_Caucasus_Maikop_Novosvobodnaya	Bronze Age	ancient	Russia	Eastern_Europe	Russia_Caucasus_Maikop_Novosvobodnaya	5564	44.385	40.3946	WangNatureCommunications2019	3696-3532 calBCE (4835±60 BP, OxA-5059)	Klady, Dlinnaya Polyana	174959
I6272	M	Russia_Caucasus_Maikop_Novosvobodnaya	Bronze Age	ancient	Russia	Eastern_Europe	Russia_Caucasus_Maikop_Novosvobodnaya	5083	44.385	40.3946	WangNatureCommunications2019	3337-2929 calBCE [3337-3021 calBCE (4460±30 BP, PSUAMS-3905), 3264-2929 calBCE (4420±20 BP, PSUAMS-4251)]	Klady, Dlinnaya Polyana	206846
IV3002	M	Russia_Steppe_Maikop_o	Bronze Age	ancient	Russia	Eastern_Europe	REMOVE_Russia_Steppe_Maikop_o	5207	45.6854	42.9214	WangNatureCommunications2019	3628-2885 calBCE [3628-3127 calBCE (4630±50 BP, GIN-10297), 3331-2885 calBCE (4370±70 BP, GIN-10953)]	North Caucasus steppe, Ipatovo 3	120346
KBD001	M	Russia_North_Caucasus_MBA	Bronze Age	ancient	Russia	Eastern_Europe	Russia_North_Caucasus_MBA	4037	43.8263	42.7162	WangNatureCommunications2019	2196-1977 calBCE (3690±30 BP, UGAMS-13455)	North Caucasus mountains, Kabardinka	484937
KBD002	F	Russia_North_Caucasus_MBA_rel.KBD001	Bronze Age	ancient	Russia	Eastern_Europe	REMOVE_Russia_North_Caucasus_MBA_rel.KBD001	4057	43.8263	42.7162	WangNatureCommunications2019	2188-2026 calBCE (3695±20 BP, MAMS-19727)	North Caucasus mountains, Kabardinka	412129
KDC001	M	Russia_North_Caucasus_MBA	Bronze Age	ancient	Russia	Eastern_Europe	Russia_North_Caucasus_MBA	3824	43.354	43.7219	WangNatureCommunications2019	1971-1776 calBCE [1953-1776 calBCE (3548±23 BP, MAMS-110560), 1971-1777 calBCE (3554±23 BP, MAMS-110561)]	Piedmont/mountains, Kudachurt	385489
KDC002	F	Russia_North_Caucasus_MBA	Bronze Age	ancient	Russia	Eastern_Europe	Russia_North_Caucasus_MBA	3750	43.354	43.7219	WangNatureCommunications2019	1900-1700 BCE	Piedmont/mountains, Kudachurt	354510
LYG001	M	Russia_North_Caucasus	Bronze Age	ancient	Russia	Eastern_Europe	Russia_North_Caucasus	4672	44.0534	43.2103	WangNatureCommunications2019	2863-2581 calBCE (4122±23 BP, MAMS-29825)	Piedmont, Lysogarskaya	292347
MK3003	F	Russia_Steppe_Catacomb	Bronze Age	ancient	Russia	Eastern_Europe	Russia_Steppe_Catacomb	4477	43.9254	43.5303	WangNatureCommunications2019	2577-2476 calBCE (4020±22 BP, MAMS-29809)	Piedmont, Mar'inskaja 3	241485
MK5001	M	Russia_Caucasus_LateMaikop_rel.MK5004	Bronze Age	ancient	Russia	Eastern_Europe	REMOVE_Russia_Caucasus_LateMaikop_rel.MK5004	5150	43.9054	43.5219	WangNatureCommunications2019	3400-3000 BCE [based on charcoal dates of 3348-3035 calBCE (4491±32 BP, MAMS-110555)), 3619-3366 calBCE (4665±32 BP, MAMS-110556)]	Piedmont, Mar'inskaja 5	385322
MK5004	M	Russia_Caucasus_LateMaikop	Bronze Age	ancient	Russia	Eastern_Europe	Russia_Caucasus_LateMaikop	5150	43.9054	43.5219	WangNatureCommunications2019	3400-3000 BCE [based on charcoal date of 3347-3095 calBCE (4498±30 BP, MAMS-110554)]	Piedmont, Mar'inskaja 5	428503
MK5008	M	Russia_Caucasus_LateMaikop	Bronze Age	ancient	Russia	Eastern_Europe	Russia_Caucasus_LateMaikop	5186	43.9054	43.5219	WangNatureCommunications2019	3364-3107 calBCE (4544±25 BP, MAMS-29810)	Piedmont, Mar'inskaja 5	20411
MK5009	M	Russia_North_Caucasus	Bronze Age	ancient	Russia	Eastern_Europe	Russia_North_Caucasus	4706	43.9054	43.5219	WangNatureCommunications2019	2878-2633 calBCE (4160±30 BP, MAMS-110549)	Piedmont, Mar'inskaja 5	226039
NV3001	M	Russia_Steppe_Lola	Bronze Age	ancient	Russia	Eastern_Europe	Russia_Steppe_Lola	3971	44.7349	41.9387	WangNatureCommunications2019	2116-1925 calBCE (3631±22 BP, MAMS-29812)	North Caucasus steppe, Nevinnommiskij 3	424903
OSS001	F	Russia_Caucasus_Maikop	Bronze Age	ancient	Russia	Eastern_Europe	Russia_Caucasus_Maikop	5570	43.0844	44.6327	WangNatureCommunications2019	3695-3545 calBCE (4857±23 BP, MAMS-29813)	Piedmont, Ossetia	203982
PG2001	M	Russia_Steppe_Eneolithic	Neolithic	ancient	Russia	Eastern_Europe	Russia_Steppe_Eneolithic	6863	43.8227	43.3503	WangNatureCommunications2019	5000-4100 BCE [4336-4178 calBCE (5397±28 BP, MAMS-110563, charcoal), 4991-4834 (6012±28 BP, MAMS-110564, bone]	Piedmont, Progress 2	462610
PG2002	F	Russia_North_Caucasus	Bronze Age	ancient	Russia	Eastern_Europe	Russia_North_Caucasus	4363	43.8227	43.3503	WangNatureCommunications2019	2483-2342 calBCE (3929±22 BP, MAMS-29815)	Piedmont, Progress 2	146856
PG2004	M	Russia_Steppe_Eneolithic	Neolithic	ancient	Russia	Eastern_Europe	Russia_Steppe_Eneolithic	6090	43.8227	43.3503	WangNatureCommunications2019	4233-4047 calBCE (5304±25 BP, MAMS-11210)	Piedmont, Progress 2	456470
RK1001	M	Russia_Caucasus_EBA_Yamnaya	Bronze Age	ancient	Russia	Eastern_Europe	Russia_Caucasus_EBA_Yamnaya	4726	45.5372	41.1165	WangNatureCommunications2019	2879-2673 calBCE (4171±22 BP, MAMS-29816)	Kuban steppe, Rasshevatskij 1	324949
RK1003	F	Russia_North_Caucasus	Bronze Age	ancient	Russia	Eastern_Europe	Russia_North_Caucasus	4751	45.5372	41.1165	WangNatureCommunications2019	2899-2702 calBCE (4218±24 BP, MAMS-29817)	Kuban steppe, Rasshevatskij 1	91048
RK1007	F	Russia_Caucasus_EBA_Yamnaya	Bronze Age	ancient	Russia	Eastern_Europe	Russia_Caucasus_EBA_Yamnaya	5123	45.5372	41.1165	WangNatureCommunications2019	3328-3018 calBCE (4447±22 BP, MAMS-29818)	Kuban steppe, Rasshevatskij 1	98300
RK4001	M	Russia_Steppe_Catacomb	Bronze Age	ancient	Russia	Eastern_Europe	Russia_Steppe_Catacomb	4277	45.536	41.0595	WangNatureCommunications2019	2451-2203 calBCE (3837±22 BP, MAMS-29819)	Kuban steppe, Rasshevatskij 4	289532
RK4002	M	Russia_Steppe_Catacomb	Bronze Age	ancient	Russia	Eastern_Europe	Russia_Steppe_Catacomb	4610	45.536	41.0595	WangNatureCommunications2019	2831-2489 calBCE (4050±22 BP, MAMS-29820)	Kuban steppe, Rasshevatskij 4	335286
SA6001	F	Russia_Steppe_Maikop	Bronze Age	ancient	Russia	Eastern_Europe	Russia_Steppe_Maikop	5444	45.7257	43.9869	WangNatureCommunications2019	3619-3369 calBCE (4673±28 BP, MAMS-31143)	Kaspi steppe, Šarachalsun 6	401604
SA6002	F	Russia_LateMaikop	Bronze Age	ancient	Russia	Eastern_Europe	Russia_LateMaikop	5126	45.05	39.91	WangNatureCommunications2019	3329-3022 calBCE (4454±23 BP, MAMS-31139)	Sinjucha, Kuban steppe	392380
SA6003	M	Russia_Steppe_Catacomb	Bronze Age	ancient	Russia	Eastern_Europe	Russia_Steppe_Catacomb	4293	45.7257	43.9869	WangNatureCommunications2019	2474-2211 calBCE (3890±40 BP, GIN-12400)	Kaspi steppe, Šarachalsun 6	202736
SA6004	M	Russia_Steppe_Maikop	Bronze Age	ancient	Russia	Eastern_Europe	Russia_Steppe_Maikop	5171	45.7257	43.9869	WangNatureCommunications2019	3336-3105 calBCE (4500±40 BP, GIN-12401)	Kaspi steppe, Šarachalsun 6	410292
SA6010	M	Russia_Caucasus_EBA_Yamnaya	Bronze Age	ancient	Russia	Eastern_Europe	Russia_Caucasus_EBA_Yamnaya	4732	45.7257	43.9869	WangNatureCommunications2019	2884-2679 calBCE (4185±23 BP, MAMS-29821)	Kaspi steppe, Šarachalsun 6	197036
SA6013	M	Russia_Steppe_Maikop_o	Bronze Age	ancient	Russia	Eastern_Europe	REMOVE_Russia_Steppe_Maikop_o	5180	45.7257	43.9869	WangNatureCommunications2019	3355-3105 calBCE (4524±22 BP, MAMS-29246)	Kaspi steppe, Šarachalsun 6	214347
SIJ002	M	Russia_LateMaikop_1d.rel.I11132.I11133	Bronze Age	ancient	Russia	Eastern_Europe	REMOVE_Russia_LateMaikop_1d.rel.I11132.I11133	5173	45.05	39.91	WangNatureCommunications2019	3346-3100 calBCE (4505±23 BP, MAMS-31141)	Sinjucha, Kuban steppe	378823
SIJ003	F	Russia_LateMaikop_1d.rel.I11131.I11133	Bronze Age	ancient	Russia	Eastern_Europe	REMOVE_Russia_LateMaikop_1d.rel.I11131.I11133	5174	45.05	39.91	WangNatureCommunications2019	3347-3101 calBCE (4507±23 BP, MAMS-31142)	Sinjucha, Kuban steppe	400696
VEK006	F	Russia_Caucasus_KuraAraxes_1d.rel.VEK007_1d.rel.VEK008	Bronze Age	ancient	Russia	Eastern_Europe	REMOVE_Russia_Caucasus_KuraAraxes_1d.rel.VEK007_1d.rel.VEK008	4850	42.1798	48.0661	WangNatureCommunications2019	3000-2800 BCE	Kaspi sea shore, Velikent	55811
VJ1001	F	Russia_Steppe_Eneolithic	Neolithic	ancient	Russia	Eastern_Europe	Russia_Steppe_Eneolithic	6235	44.02	43.1555	WangNatureCommunications2019	4332-4238 calBCE (5409±24 BP, MAMS-29823)	Piedmont, Vonjucka 1	432721
ZO2002	F	Russia_Caucasus_EBA_Yamnaya	Bronze Age	ancient	Russia	Eastern_Europe	Russia_Caucasus_EBA_Yamnaya	4850	45.659	42.6067	WangNatureCommunications2019	3300-2500 BCE	North Caucasus steppe, Zolotarjëvka 2	276617
I0231_published	M	Russia_EBA_Yamnaya_Samara_published2	Bronze Age	ancient	Russia	Eastern_Europe	Russia_EBA_Yamnaya_Samara	4792	52.7109	49.4669	NarasimhanPattersonScience2019 (previously MathiesonNature2015 which was 1240k of same sample with 390k in HaakLazaridis2015)	2921-2762 calBCE [2921-2762 calBCE (4260±30 BP, Beta-392487), 2913-2882 calBCE (4275±20 BP, PSUAMS-4279)]	Samara Oblast, Volga River Valley, Southern Steppe, Ekaterinovka	567691
LS-13.SG	M	Russia_EarlySarmatian_SouthernUrals.SG	Iron Age	ancient	Russia	Eastern_Europe	Russia_EarlySarmatian_SouthernUrals	2309	52.4691	55.7757	JarveCurrentBiology2019	484-233 calBCE (2320±35 BP, Poz- )	Novo-Muraptalovo-7, Mound 1, burial 2	181154
MJ-39.SG	M	Russia_EarlySarmatian_SouthernUrals.SG	Iron Age	ancient	Russia	Eastern_Europe	Russia_EarlySarmatian_SouthernUrals	2244	51.9779	57.8443	JarveCurrentBiology2019	384-204 calBCE (2230±30 BP, Poz-)	Ivanovka-1, Mound 5, burial 3	52572
MJ-40.SG	M	Russia_EasternScythian_SouthernUrals_o.SG	Iron Age	ancient	Russia	Eastern_Europe	REMOVE_Russia_EasternScythian_SouthernUrals_o	2303	52.5327	58.4904	JarveCurrentBiology2019	399-306 calBCE (2265±30 BP, Poz-)	Manhar-2, Burial 1	18490
MJ-41.SG	F	Russia_EarlySarmatian_SouthernUrals.SG	Iron Age	ancient	Russia	Eastern_Europe	Russia_EarlySarmatian_SouthernUrals	2525	53.0886	58.6604	JarveCurrentBiology2019	749-400 calBCE (2415±35 BP, Poz-)	Avlasovo, Mound 3, burial 2	212882
MJ-43.SG	F	Russia_EarlySarmatian_SouthernUrals.SG	Iron Age	ancient	Russia	Eastern_Europe	Russia_EarlySarmatian_SouthernUrals	2273	52.7534	58.6677	JarveCurrentBiology2019	411-235 calBCE (2310±30 BP, Poz-)	Sibai-1, Mound 1, burial 1, skeleton 2	187800
MJ-44.SG	F	Russia_MiddleSarmatian_SouthernUrals.SG	Iron Age	ancient	Russia	Eastern_Europe	Russia_MiddleSarmatian_SouthernUrals	2217	53.8587	55.4487	JarveCurrentBiology2019	361-172 calBCE (2185±30 BP, Poz-)	Chumarovo-1, Mound 10, burial 10	269546
MJ-56.SG	F	Russia_EarlySarmatian_SouthernUrals.SG	Iron Age	ancient	Russia	Eastern_Europe	Russia_EarlySarmatian_SouthernUrals	2514	51.9912	58.0394	JarveCurrentBiology2019	729-398 calBCE (2395±30 BP, Poz-)	Perevolochan-2, Mound 4, burial 3	141505
DA189.SG	M	Russia_SaltovoMayaki.SG	Antiquity	ancient	Russia	Eastern_Europe	Russia_SaltovoMayaki	1150	50.4762	36.9828	DamgaardNature2018	600-1000 CE	Caspian steppe	12850
DA188.SG	M	Russia_SaltovoMayaki.SG	Antiquity	ancient	Russia	Eastern_Europe	Russia_SaltovoMayaki	1115	50.1145	38.3009	DamgaardNature2018	721-950 calCE (1187±31 BP, UBA-31236)	Caspian steppe	15403
DA243.SG	M	Russia_Alan.SG	Antiquity	ancient	Russia	Eastern_Europe	Russia_Alan	1050	43.9586	42.5873	DamgaardNature2018	450-1350 CE	Caucasus	526374
DA142.SG	M	Russia_Medieval_Nomad.SG	Antiquity	ancient	Russia	Eastern_Europe	Russia_Medieval_Nomad	1000	47.2824	39.541	DamgaardNature2018	600-1300 CE	Caspian steppe	348940
DA164.SG	F	Russia_Alan.SG	Antiquity	ancient	Russia	Eastern_Europe	Russia_Alan	850	43.3276	44.1784	DamgaardNature2018	850-1350 CE	Caucasus	330569
Sunghir6.SG	M	Russia_Sunghir6.SG	Antiquity	ancient	Russia	Eastern_Europe	Russia_Sunghir6	790	56.1761	40.5025	SikoraScience2017	1100-1220 calCE	Sunghir	575969
I0235	F	Russia_Srubnaya	Bronze Age	ancient	Russia	Eastern_Europe	Russia_Srubnaya	3675	53.14	50.01	MathiesonNature2015	1850-1600 BCE	Samara Oblast, Volga River Valley, Samara Steppes, Rozhdestveno I	206756
I0371_published	M	Russia_Poltavka_published	Bronze Age	ancient	Russia	Eastern_Europe	Russia_Poltavka	4678	53.5898	50.5713	MathiesonNature2015	2872-2583 calBCE (4130±30 BP, Beta-392488)	Samara Oblast, Volga River Valley, Sok River, Grachevka	309152
I0124	M	Russia_HG_Samara	Hunter-gatherers	ancient	Russia	Eastern_Europe	Russia_HG_Samara	7549	53.6806	50.6753	MathiesonNature2015 (1240k of same same sample with 390k in HaakLazaridis2015)	5657-5541 calBCE (6680±30 BP, Beta-392490)	Samara Oblast, Volga River Valley, Sok River, Lebyazhinka	287003
I0431	F	Russia_Srubnaya	Bronze Age	ancient	Russia	Eastern_Europe	Russia_Srubnaya	3675	53.08	50.36	NarasimhanPattersonScience2019 (supplement of MathiesonNature2018)	1850-1600 BCE	Samara Oblast, Volga River Valley, Samara River, Spiridonovka II	136347
VEK007	M	Russia_Caucasus_KuraAraxes	Bronze Age	ancient	Russia	Eastern_Europe	Russia_Caucasus_KuraAraxes	4850	42.1798	48.0661	WangNatureCommunications2019	3000-2800 BCE	Kaspi sea shore, Velikent	195387
I0633	M	Serbia_EN	Neolithic	ancient	Serbia	Balkans	Serbia_EN	7440	44.9	19.75	MathiesonNature2018	5604-5376 calBCE (6520±40 BP, Poz-82186)	Vojvodina, Hrtkovci, Gomolova	360753
I0634	M	Serbia_EN	Neolithic	ancient	Serbia	Balkans	Serbia_EN	6557	44.9	19.75	MathiesonNature2018	4710-4504 calBCE (5760±40 BP, Poz-82185)	Vojvodina, Hrtkovci, Gomolova	500227
I1131	M	Serbia_EN	Neolithic	ancient	Serbia	Balkans	Serbia_EN	6483	44.9	19.75	MathiesonNature2018	4605-4460 calBCE (5700±30 BP, Beta-432798)	Vojvodina, Hrtkovci, Gomolova	408284
I4657_published	F	Serbia_Mesolithic_IronGates_published	Hunter-gatherers	ancient	Serbia	Balkans	Serbia_Mesolithic_IronGates	11465	44.5337	22.0503	MathiesonNature2018	9755-9275 calBCE (9942±66 BP, PSUAMS-2294 corrected for freshwater marine reservoir effect with Method 1 of Cook et al. 2002 with the modifications recommended by Cook et al. 2011)	Vlasac	16726
I5241	F	Serbia_Mesolithic_IronGates_daughter_I5236	Hunter-gatherers	ancient	Serbia	Balkans	REMOVE_Serbia_Mesolithic_IronGates_daughter_I5236	11196	44.5959	22.0106	MathiesonNature2018	9297-9194 calBCE (9765±40 BP, PSUAMS-2378)	Padina	427765
I5235	M	Serbia_Mesolithic_IronGates	Hunter-gatherers	ancient	Serbia	Balkans	Serbia_Mesolithic_IronGates	10835	44.5959	22.0106	MathiesonNature2018	9221-8548 calBCE (9480±110 BP, AA-57771, corrected for Freshwater Reservoir Effect)	Padina	432568
I5240	M	Serbia_Mesolithic_IronGates	Hunter-gatherers	ancient	Serbia	Balkans	Serbia_Mesolithic_IronGates	10805	44.5959	22.0106	MathiesonNature2018	9140-8570 calBCE (9469±70 BP, PSUAMS-2377 corrected for freshwater marine reservoir effect with Method 1 of Cook et al. 2002 with the modifications recommended by Cook et al. 2011)	Padina	423658
I4665_published	F	Serbia_EN_published	Neolithic	ancient	Serbia	Balkans	Serbia_EN	8006	44.5529	22.0276	MathiesonNature2018	6205-5907 calBCE (7155±54 BP, OxA-25210, corrected for Freshwater Reservoir Effect)	Lepenski Vir	11840
I4666_published	M	Serbia_EN_published	Neolithic	ancient	Serbia	Balkans	Serbia_EN	8017	44.5529	22.0276	MathiesonNature2018	6222-5912 calBCE (7179±73 BP, OxA-25211, corrected for Freshwater Reservoir Effect)	Lepenski Vir	20011
I5244	F	Serbia_Mesolithic_IronGates	Hunter-gatherers	ancient	Serbia	Balkans	Serbia_Mesolithic_IronGates	10785	44.5959	22.0106	MathiesonNature2018	9115-8555 calBCE (9424±55 BP, PSUAMS-2376 corrected for freshwater marine reservoir effect with Method 1 of Cook et al. 2002 with the modifications recommended by Cook et al. 2011)	Padina	424651
I5242	F	Serbia_Mesolithic_IronGates	Hunter-gatherers	ancient	Serbia	Balkans	Serbia_Mesolithic_IronGates	10530	44.5959	22.0106	MathiesonNature2018	8805-8355 calBCE (9363±64 BP, PSUAMS-2408 corrected for freshwater marine reservoir effect with Method 1 of Cook et al. 2002 with the modifications recommended by Cook et al. 2011)	Padina	438197
I5239	F	Serbia_Mesolithic_IronGates	Hunter-gatherers	ancient	Serbia	Balkans	Serbia_Mesolithic_IronGates	10333	44.5959	22.0106	MathiesonNature2018	8535-8230 calBCE (9105±62 BP, PSUAMS-2375 corrected for freshwater marine reservoir effect with Method 1 of Cook et al. 2002 with the modifications recommended by Cook et al. 2011)	Padina	423676
I5773_published	M	Serbia_Mesolithic_IronGates_published	Hunter-gatherers	ancient	Serbia	Balkans	Serbia_Mesolithic_IronGates	10040	44.5337	22.0503	MathiesonNature2018	8240-7940 calBCE	Vlasac	36860
I5236	M	Serbia_Mesolithic_IronGates	Hunter-gatherers	ancient	Serbia	Balkans	Serbia_Mesolithic_IronGates	10008	44.5959	22.0106	MathiesonNature2018	8290-7825 calBCE (8943±77 BP, BM-1146)	Padina	434280
I5238	F	Serbia_Mesolithic_IronGates	Hunter-gatherers	ancient	Serbia	Balkans	Serbia_Mesolithic_IronGates	9993	44.5959	22.0106	MathiesonNature2018	8265-7820 calBCE (8907±66 BP, PSUAMS-2407 corrected for freshwater marine reservoir effect with Method 1 of Cook et al. 2002 with the modifications recommended by Cook et al. 2011)	Padina	430971
I5234	F	Serbia_Mesolithic_IronGates	Hunter-gatherers	ancient	Serbia	Balkans	Serbia_Mesolithic_IronGates	9800	44.5959	22.0106	MathiesonNature2018	9500-6200 BCE	Padina	372572
I5237	M	Serbia_Mesolithic_IronGates	Hunter-gatherers	ancient	Serbia	Balkans	Serbia_Mesolithic_IronGates	9800	44.5959	22.0106	MathiesonNature2018	9500-6200 BCE	Padina	433051
I5407	F	Serbia_Mesolithic_IronGates	Hunter-gatherers	ancient	Serbia	Balkans	Serbia_Mesolithic_IronGates	9800	44.5529	22.0276	MathiesonNature2018	8300-7400 BCE	Lepenski Vir	446537
I5409_published	F	Serbia_Mesolithic_IronGates_published	Hunter-gatherers	ancient	Serbia	Balkans	Serbia_Mesolithic_IronGates	9800	44.5959	22.0106	MathiesonNature2018	9500-6200 BCE	Padina	302552
I4918	F	Serbia_EN_Starcevo	Neolithic	ancient	Serbia	Balkans	Serbia_EN_Starcevo	7600	44.4864	21.0761	MathiesonNature2018	6000-5300 BCE	Saraorci-Jezava	432945
I4660	F	Serbia_Mesolithic_IronGates	Hunter-gatherers	ancient	Serbia	Balkans	Serbia_Mesolithic_IronGates	9713	44.5337	22.0503	MathiesonNature2018	7940-7585 calBCE (8676±58 BP, PSUAMS-2296 corrected for freshwater marine reservoir effect with Method 1 of Cook et al. 2002 with the modifications recommended by Cook et al. 2011)	Vlasac	40838
I5401	M	Serbia_Mesolithic_IronGates	Hunter-gatherers	ancient	Serbia	Balkans	Serbia_Mesolithic_IronGates	8838	44.6403	22.3033	MathiesonNature2018	7076-6699 calBCE (8016±58 BP, OxA-13613, corrected for Freshwater Reservoir Effect)	Hajduka Vodenica	240857
I4916	M	Serbia_Mesolithic_IronGates	Hunter-gatherers	ancient	Serbia	Balkans	Serbia_Mesolithic_IronGates	8763	44.6403	22.3033	MathiesonNature2018	7035-6590 calBCE (7874±72 BP, PSUAMS-2369 corrected for freshwater marine reservoir effect with Method 1 of Cook et al. 2002 with the modifications recommended by Cook et al. 2011)	Hajduka Vodenica	416753
I4870	M	Serbia_Mesolithic_IronGates	Hunter-gatherers	ancient	Serbia	Balkans	Serbia_Mesolithic_IronGates	8740	44.5337	22.0503	MathiesonNature2018	7045-6535 calBCE (7870±78 BP, PSUAMS-2295 corrected for freshwater marine reservoir effect with Method 1 of Cook et al. 2002 with the modifications recommended by Cook et al. 2011)	Vlasac	318608
I5405	F	Serbia_N	Neolithic	ancient	Serbia	Balkans	Serbia_N	7684	44.5529	22.0276	MathiesonNature2018	5836-5632 calBCE (6829±53 BP, AA-58320, corrected for Freshwater Reservoir Effect)	Lepenski Vir	107895
I4874	F	Serbia_Mesolithic_IronGates	Hunter-gatherers	ancient	Serbia	Balkans	Serbia_Mesolithic_IronGates	8506	44.5337	22.0503	MathiesonNature2018	6636-6476 calBCE (7725±40 BP, OxA-20702)	Vlasac	428370
I4877	F	Serbia_Mesolithic_IronGates	Hunter-gatherers	ancient	Serbia	Balkans	Serbia_Mesolithic_IronGates	8505	44.5337	22.0503	MathiesonNature2018	6645-6465 calBCE (7728±51 BP, PSUAMS-2382 corrected for freshwater marine reservoir effect with Method 1 of Cook et al. 2002 with the modifications recommended by Cook et al. 2011)	Vlasac	436676
I4875	F	Serbia_Mesolithic_IronGates	Hunter-gatherers	ancient	Serbia	Balkans	Serbia_Mesolithic_IronGates	8458	44.5337	22.0503	MathiesonNature2018	6615-6400 calBCE (7643±63 BP, PSUAMS-2380 corrected for freshwater marine reservoir effect with Method 1 of Cook et al. 2002 with the modifications recommended by Cook et al. 2011)	Vlasac	436872
I4876	F	Serbia_Mesolithic_IronGates	Hunter-gatherers	ancient	Serbia	Balkans	Serbia_Mesolithic_IronGates	8455	44.5337	22.0503	MathiesonNature2018	6635-6375 calBCE (7625±71 BP, PSUAMS-2381 corrected for freshwater marine reservoir effect with Method 1 of Cook et al. 2002 with the modifications recommended by Cook et al. 2011)	Vlasac	427545
I4871	F	Serbia_Mesolithic_IronGates	Hunter-gatherers	ancient	Serbia	Balkans	Serbia_Mesolithic_IronGates	8450	44.5337	22.0503	MathiesonNature2018	7100-5900 BCE	Vlasac	267002
I4872	F	Serbia_Mesolithic_IronGates	Hunter-gatherers	ancient	Serbia	Balkans	Serbia_Mesolithic_IronGates	8450	44.5337	22.0503	MathiesonNature2018	7100-5900 BCE	Vlasac	175695
I5772	M	Serbia_Mesolithic_IronGates	Hunter-gatherers	ancient	Serbia	Balkans	Serbia_Mesolithic_IronGates	8450	44.5337	22.0503	MathiesonNature2018	7100-5900 BCE	Vlasac	231000
I4881_published	M	Serbia_Mesolithic_IronGates_published	Hunter-gatherers	ancient	Serbia	Balkans	Serbia_Mesolithic_IronGates	8363	44.5337	22.0503	MathiesonNature2018	6570-6255 calBCE (7570±63 BP, PSUAMS-2385 corrected for freshwater marine reservoir effect with Method 1 of Cook et al. 2002 with the modifications recommended by Cook et al. 2011)	Vlasac	435409
I5771	M	Serbia_Mesolithic_IronGates	Hunter-gatherers	ancient	Serbia	Balkans	Serbia_Mesolithic_IronGates	8325	44.5337	22.0503	MathiesonNature2018	6500-6250 BCE	Vlasac	119200
I5402	M	Serbia_Mesolithic_IronGates	Hunter-gatherers	ancient	Serbia	Balkans	Serbia_Mesolithic_IronGates	8156	44.6403	22.3033	MathiesonNature2018	6361-6050 calBCE (7315±63 BP, OxA-16942, corrected for Freshwater Reservoir Effect)	Hajduka Vodenica	421629
I4914_published	M	Serbia_Mesolithic_IronGates_published	Hunter-gatherers	ancient	Serbia	Balkans	Serbia_Mesolithic_IronGates	8123	44.6403	22.3033	MathiesonNature2018	6355-5990 calBCE (7264±80 BP, OxA-16941, on Burial 20 - skull]	Hajduka Vodenica	429011
I4915	M	Serbia_Mesolithic_IronGates	Hunter-gatherers	ancient	Serbia	Balkans	Serbia_Mesolithic_IronGates	8115	44.6403	22.3033	MathiesonNature2018	6340-5990 calBCE (7260±76 BP, PSUAMS-2360 corrected for freshwater marine reservoir effect with Method 1 of Cook et al. 2002 with the modifications recommended by Cook et al. 2011)	Hajduka Vodenica	431160
I4917	F	Serbia_Mesolithic_IronGates	Hunter-gatherers	ancient	Serbia	Balkans	Serbia_Mesolithic_IronGates	8058	44.6403	22.3033	MathiesonNature2018	6220-5995 calBCE (7209±57 BP, PSUAMS-2374 corrected for freshwater marine reservoir effect with Method 1 of Cook et al. 2002 with the modifications recommended by Cook et al. 2011)	Hajduka Vodenica	417084
I5233	F	Serbia_Mesolithic_IronGates	Hunter-gatherers	ancient	Serbia	Balkans	Serbia_Mesolithic_IronGates	8001	44.5959	22.0106	MathiesonNature2018	6224-5878 calBCE (7158±85 BP, AA-57770, corrected for Freshwater Reservoir Effect)	Padina	433200
I4882	M	Serbia_Mesolithic_IronGates_brother.I4880	Hunter-gatherers	ancient	Serbia	Balkans	REMOVE_Serbia_Mesolithic_IronGates_brother.I4880	8000	44.5337	22.0503	MathiesonNature2018	6200-5900 BCE	Vlasac	438242
I5232	M	Serbia_Mesolithic_IronGates_o	Hunter-gatherers	ancient	Serbia	Balkans	REMOVE_Serbia_Mesolithic_IronGates	7901	44.5959	22.0106	MathiesonNature2018	6061-5841 calBCE (7078±85 BP, AA-57769, corrected for Freshwater Reservoir Effect)	Padina	428929
I4873	F	Serbia_Mesolithic_IronGates	Hunter-gatherers	ancient	Serbia	Balkans	Serbia_Mesolithic_IronGates	7872	44.5337	22.0503	MathiesonNature2018	6006-5838 calBCE (7035±40 BP, OxA-16544)	Vlasac	430058
I4880	M	Serbia_Mesolithic_IronGates	Hunter-gatherers	ancient	Serbia	Balkans	Serbia_Mesolithic_IronGates	7813	44.5337	22.0503	MathiesonNature2018	6000-5725 calBCE (6979±75 BP, PSUAMS-2384 corrected for freshwater marine reservoir effect with Method 1 of Cook et al. 2002 with the modifications recommended by Cook et al. 2011)	Vlasac	432852
I4878	M	Serbia_Mesolithic_IronGates	Hunter-gatherers	ancient	Serbia	Balkans	Serbia_Mesolithic_IronGates	7803	44.5337	22.0503	MathiesonNature2018	5995-5710 calBCE (6955±76 BP, PSUAMS-2383 corrected for freshwater marine reservoir effect with Method 1 of Cook et al. 2002 with the modifications recommended by Cook et al. 2011)	Vlasac	429464
DA119.SG	M	Slovakia_Poprad.SG	Antiquity	ancient	Slovakia	Central_Europe	Slovakia_Poprad	1600	49.0778	20.3172	DamgaardNature2018	200-500 CE		246870
I10866	F	Iberia_Greek2	Antiquity	ancient	Spain	Western_Europe	Iberia_Greek2	1948	42.1333	3.1083	OlaldeScience2019	45 calBCE - 50 calCE (2005±15 BP, PSUAMS-5281)	Girona, Empuries, necropolis Centre de Visitants	417153
I4420_all	F	Formentera_MBA	Bronze Age	ancient	Spain	Western_Europe	Formentera_MBA	3736	38.6866	1.42121	FernandezNatEcoEvo2020	1786		409716
I4329	F	Mallorca_EBA	Bronze Age	ancient	Spain	Western_Europe	Mallorca_EBA	4306	39.505	3.30198	FernandezNatEcoEvo2020	2356		144120
I3315	M	Menorca_LBA	Bronze Age	ancient	Spain	Western_Europe	Menorca_LBA	2811	39.999	3.891	FernandezNatEcoEvo2020	861		417928
I4246_published	M	Iberia_BellBeaker_o_published	Bronze Age	ancient	Spain	Western_Europe	REMOVE_Iberia_BellBeaker_o	4202	40.4397	-3.50639	OlaldeScience2019	2473-2030 calBCE [2473-2299 calBCE (3910±30 BP, PSUAMS-2119), 2280-2030 calBCE (3650±40 BP, Beta-184837)]	Madrid, San Fernando de Henares, Camino de las Yeseras	356545
I8216	M	Iberia_Roman	Antiquity	ancient	Spain	Western_Europe	Iberia_Roman	1818	42.1333	3.1083	OlaldeScience2019	57-208 calCE (1895±20 BP, PSUAMS-4212)	Girona, Empuries, necropolis Centre de Visitants	21982
I2199	F	Iberia_EN	Neolithic	ancient	Spain	Western_Europe	Iberia_EN	7074	42.6282	-3.11649	LipsonNature2017	5216-5031 calBCE (6170±30 BP, Beta-438208)	Burgos, El Prado de Pancorbo	172254
I2467	M	Iberia_C	Neolithic	ancient	Spain	Western_Europe	Iberia_C	4297	42.57	-2.62	LipsonNature2017	2481-2212 calBCE (3900±40 BP, Beta-299300)	Basque Country, Alava, El Sotillo	66468
I2472	M	Iberia_BA	Bronze Age	ancient	Spain	Western_Europe	Iberia_BA	3465	42.57	-2.62	OlaldeScience2019	1605-1425 calBCE (3220±30 BP, Beta-299309)	Basque Country, Alava, El Sotillo	77485
I1310	F	Iberia_BA	Bronze Age	ancient	Spain	Western_Europe	Iberia_BA	3650	41.5373	2.1329	OlaldeScience2019	2000-1400 BCE [1930-1634 calBCE (3465±60 BP, UBAR-697), 1867-1526 calBCE (3370±50 BP, UBAR-670), 1744-1461 calBCE (3305±55 BP, UBAR-671), 1877-1526 calBCE (3380±60 BP, UBAR-672), four dates of the whole stratigraphy of the site]	Barcelona, Sabadell, Can Roquetes	219620
I1282	M	Iberia_C	Neolithic	ancient	Spain	Western_Europe	Iberia_C	4573	42.3333	-3.5	MathiesonNature2015	2900-2346 BCE [2568-2346 calBCE (3950±30 BP, Beta-416457), 2857-2496 calBCE (4080±30 BP, Beta-416456), 2865-2575 calBCE (4110±30 BP, Beta-416458), 2900-2679 calBCE (4210±30 BP, Beta-416455), based on dates of other El Mirador samples)	Burgos, Atapuerca, El Mirador Cave	35436
I1302	M	Iberia_C_father.or.son.I1314	Neolithic	ancient	Spain	Western_Europe	REMOVE_Iberia_C_father.or.son.I1314	4573	42.3333	-3.5	MathiesonNature2015	2900-2346 BCE [2568-2346 calBCE (3950±30 BP, Beta-416457), 2857-2496 calBCE (4080±30 BP, Beta-416456), 2865-2575 calBCE (4110±30 BP, Beta-416458), 2900-2679 calBCE (4210±30 BP, Beta-416455), based on dates of other El Mirador samples)	Burgos, Atapuerca, El Mirador Cave	36246
I1276	F	Iberia_C	Neolithic	ancient	Spain	Western_Europe	Iberia_C	4573	42.3333	-3.5	MathiesonNature2015	2900-2346 BCE [2568-2346 calBCE (3950±30 BP, Beta-416457), 2857-2496 calBCE (4080±30 BP, Beta-416456), 2865-2575 calBCE (4110±30 BP, Beta-416458), 2900-2679 calBCE (4210±30 BP, Beta-416455), based on dates of other El Mirador samples)	Burgos, Atapuerca, El Mirador Cave	60374
I1284	M	Iberia_C	Neolithic	ancient	Spain	Western_Europe	Iberia_C	4573	42.3333	-3.5	MathiesonNature2015	2900-2346 BCE [2568-2346 calBCE (3950±30 BP, Beta-416457), 2857-2496 calBCE (4080±30 BP, Beta-416456), 2865-2575 calBCE (4110±30 BP, Beta-416458), 2900-2679 calBCE (4210±30 BP, Beta-416455), based on dates of other El Mirador samples)	Burgos, Atapuerca, El Mirador Cave	63906
I1274	M	Iberia_C_brother.I1277	Neolithic	ancient	Spain	Western_Europe	REMOVE_Iberia_C_brother.I1277	4573	42.3333	-3.5	MathiesonNature2015	2900-2346 BCE [2568-2346 calBCE (3950±30 BP, Beta-416457), 2857-2496 calBCE (4080±30 BP, Beta-416456), 2865-2575 calBCE (4110±30 BP, Beta-416458), 2900-2679 calBCE (4210±30 BP, Beta-416455), based on dates of other El Mirador samples)	Burgos, Atapuerca, El Mirador Cave	79445
I1280	F	Iberia_C	Neolithic	ancient	Spain	Western_Europe	Iberia_C	4573	42.3333	-3.5	MathiesonNature2015	2900-2346 BCE [2568-2346 calBCE (3950±30 BP, Beta-416457), 2857-2496 calBCE (4080±30 BP, Beta-416456), 2865-2575 calBCE (4110±30 BP, Beta-416458), 2900-2679 calBCE (4210±30 BP, Beta-416455), based on dates of other El Mirador samples)	Burgos, Atapuerca, El Mirador Cave	105357
I1277	M	Iberia_C	Neolithic	ancient	Spain	Western_Europe	Iberia_C	4407	42.3333	-3.5	MathiesonNature2015	2568-2346 calBCE (3950±30 BP, Beta-416457)	Burgos, Atapuerca, El Mirador Cave	290755
I1272	F	Iberia_C	Neolithic	ancient	Spain	Western_Europe	Iberia_C	4627	42.3333	-3.5	MathiesonNature2015	2857-2496 calBCE (4080±30 BP, Beta-416456)	Burgos, Atapuerca, El Mirador Cave	309509
I1281	F	Iberia_C	Neolithic	ancient	Spain	Western_Europe	Iberia_C	4670	42.3333	-3.5	MathiesonNature2015	2865-2575 calBCE (4110±30 BP, Beta-416458)	Burgos, Atapuerca, El Mirador Cave	334567
I1300	F	Iberia_C	Neolithic	ancient	Spain	Western_Europe	Iberia_C	4573	42.3333	-3.5	MathiesonNature2015	2900-2346 BCE [2568-2346 calBCE (3950±30 BP, Beta-416457), 2857-2496 calBCE (4080±30 BP, Beta-416456), 2865-2575 calBCE (4110±30 BP, Beta-416458), 2900-2679 calBCE (4210±30 BP, Beta-416455), based on dates of other El Mirador samples)	Burgos, Atapuerca, El Mirador Cave	418810
I0462	F	Iberia_BellBeaker_o	Bronze Age	ancient	Spain	Western_Europe	REMOVE_Iberia_BellBeaker_o	4406	42.4	-3.75	OlaldeNature2018	2566-2346 calBCE (3950±26 BP, MAMS-25936)	Burgos, Arroyal I	17612
I0460	M	Iberia_BellBeaker	Bronze Age	ancient	Spain	Western_Europe	Iberia_BellBeaker	4285	42.4	-3.75	OlaldeNature2018	2461-2209 calBCE (3860±30 BP, UGA-15905)	Burgos, Arroyal I	202601
I0459	F	Iberia_BellBeaker	Bronze Age	ancient	Spain	Western_Europe	Iberia_BellBeaker	4350	42.4	-3.75	OlaldeNature2018	2600-2200 BCE (based on other direct dates from the same site)	Burgos, Arroyal I	292235
I0457	M	Iberia_BellBeaker	Bronze Age	ancient	Spain	Western_Europe	Iberia_BellBeaker	4580	38.1	-1.85	OlaldeNature2018	2920-2340 BCE	Murcia, Caravaca, Camino del Molino	11911
I0453	M	Iberia_BellBeaker	Bronze Age	ancient	Spain	Western_Europe	Iberia_BellBeaker	4253	38.1	-1.85	OlaldeNature2018	2460-2145 calBCE (3830±40 BP, Beta-261524)	Murcia, Caravaca, Camino del Molino	24747
I0455	M	Iberia_BellBeaker	Bronze Age	ancient	Spain	Western_Europe	Iberia_BellBeaker	4735	38.1	-1.85	OlaldeNature2018	2905-2665 calBCE (4210±40 BP, Beta-261529)	Murcia, Caravaca, Camino del Molino	28229
I0263	F	Iberia_BellBeaker	Bronze Age	ancient	Spain	Western_Europe	Iberia_BellBeaker	4350	41.4919	2.13889	OlaldeNature2018	2800-2000 BCE	Barcelona, Cerdanyola, Paris Street	16865
I1553	F	Iberia_BellBeaker	Bronze Age	ancient	Spain	Western_Europe	Iberia_BellBeaker	4350	41.4919	2.13889	OlaldeNature2018	2800-2000 BCE	Barcelona, Cerdanyola, Paris Street	19784
I0825	M	Iberia_BellBeaker	Bronze Age	ancient	Spain	Western_Europe	Iberia_BellBeaker	4337	41.4919	2.13889	OlaldeNature2018	2474-2300 calBCE (3915±29 BP, MAMS-25939)	Barcelona, Cerdanyola, Paris Street	22142
I0260	F	Iberia_BellBeaker	Bronze Age	ancient	Spain	Western_Europe	Iberia_BellBeaker	4350	41.4919	2.13889	OlaldeNature2018	2800-2000 BCE	Barcelona, Cerdanyola, Paris Street	27545
I0261	M	Iberia_BellBeaker	Bronze Age	ancient	Spain	Western_Europe	Iberia_BellBeaker	4350	41.4919	2.13889	OlaldeNature2018	2800-2000 BCE	Barcelona, Cerdanyola, Paris Street	27631
I0823	F	Iberia_BellBeaker	Bronze Age	ancient	Spain	Western_Europe	Iberia_BellBeaker	4350	41.4919	2.13889	OlaldeNature2018	2800-2000 BCE	Barcelona, Cerdanyola, Paris Street	32534
I0258	F	Iberia_BellBeaker	Bronze Age	ancient	Spain	Western_Europe	Iberia_BellBeaker	4350	41.4919	2.13889	OlaldeNature2018	2800-2000 BCE	Barcelona, Cerdanyola, Paris Street	33238
I0262	F	Iberia_BellBeaker	Bronze Age	ancient	Spain	Western_Europe	Iberia_BellBeaker	4350	41.4919	2.13889	OlaldeNature2018	2800-2000 BCE	Barcelona, Cerdanyola, Paris Street	48962
I0257	M	Iberia_BellBeaker	Bronze Age	ancient	Spain	Western_Europe	Iberia_BellBeaker	4411	41.4919	2.13889	OlaldeNature2018	2571-2350 calBCE (3965±29 BP, MAMS-25937)	Barcelona, Cerdanyola, Paris Street	57460
I0826	M	Iberia_BellBeaker	Bronze Age	ancient	Spain	Western_Europe	Iberia_BellBeaker	4607	41.4919	2.13889	OlaldeNature2018	2833-2480 calBCE (4051±28 BP, MAMS-25940)	Barcelona, Cerdanyola, Paris Street	59578
I0458	M	Iberia_BellBeaker_father.or.son.I0460	Bronze Age	ancient	Spain	Western_Europe	REMOVE_Iberia_BellBeaker_father.or.son.I0460	4282	42.4	-3.75	OlaldeNature2018	2458-2206 calBCE (3850±30 BP, UGA-15904)	Burgos, Arroyal I	72411
I0409	F	Iberia_EN	Neolithic	ancient	Spain	Western_Europe	Iberia_EN	7215	42.5	0.5	MathiesonNature2015 (1240k of same same sample with 390k in HaakLazaridis2015)	5311-5218 calBCE (6280±25 BP, MAMS-16159)	Els Trocs	298963
I0411	M	Iberia_EN_father.or.son.I0410	Neolithic	ancient	Spain	Western_Europe	REMOVE_Iberia_EN_father.or.son.I0410	7131	42.5	0.5	MathiesonNature2015 (1240k of same same sample with 390k in HaakLazaridis2015)	5294-5068 calBCE (6218±24 BP, MAMS-16162)	Els Trocs	47261
I0405	M	Iberia_MN	Neolithic	ancient	Spain	Western_Europe	Iberia_MN	5700	41.2522	-2.32622	MathiesonNature2015 (1240k of same same sample with 390k in HaakLazaridis2015)	3900-3600 BCE	La Mina	196509
ElMiron_d	F	Iberia_ElMiron	Pre−Villabruna hunter−gatherers	ancient	Spain	Western_Europe	Iberia_ElMiron	18720	43.26	-3.45	FuNature2016	16880-16660 calBCE (15460±40 BP, MAMS-14585)	El Miron	379134
I1271	F	Iberia_C	Neolithic	ancient	Spain	Western_Europe	Iberia_C	4573	42.3333	-3.5	MathiesonNature2015	2900-2346 BCE [2568-2346 calBCE (3950±30 BP, Beta-416457), 2857-2496 calBCE (4080±30 BP, Beta-416456), 2865-2575 calBCE (4110±30 BP, Beta-416458), 2900-2679 calBCE (4210±30 BP, Beta-416455), based on dates of other El Mirador samples)	Burgos, Atapuerca, El Mirador Cave	121788
I1303	M	Iberia_C	Neolithic	ancient	Spain	Western_Europe	Iberia_C	4573	42.3333	-3.5	MathiesonNature2015	2900-2346 BCE [2568-2346 calBCE (3950±30 BP, Beta-416457), 2857-2496 calBCE (4080±30 BP, Beta-416456), 2865-2575 calBCE (4110±30 BP, Beta-416458), 2900-2679 calBCE (4210±30 BP, Beta-416455), based on dates of other El Mirador samples)	Burgos, Atapuerca, El Mirador Cave	237488
I0407	F	Iberia_MN	Neolithic	ancient	Spain	Western_Europe	Iberia_MN	5700	41.2522	-2.32622	MathiesonNature2015 (1240k of same same sample with 390k in HaakLazaridis2015)	3900-3600 BCE	La Mina	346377
I0412	M	Iberia_EN	Neolithic	ancient	Spain	Western_Europe	Iberia_EN	7144	42.5	0.5	MathiesonNature2015 (1240k of same same sample with 390k in HaakLazaridis2015)	5308-5080 calBCE (6249±28 BP, MAMS-16164)	Els Trocs	533847
I0406	M	Iberia_MN	Neolithic	ancient	Spain	Western_Europe	Iberia_MN	5700	41.2522	-2.32622	MathiesonNature2015 (1240k of same same sample with 390k in HaakLazaridis2015)	3900-3600 BCE	La Mina	451672
I0410	M	Iberia_EN	Neolithic	ancient	Spain	Western_Europe	Iberia_EN	7130	42.5	0.5	MathiesonNature2015 (1240k of same same sample with 390k in HaakLazaridis2015)	5294-5066 calBCE (6217±25 BP, MAMS-16161)	Els Trocs	365597
I0413	F	Iberia_EN	Neolithic	ancient	Spain	Western_Europe	Iberia_EN	7139	42.5	0.5	MathiesonNature2015 (1240k of same same sample with 390k in HaakLazaridis2015)	5303-5075 calBCE (6234±28 BP, MAMS-16166)	Els Trocs	405175
CB13.SG	F	Iberia_EN.SG	Neolithic	ancient	Spain	Western_Europe	Iberia_EN	7348	41.37	1.89	OlaldeMBE2015	5469-5327 calBCE (6410±30, Beta-384724)	Cova Bonica, Vallirana, Barcelona	371252
ATP9.SG	F	Iberia_BA.SG	Bronze Age	ancient	Spain	Western_Europe	Iberia_BA	3634	42.3525	-3.51833	GuntherPNAS2015	1750-1618 calBCE (3390±30 BP, Beta-386395)	El Portalon Cave, Sierra de Atapuerca	222981
ATP17.SG	M	Iberia_C.SG	Neolithic	ancient	Spain	Western_Europe	Iberia_C	4889	42.3525	-3.51833	GuntherPNAS2015	3007-2871 calBCE (4280±30, Beta-368290)	El Portalon Cave, Sierra de Atapuerca	19664
ATP20.SG	F	Iberia_C.SG	Neolithic	ancient	Spain	Western_Europe	Iberia_C	4120	42.3525	-3.51833	GuntherPNAS2015	2289-2050 calBCE (3770±30, Beta-368293)	El Portalon Cave, Sierra de Atapuerca	10223
I1977	F	Iberia_BA	Bronze Age	ancient	Spain	Western_Europe	Iberia_BA	3507	42.57	-2.62	OlaldeScience2019	1660-1454 calBCE (3260±30 BP, Beta-299312)	Basque Country, Alava, El Sotillo	62456
I1981	F	Iberia_C	Neolithic	ancient	Spain	Western_Europe	Iberia_C	4903	42.57	-2.57	LipsonNature2017	3014-2891 calBCE (4320±30 BP, Beta-301223)	Basque Country, Alava, Alto de la Huesera	62520
I8340	F	Iberia_Roman	Antiquity	ancient	Spain	Western_Europe	Iberia_Roman	1800	42.1333	3.1083	OlaldeScience2019	0-300 CE	Girona, Empuries, necropolis Centre de Visitants	13561
I8341	M	Iberia_Roman	Antiquity	ancient	Spain	Western_Europe	Iberia_Roman	1800	42.1333	3.1083	OlaldeScience2019	0-300 CE	Girona, Empuries, necropolis Centre de Visitants	25798
I8344	M	Iberia_Roman	Antiquity	ancient	Spain	Western_Europe	Iberia_Roman	1800	42.1333	3.1083	OlaldeScience2019	0-300 CE	Girona, Empuries, necropolis Centre de Visitants	20277
I0461	F	Iberia_BellBeaker	Bronze Age	ancient	Spain	Western_Europe	Iberia_BellBeaker	4278	42.4	-3.75	OlaldeNature2018	2455-2201 calBCE (3837±25 BP, MAMS-14857)	Burgos, Arroyal I	402801
I3270	F	Iberia_C	Neolithic	ancient	Spain	Western_Europe	Iberia_C	5000	42.63	-2.7	LipsonNature2017	3350-2750 BCE [3022-2779 calBCE (4290±40 BP, Beta-137895), 3090-2900 calBCE (4360±40 BP, Beta-137896), 3310-2904 calBCE (4390±40 BP, Beta-148054) three dates of the whole stratigraphy of the site]	Basque Country, Alava, Las Yurdinas II	145677
I3271	F	Iberia_C	Neolithic	ancient	Spain	Western_Europe	Iberia_C	5000	42.63	-2.7	LipsonNature2017	3350-2750 BCE [3022-2779 calBCE (4290±40 BP, Beta-137895), 3090-2900 calBCE (4360±40 BP, Beta-137896), 3310-2904 calBCE (4390±40 BP, Beta-148054) three dates of the whole stratigraphy of the site]	Basque Country, Alava, Las Yurdinas II	169315
I3272	M	Iberia_C	Neolithic	ancient	Spain	Western_Europe	Iberia_C	5033	42.57	-2.55	LipsonNature2017	3263-2903 calBCE (4380±40 BP, Beta-288933)	Basque Country, Alava, La Chabola de la Hechicera	92935
I3322	F	Iberia_Iberian	Iron Age	ancient	Spain	Western_Europe	Iberia_Iberian	2500	40.5067	-0.4314	OlaldeScience2019	600-500 BCE	Castelló, Vinarós, Puig de la Misericòrdia	329101
I3324	M	Iberia_Iberian	Iron Age	ancient	Spain	Western_Europe	Iberia_Iberian	2227	42.0066	3.07867	OlaldeScience2019	360-193 calBCE (2190±20 BP, PSUAMS-2159)	Girona, Ullastret, Puig de Sant Andreu	129046
I3485	F	Iberia_BA	Bronze Age	ancient	Spain	Western_Europe	Iberia_BA	4078	38.5781	-2.8417	OlaldeScience2019	2271-1984 calBCE (Rome-1687)	Ciudad Real, Terrinches, Castillejo del Bonete	244897
I3486	M	Iberia_BA	Bronze Age	ancient	Spain	Western_Europe	Iberia_BA	3600	38.6314	-0.8615	OlaldeScience2019	2100-1200 BCE	Alicante, Villena, Cabezo Redondo	24062
I3487	M	Iberia_BA	Bronze Age	ancient	Spain	Western_Europe	Iberia_BA	3626	38.6314	-0.8615	OlaldeScience2019	1734-1617 calBCE (3365±20 BP, PSUAMS-2161)	Alicante, Villena, Cabezo Redondo	45637
I3488	M	Iberia_BA	Bronze Age	ancient	Spain	Western_Europe	Iberia_BA	3600	38.6314	-0.8615	OlaldeScience2019	2100-1200 BCE	Alicante, Villena, Cabezo Redondo	43598
I3490	F	Iberia_BA_Cogotas	Bronze Age	ancient	Spain	Western_Europe	Iberia_BA_Cogotas	3600	41.7412	-3.8744	OlaldeScience2019	2100-1200 BCE	Burgos, La Horra	112943
I3491	F	Iberia_BA_Cogotas	Bronze Age	ancient	Spain	Western_Europe	Iberia_BA_Cogotas	3600	40.3321	-3.7688	OlaldeScience2019	2100-1200 BCE	Madrid, Leganés, Fuente la Mora	48270
I3493	F	Iberia_BA_Cogotas	Bronze Age	ancient	Spain	Western_Europe	Iberia_BA_Cogotas	3302	40.8586	-5.3518	OlaldeScience2019	1420-1283 calBCE (3090±25 BP, PSUAMS-2072)	Salamanca, Aldeaseca de la Frontera, Tordillos	151599
I8474	F	Iberia_Roman	Antiquity	ancient	Spain	Western_Europe	Iberia_Roman	1800	42.1333	3.1083	OlaldeScience2019	0-300 CE	Girona, Empuries, necropolis Centre de Visitants	24717
I8209	M	Iberia_Roman	Antiquity	ancient	Spain	Western_Europe	Iberia_Roman	1800	42.1333	3.1083	OlaldeScience2019	0-300 CE	Girona, Empuries, necropolis Centre de Visitants	446749
I8210	M	Iberia_Roman	Antiquity	ancient	Spain	Western_Europe	Iberia_Roman	1800	42.1333	3.1083	OlaldeScience2019	0-300 CE	Girona, Empuries, necropolis Centre de Visitants	33197
I8211	M	Iberia_Roman	Antiquity	ancient	Spain	Western_Europe	Iberia_Roman	1800	42.1333	3.1083	OlaldeScience2019	0-300 CE	Girona, Empuries, necropolis Centre de Visitants	15253
I8212	M	Iberia_Roman	Antiquity	ancient	Spain	Western_Europe	Iberia_Roman	1800	42.1333	3.1083	OlaldeScience2019	0-300 CE	Girona, Empuries, necropolis Centre de Visitants	18142
I8214	F	Iberia_Roman_o	Antiquity	ancient	Spain	Western_Europe	REMOVE_Iberia_Roman_o	1800	42.1333	3.1083	OlaldeScience2019	0-300 CE	Girona, Empuries, necropolis Centre de Visitants	277096
I8215	F	Iberia_Roman_o	Antiquity	ancient	Spain	Western_Europe	REMOVE_Iberia_Roman_o	1800	42.1333	3.1083	OlaldeScience2019	0-300 CE	Girona, Empuries, necropolis Centre de Visitants	434175
I3269	M	Iberia_C	Neolithic	ancient	Spain	Western_Europe	Iberia_C	5000	42.63	-2.7	LipsonNature2017	3350-2750 BCE [3022-2779 calBCE (4290±40 BP, Beta-137895), 3090-2900 calBCE (4360±40 BP, Beta-137896), 3310-2904 calBCE (4390±40 BP, Beta-148054) three dates of the whole stratigraphy of the site]	Basque Country, Alava, Las Yurdinas II	356817
I3494	M	Iberia_BA	Bronze Age	ancient	Spain	Western_Europe	Iberia_BA	3787	38.8494	-0.87138	OlaldeScience2019	1920-1753 calBCE (CNA-1661.1.1)	Valencia, Coveta del Frare	365513
I3323	M	Iberia_Iberian	Iron Age	ancient	Spain	Western_Europe	Iberia_Iberian	2235	42.0066	3.07867	OlaldeScience2019	365-204 calBCE (2215±20 BP, PSUAMS-2158)	Girona, Ullastret, Puig de Sant Andreu	156976
I3756	M	Iberia_BA	Bronze Age	ancient	Spain	Western_Europe	Iberia_BA	3848	38.5781	-2.8417	OlaldeScience2019	2014-1781 calBCE (3565±25 BP, PSUAMS-2077)	Ciudad Real, Terrinches, Castillejo del Bonete	315370
I3759	M	Iberia_Celtiberian	Iron Age	ancient	Spain	Western_Europe	Iberia_Celtiberian	2228	42.565	-2.58635	OlaldeScience2019	361-195 calBCE (2195±25 BP, PSUAMS-2078)	Basque Country, Alava, La Hoya	385647
I4247	F	Iberia_BellBeaker	Bronze Age	ancient	Spain	Western_Europe	Iberia_BellBeaker	4288	40.4397	-3.50639	OlaldeNature2018	2465-2211 calBCE (3870±30 BP, PSUAMS-2120)	Madrid, San Fernando de Henares, Camino de las Yeseras	98398
I1836	M	Iberia_BA	Bronze Age	ancient	Spain	Western_Europe	Iberia_BA	3544	41.223	1.77416	OlaldeScience2019	1682-1505 calBCE (3310±35 BP, Poz-83482)	Barcelona, Cova del Gegant	151014
I1838	F	Iberia_C	Neolithic	ancient	Spain	Western_Europe	Iberia_C	5099	42.63	-2.7	LipsonNature2017	3354-2943 calBCE (4470±50 BP, Poz-83429)	Basque Country, Alava, Las Yurdinas II	442968
I1840	M	Iberia_BA	Bronze Age	ancient	Spain	Western_Europe	Iberia_BA	3507	42.57	-2.62	OlaldeScience2019	1660-1454 calBCE (3260±30 BP, Beta-299302)	Basque Country, Alava, El Sotillo	343127
I1843	F	Iberia_C	Neolithic	ancient	Spain	Western_Europe	Iberia_C	4935	42.57	-2.57	LipsonNature2017	3092-2877 calBCE [3092-2918 calBCE (4390±30 BP, Beta-301225), 3011-2877 calBCE (4290±30 BP, Beta-301226)]	Basque Country, Alava, Alto de la Huesera	343809
I1972	F	Iberia_EN	Neolithic	ancient	Spain	Western_Europe	Iberia_EN	6710	42.6282	-3.11649	LipsonNature2017	4827-4692 calBCE (5880±30 BP, Beta-366569)	Burgos, El Prado de Pancorbo	193986
I1975	M	Iberia_C	Neolithic	ancient	Spain	Western_Europe	Iberia_C	4942	42.57	-2.55	LipsonNature2017	3090-2894 calBCE (4350±40 BP, Beta-288937)	Basque Country, Alava, La Chabola de la Hechicera	55357
I4562	F	Iberia_BA	Bronze Age	ancient	Spain	Western_Europe	Iberia_BA	3631	41.2916	1.0638	OlaldeScience2019	1738-1623 calBCE (3375±20 BP, PSUAMS-3191)	Tarragona, Galls Carboners	382973
I4563	M	Iberia_BA_1d.rel.I4561	Bronze Age	ancient	Spain	Western_Europe	REMOVE_Iberia_BA_1d.rel.I4561	3550	41.2916	1.0638	OlaldeScience2019	1700-1500 BCE	Tarragona, Galls Carboners	219382
I4565	M	Iberia_C	Neolithic	ancient	Spain	Western_Europe	Iberia_C	4915	41.2916	1.0638	OlaldeScience2019	3020-2909 calBCE (4355±20 BP, PSUAMS-2866)	Tarragona, Galls Carboners	355392
I5838	M	Iberia_C	Neolithic	ancient	Spain	Western_Europe	Iberia_C	4573	42.3333	-3.5	LipsonNature2017	2900-2346 BCE [2568-2346 calBCE (3950±30 BP, Beta-416457), 2857-2496 calBCE (4080±30 BP, Beta-416456), 2865-2575 calBCE (4110±30 BP, Beta-416458), 2900-2679 calBCE (4210±30 BP, Beta-416455), based on dates of other El Mirador samples)	Burgos, Atapuerca, El Mirador Cave	377637
I2469_published	F	Iberia_C_BA_published	Neolithic	ancient	Spain	Western_Europe	Iberia_C_BA	2825	42.57	-2.62	OlaldeScience2019	910-840 calBCE (Beta-299308)	Basque Country, Alava, El Sotillo	48723
I3238	M	Iberia_C	Neolithic	ancient	Spain	Western_Europe	Iberia_C	4282	43.4102	-5.98496	OlaldeScience2019	2456-2207 calBCE (3848±20 BP)	Asturias, Soto de las Regueras, Cueva de la Paloma	109786
I6539	M	Iberia_BellBeaker	Bronze Age	ancient	Spain	Western_Europe	Iberia_BellBeaker	4200	40.22	-3.76	OlaldeNature2018	2500-2000 BCE	Madrid, Humanejos	208864
I6542_published	M	Iberia_BellBeaker_published	Bronze Age	ancient	Spain	Western_Europe	Iberia_BellBeaker	4050	40.4397	-3.50639	OlaldeNature2018	2200-2000 BCE	Madrid, San Fernando de Henares, Camino de las Yeseras	83027
I6543	M	Iberia_C	Neolithic	ancient	Spain	Western_Europe	Iberia_C	4100	40.4397	-3.50639	OlaldeNature2018	2500-1800 BCE	Madrid, San Fernando de Henares, Camino de las Yeseras	54251
I6584	F	Iberia_BellBeaker	Bronze Age	ancient	Spain	Western_Europe	Iberia_BellBeaker	4200	40.22	-3.76	OlaldeNature2018	2500-2000 BCE	Madrid, Humanejos	85961
I6587	M	Iberia_BellBeaker	Bronze Age	ancient	Spain	Western_Europe	Iberia_BellBeaker	4200	40.22	-3.76	OlaldeNature2018	2500-2000 BCE	Madrid, Humanejos	70100
I6588	M	Iberia_BellBeaker	Bronze Age	ancient	Spain	Western_Europe	Iberia_BellBeaker	4200	40.22	-3.76	OlaldeNature2018	2500-2000 BCE	Madrid, Humanejos	56832
I6596_published	M	Iberia_C_published	Neolithic	ancient	Spain	Western_Europe	Iberia_C	4550	40.22	-3.76	OlaldeNature2018	2900-2300 BCE	Madrid, Humanejos	19788
I6604	M	Iberia_C	Neolithic	ancient	Spain	Western_Europe	Iberia_C	3940	40.4397	-3.50639	OlaldeNature2018	2031-1949 calBCE	Madrid, San Fernando de Henares, Camino de las Yeseras	103403
I6605	F	Iberia_C_lc	Neolithic	ancient	Spain	Western_Europe	Iberia_C_lc	4357	40.4397	-3.50639	OlaldeNature2018	2467-2346 calBCE	Madrid, San Fernando de Henares, Camino de las Yeseras	6614
I6608_published	M	Iberia_C_published	Neolithic	ancient	Spain	Western_Europe	Iberia_C	3940	40.4397	-3.50639	OlaldeNature2018	2031-1949 calBCE (3630±30 BP, Ua-35012)	Madrid, San Fernando de Henares, Camino de las Yeseras	59049
I6612	F	Iberia_C	Neolithic	ancient	Spain	Western_Europe	Iberia_C	4201	40.4397	-3.50639	OlaldeNature2018	2299-2202 calBCE	Madrid, San Fernando de Henares, Camino de las Yeseras	25008
I6613	F	Iberia_C_lc	Neolithic	ancient	Spain	Western_Europe	Iberia_C_lc	4100	40.4397	-3.50639	OlaldeNature2018	2500-1800 BCE	Madrid, San Fernando de Henares, Camino de las Yeseras	6206
I6617	M	Iberia_C	Neolithic	ancient	Spain	Western_Europe	Iberia_C	4550	40.22	-3.76	OlaldeNature2018	2900-2300 BCE	Madrid, Humanejos	193901
I6618	M	Iberia_EBA	Bronze Age	ancient	Spain	Western_Europe	Iberia_EBA	3736	40.22	-3.76	OlaldeScience2019	1879-1693 calBCE (3458±24 BP, MAMS-32475)	Madrid, Humanejos	255468
I6623	F	Iberia_BellBeaker	Bronze Age	ancient	Spain	Western_Europe	Iberia_BellBeaker	4250	40.4397	-3.50639	OlaldeNature2018	2800-1800 BCE	Madrid, San Fernando de Henares, Camino de las Yeseras	328084
I6628	F	Iberia_C	Neolithic	ancient	Spain	Western_Europe	Iberia_C	4550	40.22	-3.76	OlaldeNature2018	2900-2300 BCE	Madrid, Humanejos	58813
I6629	M	Iberia_C	Neolithic	ancient	Spain	Western_Europe	Iberia_C	4550	40.22	-3.76	OlaldeNature2018	2900-2300 BCE	Madrid, Humanejos	18033
I6630	F	Iberia_C	Neolithic	ancient	Spain	Western_Europe	Iberia_C	4550	40.22	-3.76	OlaldeNature2018	2900-2300 BCE	Madrid, Humanejos	24915
I3484	M	Iberia_BA	Bronze Age	ancient	Spain	Western_Europe	Iberia_BA	4050	38.5781	-2.8417	OlaldeScience2019	2300-1900 BCE	Ciudad Real, Terrinches, Castillejo del Bonete	36186
I6609	F	Iberia_C	Neolithic	ancient	Spain	Western_Europe	Iberia_C	4201	40.4397	-3.50639	OlaldeNature2018	2299-2202 calBCE	Madrid, San Fernando de Henares, Camino de las Yeseras	138766
I3243	M	Iberia_C	Neolithic	ancient	Spain	Western_Europe	Iberia_C	4330	43.4102	-5.98496	OlaldeScience2019	2461-2299 calBCE (3885±20 BP)	Asturias, Soto de las Regueras, Cueva de la Paloma	20041
I3997	M	Iberia_BA	Bronze Age	ancient	Spain	Western_Europe	Iberia_BA	3635	39.5269	-0.509749	OlaldeScience2019	1760-1610 calBCE (3400±40 BP, Beta-195318)	Valencia, Paterna, Lloma de Betxí	496845
I1842	M	Iberia_C	Neolithic	ancient	Spain	Western_Europe	Iberia_C	4848	42.63	-2.7	OlaldeScience2019	2910-2885 BCE (Beta-137895), 3020-2910 BCE (Beta-1378956), 3100-2900 BCE (Beta-148054) three dates of the whole stratigraphy of the site	Basque Country, Alava, Las Yurdinas II	236647
I1845	M	Iberia_C	Neolithic	ancient	Spain	Western_Europe	Iberia_C	4800	42.57	-2.57	OlaldeScience2019	3100-2600 BCE [(2894-2678 calBCE (4200±30 BP, Beta-301226), 2911-2705 calBCE (4240±30 BP, Beta-301223), 3010-2970 calBCE (Beta-301222), 3080-3	Basque Country, Alava, Alto de la Huesera	210469
I1846	F	Iberia_C	Neolithic	ancient	Spain	Western_Europe	Iberia_C	4800	42.57	-2.57	OlaldeScience2019	3100-2600 BCE [(2894-2678 calBCE (4200±30 BP, Beta-301226), 2911-2705 calBCE (4240±30 BP, Beta-301223), 3010-2970 calBCE (Beta-301222), 3080-3	Basque Country, Alava, Alto de la Huesera	343586
I1978	F	Iberia_C	Neolithic	ancient	Spain	Western_Europe	Iberia_C	4800	42.57	-2.57	OlaldeScience2019	3100-2600 BCE [(2894-2678 calBCE (4200±30 BP, Beta-301226), 2911-2705 calBCE (4240±30 BP, Beta-301223), 3010-2970 calBCE (Beta-301222), 3080-3	Basque Country, Alava, Alto de la Huesera	446577
I7162_published	F	Iberia_North_BA_Africa_published	Bronze Age	ancient	Spain	Western_Europe	Iberia_North_BA_Africa	3765	36.336	-6.157	OlaldeScience2019	1932-1697 calBCE [1932-1756 calBCE (3524±30 BP, CNA4237.1.1), 1880-1697 calBCE (3465±20 BP, PSUAMS-4262)]	Cádiz, Chiclana de la Frontera, Loma del Puerco	191404
I4559	M	Iberia_BA	Bronze Age	ancient	Spain	Western_Europe	Iberia_BA	3550	41.2916	1.0638	OlaldeScience2019 (the correct coverage is shown here but is underreported in Table S1 of the publication)	1700-1500 BCE	Tarragona, Galls Carboners	186273
I4560	F	Iberia_BA	Bronze Age	ancient	Spain	Western_Europe	Iberia_BA	3550	41.2916	1.0638	OlaldeScience2019 (the correct coverage is shown here but is underreported in Table S1 of the publication)	1700-1500 BCE	Tarragona, Galls Carboners	461452
I4561	F	Iberia_BA	Bronze Age	ancient	Spain	Western_Europe	Iberia_BA	3550	41.2916	1.0638	OlaldeScience2019 (the correct coverage is shown here but is underreported in Table S1 of the publication)	1700-1500 BCE	Tarragona, Galls Carboners	472323
I7549	F	Iberia_MN	Neolithic	ancient	Spain	Western_Europe	Iberia_MN	5950	36.445	-6.21	OlaldeScience2019	4300-3700 BCE [from layer dates on different skeletons: 3948-3708 calBCE (5020±50 BP, CNA360); 4221-3990 calBCE (5650±40 BP, CNA664); 4244-3983 calBCE [5665±50 BP, CNA833)]	Cádiz, San Fernando, Campo de Hockey	137672
I7550	F	Iberia_MN	Neolithic	ancient	Spain	Western_Europe	Iberia_MN	5950	36.445	-6.21	OlaldeScience2019	4300-3700 BCE [from layer dates on different skeletons: 3948-3708 calBCE (5020±50 BP, CNA360); 4221-3990 calBCE (5650±40 BP, CNA664); 4244-3983 calBCE [5665±50 BP, CNA833)]	Cádiz, San Fernando, Campo de Hockey	336241
I7600	F	Iberia_LN	Neolithic	ancient	Spain	Western_Europe	Iberia_LN	5350	38.7025	-0.48631	OlaldeScience2019	4100-2700 BCE [based on other dates in the same context]	Alicante, Alcoi, Llometes	168062
I7602	M	Iberia_C	Neolithic	ancient	Spain	Western_Europe	Iberia_C	5050	43.58	-2.14	OlaldeScience2019	3500-2700 BCE	Mandubi Zelaia	318215
I7603	M	Iberia_C	Neolithic	ancient	Spain	Western_Europe	Iberia_C	5050	43.58	-2.14	OlaldeScience2019	3500-2700 BCE	Mandubi Zelaia	293888
I7605	M	Iberia_C	Neolithic	ancient	Spain	Western_Europe	Iberia_C	5050	43.58	-2.14	OlaldeScience2019	3500-2700 BCE	Mandubi Zelaia	196341
I7643	M	Iberia_LN	Neolithic	ancient	Spain	Western_Europe	Iberia_LN	5785	38.7025	-0.48631	OlaldeScience2019	3960-3710 calBCE (MAMS-16344)	Alicante, Alcoi, Llometes	78593
I7644	M	Iberia_LN	Neolithic	ancient	Spain	Western_Europe	Iberia_LN	5460	38.7025	-0.48631	OlaldeScience2019	3640-3380 calBCE (MAMS-16353)	Alicante, Alcoi, Llometes	177066
I7646	F	Iberia_LN	Neolithic	ancient	Spain	Western_Europe	Iberia_LN	5620	38.7025	-0.48631	OlaldeScience2019	3710-3630 calBCE (MAMS-16339)	Alicante, Alcoi, Llometes	72092
I7647	M	Iberia_LN	Neolithic	ancient	Spain	Western_Europe	Iberia_LN	5645	38.7025	-0.48631	OlaldeScience2019	4050-3340 calBCE (MAMS-16335)	Alicante, Alcoi, Llometes	12512
I7645	M	Iberia_LN	Neolithic	ancient	Spain	Western_Europe	Iberia_LN	5720	38.7025	-0.48631	OlaldeScience2019	3990-3550 calBCE (MAMS-16340)	Alicante, Alcoi, Llometes	17207
I7547	F	Iberia_MN	Neolithic	ancient	Spain	Western_Europe	Iberia_MN	5950	36.445	-6.21	OlaldeScience2019	4300-3700 BCE [from layer dates on different skeletons: 3948-3708 calBCE (5020±50 BP, CNA360); 4221-3990 calBCE (5650±40 BP, CNA664); 4244-3983 calBCE [5665±50 BP, CNA833)]	Cádiz, San Fernando, Campo de Hockey	33861
I7587	M	Iberia_LN_C	Neolithic	ancient	Spain	Western_Europe	Iberia_LN_C	4650	37.24	-4.24	OlaldeScience2019	2900-2500 BCE	Córdoba, Lucena, La Sima de la Cueva del Ángel	27434
I7601	M	Iberia_LN	Neolithic	ancient	Spain	Western_Europe	Iberia_LN	5540	38.7025	-0.48631	OlaldeScience2019	3660-3520 calBCE (MAMS-16354)	Alicante, Alcoi, Llometes	90648
I7606	M	Iberia_C	Neolithic	ancient	Spain	Western_Europe	Iberia_C	5050	43.58	-2.14	OlaldeScience2019	3500-2700 BCE	Mandubi Zelaia	441498
I7642	M	Iberia_LN	Neolithic	ancient	Spain	Western_Europe	Iberia_LN	4784	38.7025	-0.48631	OlaldeScience2019	2907-2761 calBCE (MAMS-16338)	Alicante, Alcoi, Llometes	322493
I7604	M	Iberia_C	Neolithic	ancient	Spain	Western_Europe	Iberia_C	5050	43.58	-2.14	OlaldeScience2019	3500-2700 BCE	Mandubi Zelaia	361125
I8202	M	Iberia_Roman	Antiquity	ancient	Spain	Western_Europe	Iberia_Roman	1750	42.1333	3.1083	OlaldeScience2019	100-300 CE	Girona, Empuries, necropolis Centre de Visitants	58204
I7679_published	F	Iberia_MN_published	Neolithic	ancient	Spain	Western_Europe	Iberia_MN	5950	36.445	-6.21	OlaldeScience2019	4300-3700 BCE [from layer dates on different skeletons: 3948-3708 calBCE (5020±50 BP, CNA360); 4221-3990 calBCE (5650±40 BP, CNA664); 4244-3983 calBCE [5665±50 BP, CNA833)]	Cádiz, San Fernando, Campo de Hockey	18273
I8130	M	Iberia_HG_lc	Hunter-gatherers	ancient	Spain	Western_Europe	Iberia_HG	7948	39.2492	-0.7293	OlaldeScience2019	6061-5934 calBCE (7135±25 BP, PSUAMS-4429)	Valencia, Cueva Cocina	6691
I10277	M	Iberia_MN	Neolithic	ancient	Spain	Western_Europe	Iberia_MN	4900	41.4391	1.5733	OlaldeScience2019	3400-2500 BCE [2871-2505 calBCE (OxA-16881), 3091-2916 calBCE (OxA-16966), 3353-3099 calBCE (OxA-29636), layer dates from other samples at the site]	Barcelona, Cova de la Guineu	208741
I10278	M	Iberia_MN	Neolithic	ancient	Spain	Western_Europe	Iberia_MN	4900	41.4391	1.5733	OlaldeScience2019	3400-2500 BCE [2871-2505 calBCE (OxA-16881), 3091-2916 calBCE (OxA-16966), 3353-3099 calBCE (OxA-29636), layer dates from other samples at the site]	Barcelona, Cova de la Guineu	201339
I10280	M	Iberia_MN	Neolithic	ancient	Spain	Western_Europe	Iberia_MN	4900	41.4391	1.5733	OlaldeScience2019	3400-2500 BCE [2871-2505 calBCE (OxA-16881), 3091-2916 calBCE (OxA-16966), 3353-3099 calBCE (OxA-29636), layer dates from other samples at the site]	Barcelona, Cova de la Guineu	153307
I10283	M	Iberia_MN	Neolithic	ancient	Spain	Western_Europe	Iberia_MN	4900	41.4391	1.5733	OlaldeScience2019	3400-2500 BCE [2871-2505 calBCE (OxA-16881), 3091-2916 calBCE (OxA-16966), 3353-3099 calBCE (OxA-29636), layer dates from other samples at the site]	Barcelona, Cova de la Guineu	63563
I10284	M	Iberia_MN	Neolithic	ancient	Spain	Western_Europe	Iberia_MN	4900	41.4391	1.5733	OlaldeScience2019	3400-2500 BCE [2871-2505 calBCE (OxA-16881), 3091-2916 calBCE (OxA-16966), 3353-3099 calBCE (OxA-29636), layer dates from other samples at the site]	Barcelona, Cova de la Guineu	55169
I10285	F	Iberia_MN	Neolithic	ancient	Spain	Western_Europe	Iberia_MN	4900	41.4391	1.5733	OlaldeScience2019	3400-2500 BCE [2871-2505 calBCE (OxA-16881), 3091-2916 calBCE (OxA-16966), 3353-3099 calBCE (OxA-29636), layer dates from other samples at the site]	Barcelona, Cova de la Guineu	147239
I10286	M	Iberia_MN	Neolithic	ancient	Spain	Western_Europe	Iberia_MN	4900	41.4391	1.5733	OlaldeScience2019	3400-2500 BCE [2871-2505 calBCE (OxA-16881), 3091-2916 calBCE (OxA-16966), 3353-3099 calBCE (OxA-29636), layer dates from other samples at the site]	Barcelona, Cova de la Guineu	17286
I7594	F	Iberia_LN	Neolithic	ancient	Spain	Western_Europe	Iberia_LN	5390	38.7025	-0.48631	OlaldeScience2019	3520-3360 calBCE (MAMS-16356)	Alicante, Alcoi, Llometes	90521
I7595_published	F	Iberia_LN_1d.rel.I7594_published	Neolithic	ancient	Spain	Western_Europe	REMOVE_Iberia_LN_1d.rel.I7594_published	5400	38.7025	-0.48631	OlaldeScience2019	3600-3300 calBCE (1d rel of I7594)	Alicante, Alcoi, Llometes	12824
I7598	M	Iberia_LN	Neolithic	ancient	Spain	Western_Europe	Iberia_LN	5450	38.7025	-0.48631	OlaldeScience2019	3630-3370 calBCE (MAMS-16346)	Alicante, Alcoi, Llometes	203994
I8048	M	Iberia_BA	Bronze Age	ancient	Spain	Western_Europe	Iberia_BA	3850	37.005	-3.8947	OlaldeScience2019	2200-1600 BCE	Granada, Arenas del Rey	43629
I0843	M	Iberia_HG_brother.I0585	Hunter-gatherers	ancient	Spain	Western_Europe	REMOVE_Iberia_HG_brother.I0585	7853	42.911	-5.3778	OlaldeScience2019	6010-5796 calBCE (7030±50 BP, Beta-226473)	Leon, La Brana-Arintero	514962
I8136	F	Iberia_BA	Bronze Age	ancient	Spain	Western_Europe	Iberia_BA	3676	37.7263	-2.5141	OlaldeScience2019	2034-1418 BCE [should ask the archaeologist for more details]	Granada, Orce	307831
I8144	F	Iberia_BA	Bronze Age	ancient	Spain	Western_Europe	Iberia_BA	3676	37.7263	-2.5141	OlaldeScience2019	2034-1418 BCE [should ask the archaeologist for more details]	Granada, Orce	55609
I8148	M	Iberia_LN_C	Neolithic	ancient	Spain	Western_Europe	Iberia_LN_C	4650	37.24	-4.24	OlaldeScience2019	2900-2500 BCE	Córdoba, Lucena, Sima del Ángel	11797
I8149	F	Iberia_LN_C	Neolithic	ancient	Spain	Western_Europe	Iberia_LN_C	4650	37.24	-4.24	OlaldeScience2019	2900-2500 BCE	Córdoba, Lucena, Sima del Ángel	39687
I8153	M	Iberia_LN_C	Neolithic	ancient	Spain	Western_Europe	Iberia_LN_C	4650	37.24	-4.24	OlaldeScience2019	2900-2500 BCE	Córdoba, Lucena, Sima del Ángel	11798
I8155_published	F	Iberia_LN_C_published_lc	Neolithic	ancient	Spain	Western_Europe	Iberia_LN_C	4650	37.24	-4.24	OlaldeScience2019	2900-2500 BCE	Córdoba, Lucena, Sima del Ángel	5298
I8156	M	Iberia_LN_C	Neolithic	ancient	Spain	Western_Europe	Iberia_LN_C	4650	37.24	-4.24	OlaldeScience2019	2900-2500 BCE	Córdoba, Lucena, Sima del Ángel	15978
I8158	M	Iberia_LN_C	Neolithic	ancient	Spain	Western_Europe	Iberia_LN_C	4650	37.24	-4.24	OlaldeScience2019	2900-2500 BCE	Córdoba, Lucena, Sima del Ángel	23460
I8197	F	Iberia_LN_C	Neolithic	ancient	Spain	Western_Europe	Iberia_LN_C	4650	37.24	-4.24	OlaldeScience2019	2900-2500 BCE	Córdoba, Lucena, Sima del Ángel	449778
I8198	F	Iberia_LN_C	Neolithic	ancient	Spain	Western_Europe	Iberia_LN_C	4650	37.24	-4.24	OlaldeScience2019	2900-2500 BCE	Córdoba, Lucena, Sima del Ángel	370052
I8199	M	Iberia_LN_C	Neolithic	ancient	Spain	Western_Europe	Iberia_LN_C	4650	37.24	-4.24	OlaldeScience2019	2900-2500 BCE	Córdoba, Lucena, Sima del Ángel	445824
I8338	F	Iberia_Greek	Iron Age	ancient	Spain	Western_Europe	Iberia_Greek	2350	42.1333	3.1083	OlaldeScience2019	500-300 BCE	Girona, Empuries, necropolis Centre de Visitants	24497
I8339	F	Iberia_Greek	Iron Age	ancient	Spain	Western_Europe	Iberia_Greek	2350	42.1333	3.1083	OlaldeScience2019	500-300 BCE	Girona, Empuries, necropolis Centre de Visitants	145162
I8364	M	Iberia_N_C	Neolithic	ancient	Spain	Western_Europe	Iberia_N_C	4588	37.24	-4.24	OlaldeScience2019	2706-2569 BCE	Córdoba, Lucena, Sima del Ángel	430604
I8365	M	Iberia_N_C	Neolithic	ancient	Spain	Western_Europe	Iberia_N_C	4588	37.24	-4.24	OlaldeScience2019	2706-2569 BCE	Córdoba, Lucena, Sima del Ángel	466018
I8475	F	Iberia_Hellenistic	Iron Age	ancient	Spain	Western_Europe	Iberia_Hellenistic	2150	42.1333	3.1083	OlaldeScience2019	300-100 BCE	Girona, Empuries, necropolis Centre de Visitants	289811
I8567	M	Iberia_BA	Bronze Age	ancient	Spain	Western_Europe	Iberia_BA	3530	38.7623	-0.586981	OlaldeScience2019	1730-1430 BCE	Coveta Empareta	83898
I8568	F	Iberia_C	Neolithic	ancient	Spain	Western_Europe	Iberia_C	5376	38.7623	-0.586981	OlaldeScience2019	3499-3353 calBCE (4615±20 BP, PSUAMS-4432)	Coveta Empareta	224541
I8569	M	Iberia_C_BA	Neolithic	ancient	Spain	Western_Europe	Iberia_C_BA	4699	40.3028	0.281944	OlaldeScience2019	2871-2626 calBCE	Castel, Alcal de Xivert, Cova dels Diablets	320571
I8570	M	Iberia_BA	Bronze Age	ancient	Spain	Western_Europe	Iberia_BA	3100	40.1425	0.109167	OlaldeScience2019	1300-1000 BCE	Castell, Cabanes, Túmulo Mortorum	124671
I1976	M	Iberia_C	Neolithic	ancient	Spain	Western_Europe	Iberia_C	4409	42.57	-2.62	OlaldeScience2019 (supplement of LipsonNature2017)	2571-2347 calBCE (3960±30 BP, Beta-299306)	Basque Country, Alava, El Sotillo	71746
I2471	F	Iberia_BA	Bronze Age	ancient	Spain	Western_Europe	Iberia_BA	3514	42.57	-2.62	OlaldeScience2019	1630-1497 calBCE (3280±30 BP, Beta-299311)	Basque Country, Alava, El Sotillo	104521
I2473	M	Iberia_C	Neolithic	ancient	Spain	Western_Europe	Iberia_C	4765	42.57	-2.62	OlaldeScience2019 (supplement of LipsonNature2017)	2916-2714 calBCE (4250±30 BP, Beta-299305)	Basque Country, Alava, El Sotillo	80245
I3214	M	Iberia_C	Neolithic	ancient	Spain	Western_Europe	Iberia_C	5181	43.4102	-5.98496	OlaldeScience2019	3356-3105 calBCE (4526±21 BP)	Asturias, Soto de las Regueras, Cueva de la Paloma	18759
I3277	F	Iberia_C	Neolithic	ancient	Spain	Western_Europe	Iberia_C	4925	42.57	-2.57	OlaldeScience2019 (supplement of LipsonNature2017)	3100-2850 BCE (based on other dated samples in same layer)	Basque Country, Alava, Alto de la Huesera	60232
I3326	M	Iberia_Iberian	Iron Age	ancient	Spain	Western_Europe	Iberia_Iberian	2175	42.0066	3.07867	OlaldeScience2019	250-200 BCE	Girona, Ullastret, Puig de Sant Andreu	49609
I3327	M	Iberia_Iberian	Iron Age	ancient	Spain	Western_Europe	Iberia_Iberian	2175	42.0066	3.07867	OlaldeScience2019	250-200 BCE	Girona, Ullastret, Puig de Sant Andreu	127090
I3492	M	Iberia_BA_Cogotas	Bronze Age	ancient	Spain	Western_Europe	Iberia_BA_Cogotas	3600	40.8586	-5.3518	OlaldeScience2019	2100-1200 BCE	Salamanca, Aldeaseca de la Frontera, Tordillos	72430
I3757	F	Iberia_Celtiberian	Iron Age	ancient	Spain	Western_Europe	Iberia_Celtiberian	2300	42.565	-2.58635	OlaldeScience2019	400-300 BCE	Basque Country, Alava, La Hoya	65286
I3758	F	Iberia_Celtiberian	Iron Age	ancient	Spain	Western_Europe	Iberia_Celtiberian	2235	42.565	-2.58635	OlaldeScience2019	365-204 calBCE (2215±20 BP, PSUAMS-3466)	Basque Country, Alava, La Hoya	456755
I6622	M	Iberia_BellBeaker	Bronze Age	ancient	Spain	Western_Europe	Iberia_BellBeaker	4250	40.4397	-3.50639	OlaldeScience2019	2800-1800 BCE	Madrid, San Fernando de Henares, Camino de las Yeseras	27243
I8131	F	Iberia_BellBeaker	Bronze Age	ancient	Spain	Western_Europe	Iberia_BellBeaker	5700	38.9777	-0.16037	OlaldeScience2019	4000-3500 BCE	Valencia, Ganda, La Vital	56843
I8203	F	Iberia_Hellenistic	Iron Age	ancient	Spain	Western_Europe	Iberia_Hellenistic	2150	42.1333	3.1083	OlaldeScience2019	300-100 BCE	Girona, Empuries, necropolis Centre de Visitants	274006
I8204	F	Iberia_Hellenistic	Iron Age	ancient	Spain	Western_Europe	Iberia_Hellenistic	2150	42.1333	3.1083	OlaldeScience2019	300-100 BCE	Girona, Empuries, necropolis Centre de Visitants	66821
I8205	M	Iberia_Hellenistic_B	Iron Age	ancient	Spain	Western_Europe	Iberia_Hellenistic_B	2150	42.1333	3.1083	OlaldeScience2019	300-100 BCE	Girona, Empuries, necropolis Centre de Visitants	37407
I8206	M	Iberia_Hellenistic	Iron Age	ancient	Spain	Western_Europe	Iberia_Hellenistic	2150	42.1333	3.1083	OlaldeScience2019	300-100 BCE	Girona, Empuries, necropolis Centre de Visitants	216322
I8208	M	Iberia_Hellenistic_B	Iron Age	ancient	Spain	Western_Europe	Iberia_Hellenistic_B	2237	42.1333	3.1083	OlaldeScience2019	370-204 calBCE (2220±20 BP, PSUAMS-4277)	Girona, Empuries, necropolis Centre de Visitants	198251
LaBrana1_published.SG	M	Iberia_HG_published.SG	Hunter-gatherers	ancient	Spain	Western_Europe	Iberia_HG	7815	42.911	-5.3778	OlaldeNature2014	5983-5747 calBCE (6980±50 BP, Beta-226472)	Leon, La Brana-Arintero	551729
I11300	F	Iberia_C	Neolithic	ancient	Spain	Western_Europe	Iberia_C	5050	43.0866	-2.2154	OlaldeScience2019	3500-2700 BCE	Basque Country	31591
I11301	F	Iberia_C	Neolithic	ancient	Spain	Western_Europe	Iberia_C	5050	43.0866	-2.2154	OlaldeScience2019	3500-2700 BCE	Basque Country	274329
I11306	F	Iberia_MN	Neolithic	ancient	Spain	Western_Europe	Iberia_MN	4638	41.4391	1.5733	OlaldeScience2019	2871-2505 calBCE (OxA-16881); 3091-2916 calBCE (OxA-16966); 3353-3099 calBCE (OxA-29636)	Barcelona, Cova de la Guineu	221764
I11304_published	M	Iberia_MN_published	Neolithic	ancient	Spain	Western_Europe	Iberia_MN	4638	41.4391	1.5733	OlaldeScience2019	2871-2505 calBCE (OxA-16881); 3091-2916 calBCE (OxA-16966); 3353-3099 calBCE (OxA-29636)	Barcelona, Cova de la Guineu	34039
I11305	M	Iberia_MN	Neolithic	ancient	Spain	Western_Europe	Iberia_MN	4638	41.4391	1.5733	OlaldeScience2019	2871-2505 calBCE (OxA-16881); 3091-2916 calBCE (OxA-16966); 3353-3099 calBCE (OxA-29636)	Barcelona, Cova de la Guineu	255240
I11303	F	Iberia_MN	Neolithic	ancient	Spain	Western_Europe	Iberia_MN	4638	41.4391	1.5733	OlaldeScience2019	2871-2505 calBCE (OxA-16881); 3091-2916 calBCE (OxA-16966); 3353-3099 calBCE (OxA-29636)	Barcelona, Cova de la Guineu	34877
I8134	F	Iberia_MN_Cadiz	Neolithic	ancient	Spain	Western_Europe	Iberia_MN_Cadiz	5950	36.445	-6.21	OlaldeScience2019	4300-3700 BCE [from layer dates on different skeletons: 3948-3708 calBCE (5020±50 BP, CNA360); 4221-3990 calBCE (5650±40 BP, CNA664); 4244-3983 calBCE [5665±50 BP, CNA833)]	Cádiz, San Fernando, Campo de Hockey	354264
I3983	M	Iberia_Roman	Antiquity	ancient	Spain	Western_Europe	Iberia_Roman	1604	37.1775	-3.60917	OlaldeScience2019	265-427 calCE (1660±25 BP, PSUAMS-2081)	Granada, Plaza Einstein	348232
I6490	F	Iberia_Roman	Antiquity	ancient	Spain	Western_Europe	Iberia_Roman	1600	41.274	1.178	OlaldeScience2019	200-500 CE	Tarragona, Mas Gassol, Alcover	46064
I10865	M	Iberia_Greek1	Iron Age	ancient	Spain	Western_Europe	Iberia_Greek	2350	42.1333	3.1083	OlaldeScience2019	500-300 BCE	Girona, Empuries, necropolis Centre de Visitants	19921
I11249	M	Iberia_C	Neolithic	ancient	Spain	Western_Europe	Iberia_C	5050	43.0866	-2.2154	OlaldeScience2019	3500-2700 BCE	Basque Country	375806
I11248	M	Iberia_C	Neolithic	ancient	Spain	Western_Europe	Iberia_C	5050	43.0866	-2.2154	OlaldeScience2019	3500-2700 BCE	Basque Country	428517
I12171_published	F	Iberia_Tartessian_published	Iron Age	ancient	Spain	Western_Europe	Iberia_Tartessian	2550	37.5183	-5.97833	OlaldeScience2019	700-500 BCE	Sevilla, Alcalá del Río, La Angorrilla	42316
VAD001	M	Iberia_BA	Bronze Age	ancient	Spain	Western_Europe	Iberia_BA	3691	42.4192	-3.48476	OlaldeScience2019	1866-1616 BCE (3400±35 BP, Ua-36345)	Castilla y León, La Rioja, Valdescusa, Hervías	302824
VAD002	M	Iberia_BA	Bronze Age	ancient	Spain	Western_Europe	Iberia_BA	3550	42.4192	-3.48476	OlaldeScience2019	1700-1500 BCE [1689-1528 BCE (3330±30 BP, Beta-479536), associated date]	Castilla y León, La Rioja, Valdescusa, Hervías	50930
VAD003	F	Iberia_BA	Bronze Age	ancient	Spain	Western_Europe	Iberia_BA	3550	42.4192	-3.48476	OlaldeScience2019	1700-1500 BCE [1689-1528 BCE (3330±30 BP, Beta-479536), associated date]	Castilla y León, La Rioja, Valdescusa, Hervías	17955
VAD004	M	Iberia_BA	Bronze Age	ancient	Spain	Western_Europe	Iberia_BA	3400	42.4192	-3.48476	OlaldeScience2019	1700-1200 BCE [1673-1255 BCE (3479±209 BP, MADN-6392), associated pottery date]	Castilla y León, La Rioja, Valdescusa, Hervías	149323
VAD005	M	Iberia_BA	Bronze Age	ancient	Spain	Western_Europe	Iberia_BA	3594	42.4192	-3.48476	OlaldeScience2019	1742-1546 BCE (3360±30 BP, Beta-479535)	Castilla y León, La Rioja, Valdescusa, Hervías	208567
EHU001	M	Iberia_C	Neolithic	ancient	Spain	Western_Europe	Iberia_C	4116	42.4192	-3.48475	OlaldeScience2019	2287-2044 BCE (3760±30 BP, Beta-492280)	Castilla y León, Burgos, Monasterio de Rodilla, El Hundido	289971
EHU002	M	Iberia_C	Neolithic	ancient	Spain	Western_Europe	Iberia_C	4363	42.4192	-3.48475	OlaldeScience2019	2490-2335 BCE (3933±32 BP, CSIC-1896)	Castilla y León, Burgos, Monasterio de Rodilla, El Hundido	359121
I3981	M	Iberia_Roman	Antiquity	ancient	Spain	Western_Europe	Iberia_Roman	1450	37.1775	-3.60917	OlaldeScience2019	400-600 CE	Granada, Fuentenueva	272383
I4055_published	M	Iberia_Roman_published	Antiquity	ancient	Spain	Western_Europe	Iberia_Roman	1450	37.1775	-3.60917	OlaldeScience2019	400-600 CE	Granada, Plaza Einstein	29811
I4054	M	Iberia_Roman_brother.I3983	Antiquity	ancient	Spain	Western_Europe	REMOVE_Iberia_Roman_brother.I3983	1450	37.1775	-3.60917	OlaldeScience2019	400-600 CE	Granada, Plaza Einstein	135231
I3982	F	Iberia_Roman	Antiquity	ancient	Spain	Western_Europe	Iberia_Roman	1450	37.1775	-3.60917	OlaldeScience2019	400-600 CE	Granada, Plaza Einstein	426838
I12410	M	Iberia_IA	Iron Age	ancient	Spain	Western_Europe	Iberia_IA	2550	41.3616	1.6694	OlaldeScience2019	800-400 BCE	Barcelona, Pacs del Penedès, Mas d'en Boixos-1	433882
I12208	F	Iberia_LBA_Cogotas	Bronze Age	ancient	Spain	Western_Europe	Iberia_LBA_Cogotas	3240	41.459	-5.289	OlaldeScience2019	1368-1338 calBCE, 1322-1211 calBCE	Valladolid, San Román de Hornija, La Requejada	459770
I12209	M	Iberia_LBA_Cogotas	Bronze Age	ancient	Spain	Western_Europe	Iberia_LBA_Cogotas	3240	41.459	-5.289	OlaldeScience2019	1368-1338 calBCE, 1322-1211 calBCE	Valladolid, San Román de Hornija, La Requejada	472713
I12878	F	Iberia_IA	Iron Age	ancient	Spain	Western_Europe	Iberia_IA	2550	41.3616	1.6694	OlaldeScience2019	800-400 BCE	Barcelona, Pacs del Penedès, Mas d'en Boixos-1	84942
I12879	F	Iberia_IA	Iron Age	ancient	Spain	Western_Europe	Iberia_IA	2550	41.3324	1.5943	OlaldeScience2019	800-400 BCE	Barcelona, Castellví de la Marca, Hort d'en Grimau	146627
I12877	M	Iberia_IA	Iron Age	ancient	Spain	Western_Europe	Iberia_IA	2550	41.3616	1.6694	OlaldeScience2019	800-400 BCE	Barcelona, Pacs del Penedès, Mas d'en Boixos-1	24425
I12855	M	Iberia_BA	Bronze Age	ancient	Spain	Western_Europe	Iberia_BA	3775	38.5781	-2.8417	OlaldeScience2019	1880-1770 BCE	Ciudad Real, Castillejo del Bonete	12603
I12809	M	Iberia_EBA	Bronze Age	ancient	Spain	Western_Europe	Iberia_EBA	3775	38.5781	-2.8417	OlaldeScience2019	1880-1770 BCE	Ciudad Real, Castillejo del Bonete	27644
I12561	M	Iberia_Tartessian	Iron Age	ancient	Spain	Western_Europe	Iberia_Tartessian	2550	37.5183	-5.97833	OlaldeScience2019	700-500 BCE	Sevilla, Alcalá del Río, La Angorrilla	20124
I12640	M	Iberia_IA	Iron Age	ancient	Spain	Western_Europe	Iberia_IA	2575	41.5373	2.1329	OlaldeScience2019	750-500 BCE [layer date based on horse bones buried beside the human skeleton 696-540 calBCE (2510 BP, Beta-463865)]	Barcelona, Can Roqueta-Can Revella	31659
I12641	M	Iberia_IA	Iron Age	ancient	Spain	Western_Europe	Iberia_IA	2615	41.5373	2.1329	OlaldeScience2019	790-540 calBCE (2510 BP, Beta-449093)	Barcelona, Can Roqueta-Can Revella	38472
I12642	F	Iberia_IA_lc	Iron Age	ancient	Spain	Western_Europe	REMOVE_Iberia_IA_lc	2422	41.5373	2.1329	OlaldeScience2019	544-399 calBCE (2400 BP, Beta-463858)	Barcelona, Can Roqueta II	6385
I3980	F	Iberia_Roman	Antiquity	ancient	Spain	Western_Europe	Iberia_Roman	1434	37.1775	-3.60917	OlaldeScience2019	432-601 calCE (1520±20 BP, PSUAMS-2110)	Granada, Fuentenueva	159838
I3775	M	Iberia_Visigoth_Barcelona	Antiquity	ancient	Spain	Western_Europe	Iberia_Visigoth_Barcelona	1350	41.9814	2.30982	OlaldeScience2019	500-700 CE	Barcelona, Roda de Ter, L'Esquerda	61866
I3776	F	Iberia_Visigoth_Barcelona	Antiquity	ancient	Spain	Western_Europe	Iberia_Visigoth_Barcelona	1350	41.9814	2.30982	OlaldeScience2019	500-700 CE	Barcelona, Roda de Ter, L'Esquerda	16660
I3777	F	Iberia_Visigoth_Barcelona	Antiquity	ancient	Spain	Western_Europe	Iberia_Visigoth_Barcelona	1350	41.9814	2.30982	OlaldeScience2019	500-700 CE	Barcelona, Roda de Ter, L'Esquerda	173128
I3778	M	Iberia_Visigoth_Barcelona	Antiquity	ancient	Spain	Western_Europe	Iberia_Visigoth_Barcelona	1350	41.9814	2.30982	OlaldeScience2019	500-700 CE	Barcelona, Roda de Ter, L'Esquerda	15128
I3866	M	Iberia_Visigoth_Barcelona	Antiquity	ancient	Spain	Western_Europe	Iberia_Visigoth_Barcelona	1350	41.9814	2.30982	OlaldeScience2019	500-700 CE	Barcelona, Roda de Ter, L'Esquerda	54613
I12030_published	F	Iberia_Visigoth_Girona_o_published	Antiquity	ancient	Spain	Western_Europe	REMOVE_Iberia_Visigoth_Girona_o_published	1350	42.0166	2.8149	OlaldeScience2019	500-700 CE	Girona, Pla de l'Horta	15858
I12031	M	Iberia_Visigoth_Girona	Antiquity	ancient	Spain	Western_Europe	Iberia_Visigoth_Girona	1350	42.0166	2.8149	OlaldeScience2019	500-700 CE	Girona, Pla de l'Horta	291439
I12032_published	M	Iberia_Visigoth_Girona_published	Antiquity	ancient	Spain	Western_Europe	Iberia_Visigoth_Girona	1350	42.0166	2.8149	OlaldeScience2019	500-700 CE	Girona, Pla de l'Horta	108567
I12033_published	M	Iberia_Visigoth_Girona_published	Antiquity	ancient	Spain	Western_Europe	Iberia_Visigoth_Girona	1350	42.0166	2.8149	OlaldeScience2019	500-700 CE	Girona, Pla de l'Horta	19058
I12034	F	Iberia_Visigoth_Girona	Antiquity	ancient	Spain	Western_Europe	Iberia_Visigoth_Girona	1350	42.0166	2.8149	OlaldeScience2019	500-700 CE	Girona, Pla de l'Horta	266089
I12163	F	Iberia_Visigoth_Girona	Antiquity	ancient	Spain	Western_Europe	Iberia_Visigoth_Girona	1350	42.0166	2.8149	OlaldeScience2019	500-700 CE	Girona, Pla de l'Horta	215540
I12164_published	F	Iberia_Visigoth_Girona_1d.rel.I12032_published	Antiquity	ancient	Spain	Western_Europe	REMOVE_Iberia_Visigoth_Girona_1d.rel.I12032_published	1350	42.0166	2.8149	OlaldeScience2019	500-700 CE	Girona, Pla de l'Horta	21832
I12162	M	Iberia_Visigoth_Girona	Antiquity	ancient	Spain	Western_Europe	Iberia_Visigoth_Girona	1350	42.0166	2.8149	OlaldeScience2019	500-700 CE	Girona, Pla de l'Horta	220872
I3320_published	M	Iberia_Iberian_published	Iron Age	ancient	Spain	Western_Europe	Iberia_Iberian	2150	40.138	-0.07	OlaldeScience2019	300-100 BCE	Castelló, Vilafamés, Els Estrets de la Rata	205043
I3321_published	M	Iberia_Iberian_published	Iron Age	ancient	Spain	Western_Europe	Iberia_Iberian	2150	40.138	-0.07	OlaldeScience2019	300-100 BCE	Castelló, Vilafamés, Els Estrets de la Rata	194418
I8343	M	Iberia_LRoman_Medieval	Antiquity	ancient	Spain	Western_Europe	Iberia_LRoman_Medieval	1250	42.1333	3.1083	OlaldeScience2019	400-1000 CE	Girona, Empuries, necropolis Centre de Visitants	49347
I10892	F	Iberia_Medieval	Antiquity	ancient	Spain	Western_Europe	Iberia_Medieval	1215	42.0507	2.867	OlaldeScience2019	680-790 CE (based on dates in the same context)	Sant Juilà de Ramis	284090
I10895	M	Iberia_Medieval	Antiquity	ancient	Spain	Western_Europe	Iberia_Medieval	1215	42.0507	2.867	OlaldeScience2019	680-790 CE (based on dates in the same context)	Sant Juilà de Ramis	318624
I10897_published	F	Iberia_Medieval_published	Antiquity	ancient	Spain	Western_Europe	Iberia_Medieval	1215	42.0507	2.867	OlaldeScience2019	680-790 CE (based on dates in the same context)	Sant Juilà de Ramis	57917
I10851_published	F	Iberia_Medieval_published	Antiquity	ancient	Spain	Western_Europe	Iberia_Medieval	1170	42.0507	2.867	OlaldeScience2019	680-880 calCE (1100±30 BP, Beta-458691)	Sant Juilà de Ramis	28109
I10852_published	F	Iberia_Medieval_published	Antiquity	ancient	Spain	Western_Europe	Iberia_Medieval	1165	42.0507	2.867	OlaldeScience2019	780-790 calCE (1010±30 BP, Beta-458692)	Sant Juilà de Ramis	155631
I7672	M	Iberia_Carolingian	Antiquity	ancient	Spain	Western_Europe	Iberia_Carolingian	1153	41.9814	2.30982	OlaldeScience2019	785-810 CE [between conquest of Girona and conquest of Barcelona]	Barcelona, Roda de Ter, L'Esquerda	30145
COV20126.SG	M	Iberia_MN_BA.SG	Neolithic	ancient	Spain	Western_Europe	Iberia_MN_BA	5588	37.4061	-4.41639	GonzalesFortesProcRoyalSocB2019	3697-3579 calBCE (3395±26 BP, MAMS-28613)	Lucena, Covacha del Angel	64145
LD1174.SG	F	Iberia_MN_BA.SG	Neolithic	ancient	Spain	Western_Europe	Iberia_MN_BA	6415	37.4061	-4.41639	GonzalesFortesProcRoyalSocB2019	4520-4410 calBCE (3989±30 BP, Beta-441391)	Lucena, Sima del Angel	498553
I7673	F	Iberia_Carolingian	Antiquity	ancient	Spain	Western_Europe	Iberia_Carolingian	1153	41.9814	2.30982	OlaldeScience2019	785-810 CE [between conquest of Girona and conquest of Barcelona]	Barcelona, Roda de Ter, L'Esquerda	158000
I7674	F	Iberia_Carolingian	Antiquity	ancient	Spain	Western_Europe	Iberia_Carolingian	1153	41.9814	2.30982	OlaldeScience2019	785-810 CE [between conquest of Girona and conquest of Barcelona]	Barcelona, Roda de Ter, L'Esquerda	14723
I7675	M	Iberia_Carolingian	Antiquity	ancient	Spain	Western_Europe	Iberia_Carolingian	1153	41.9814	2.30982	OlaldeScience2019	785-810 CE [between conquest of Girona and conquest of Barcelona]	Barcelona, Roda de Ter, L'Esquerda	65386
I7676	F	Iberia_Carolingian	Antiquity	ancient	Spain	Western_Europe	Iberia_Carolingian	1153	41.9814	2.30982	OlaldeScience2019	785-810 CE [between conquest of Girona and conquest of Barcelona]	Barcelona, Roda de Ter, L'Esquerda	37534
I10853_published	M	Iberia_Medieval_published	Antiquity	ancient	Spain	Western_Europe	Iberia_Medieval	1075	42.0507	2.867	OlaldeScience2019	775-975 calCE (990±30 BP, Beta-448950)	Sant Juilà de Ramis	126290
I12516	F	Iberia_Islamic	Antiquity	ancient	Spain	Western_Europe	Iberia_Islamic	948	40.4703	0.4756	OlaldeScience2019	901–1116 cal CE (1030±30 BP, Beta-372984)	Castelló, Vinaros	228105
I12514	M	Iberia_Islamic	Antiquity	ancient	Spain	Western_Europe	Iberia_Islamic	863	39.9333	-0.2	OlaldeScience2019	1020–1155 cal CE (960±30 BP, Beta-459794)	Castelló, Palau de Betxí	270140
I12515	M	Iberia_Islamic	Antiquity	ancient	Spain	Western_Europe	Iberia_Islamic	750	39.9333	-0.2	OlaldeScience2019	1100-1300 CE	Castelló, Palau de Betxí	304072
I12648	M	Iberia_Islamic	Antiquity	ancient	Spain	Western_Europe	Iberia_Islamic	750	39.4697	-0.3774	OlaldeScience2019	1100-1300 CE	Valencia, Carrer Sagunto 49	14972
I12649	M	Iberia_Islamic	Antiquity	ancient	Spain	Western_Europe	Iberia_Islamic	750	39.4697	-0.3774	OlaldeScience2019	1100-1300 CE	Valencia, Carrer Sagunto 49	73789
I12647	F	Iberia_Islamic	Antiquity	ancient	Spain	Western_Europe	Iberia_Islamic	750	39.4697	-0.3774	OlaldeScience2019	1100-1300 CE	Valencia, Carrer Sagunto 49	332978
I12645	F	Iberia_Islamic	Antiquity	ancient	Spain	Western_Europe	Iberia_Islamic	750	39.4697	-0.3774	OlaldeScience2019	1100-1300 CE	Valencia, Carrer Sagunto 49	22899
I12644	M	Iberia_Islamic	Antiquity	ancient	Spain	Western_Europe	Iberia_Islamic	750	39.4697	-0.3774	OlaldeScience2019	1100-1300 CE	Valencia, Carrer Sagunto 49	296013
I3807	M	Iberia_NazariPeriod_Muslim	Antiquity	ancient	Spain	Western_Europe	Iberia_NazariPeriod_Muslim	600	36.9492	-3.538	OlaldeScience2019	1200-1500 CE	Granada, Lecrín, Torna Alta, Alquería de Mondújar	77496
I3808	F	Iberia_NazariPeriod_Muslim	Antiquity	ancient	Spain	Western_Europe	Iberia_NazariPeriod_Muslim	600	36.9492	-3.538	OlaldeScience2019	1200-1500 CE	Granada, Lecrín, Torna Alta, Alquería de Mondújar	311612
I3810	F	Iberia_NazariPeriod_Muslim_African	Antiquity	ancient	Spain	Western_Europe	Iberia_NazariPeriod_Muslim_African	600	36.9492	-3.538	OlaldeScience2019	1200-1500 CE	Granada, Lecrín, Torna Alta, Alquería de Mondújar	54566
I3809_published	M	Iberia_NazariPeriod_Muslim_published	Antiquity	ancient	Spain	Western_Europe	Iberia_NazariPeriod_Muslim	600	36.9492	-3.538	OlaldeScience2019	1200-1500 CE	Granada, Lecrín, Torna Alta, Alquería de Mondújar	29853
I7423_published	M	Iberia_NazariPeriod_Muslim_o_published	Antiquity	ancient	Spain	Western_Europe	REMOVE_Iberia_NazariPeriod_Muslim_o_published	600	36.9492	-3.538	OlaldeScience2019	1200-1500 CE	Granada, Lecrín, Torna Alta, Alquería de Mondújar	52824
I7424	F	Iberia_NazariPeriod_Muslim	Antiquity	ancient	Spain	Western_Europe	Iberia_NazariPeriod_Muslim	600	36.9492	-3.538	OlaldeScience2019	1200-1500 CE	Granada, Lecrín, Torna Alta, Alquería de Mondújar	288027
I7425	F	Iberia_NazariPeriod_Muslim	Antiquity	ancient	Spain	Western_Europe	Iberia_NazariPeriod_Muslim	600	36.9492	-3.538	OlaldeScience2019	1200-1500 CE	Granada, Lecrín, Torna Alta, Alquería de Mondújar	377942
I8145	M	Iberia_NazariPeriod_LateMuslim	Antiquity	ancient	Spain	Western_Europe	Iberia_NazariPeriod_LateMuslim	550	37.1461	-3.5913	OlaldeScience2019	1300-1500 CE	Granada	24389
I8146	F	Iberia_NazariPeriod_LateMuslim	Antiquity	ancient	Spain	Western_Europe	Iberia_NazariPeriod_LateMuslim	550	37.1461	-3.5913	OlaldeScience2019	1300-1500 CE	Granada	89479
I0581_published_d	M	Iberia_C_published	Neolithic	ancient	Spain	Western_Europe	Iberia_C	4740	42.3333	-3.5	MathiesonNature2015	2900-2679 calBCE (4210±30 BP, Beta-416455)	Burgos, Atapuerca, El Mirador Cave	112633
I3273_published	F	Iberia_C_published	Neolithic	ancient	Spain	Western_Europe	Iberia_C	5445	42.57	-2.55	LipsonNature2017	3627-3363 calBCE (4670±40 BP, Beta-288935)	Basque Country, Alava, La Chabola de la Hechicera	67651
I3276_published	M	Iberia_C_published	Neolithic	ancient	Spain	Western_Europe	Iberia_C	4955	42.57	-2.57	LipsonNature2017	3092-2918 calBCE (4390±30 BP, Beta-301225)	Basque Country, Alava, Alto de la Huesera	382511
I2470_published	M	Iberia_BA_published	Bronze Age	ancient	Spain	Western_Europe	Iberia_BA	3271	42.57	-2.62	OlaldeScience2019	1411-1231 calBCE (3060±30 BP, Beta-299307)	Basque Country, Alava, El Sotillo	213683
I10287_published	M	Iberia_MN_published	Neolithic	ancient	Spain	Western_Europe	Iberia_MN	4900	41.4391	1.5733	OlaldeScience2019	3400-2500 BCE [2871-2505 calBCE (OxA-16881), 3091-2916 calBCE (OxA-16966), 3353-3099 calBCE (OxA-29636), layer dates from other samples at the site]	Barcelona, Cova de la Guineu	303837
I8140_published_d	F	Iberia_BA_published_lc	Bronze Age	ancient	Spain	Western_Europe	Iberia_BA	3705	37.1366	-3.5483	OlaldeScience2019	2010-1500 BCE	Granada, Monachil	12427
I8571_published	M	Iberia_BA_contam	Bronze Age	ancient	Spain	Western_Europe	REMOVE_Iberia_BA_contam	3100	40.1425	0.109167	OlaldeScience2019	1300-1000 BCE	Castell, Cabanes, Túmulo Mortorum	19525
Gokhem2.SG	F	Sweden_TRB_MN.SG	Neolithic	ancient	Sweden	Northern_Europe	Sweden_TRB_MN	4850	58.1753	13.4068	SkoglundScience2014	3050-2750 calBCE (4368±27 BP, UBA-14087)	Gökhem, Vastergotland	408537
Gokhem4.SG	M	Sweden_TRB_MN.SG	Neolithic	ancient	Sweden	Northern_Europe	Sweden_TRB_MN	4850	58.1753	13.4068	SkoglundScience2014	3050-2750 calBCE (4341±44 BP, AA-R-10235)	Gökhem, Vastergotland	19478
Gokhem5.SG	F	Sweden_TRB_MN.SG	Neolithic	ancient	Sweden	Northern_Europe	Sweden_TRB_MN	5035	58.1753	13.4068	SkoglundScience2014	3280-2890 calBCE (4440±30 BP, Beta-368294)	Gökhem, Vastergotland	12867
Gokhem7.SG	F	Sweden_TRB_MN.SG_lc	Neolithic	ancient	Sweden	Northern_Europe	Sweden_TRB_MN	4850	58.1753	13.4068	SkoglundScience2014	3050-2750 calBCE (4232±48 BP, AA-R-10236)	Gökhem, Vastergotland	8055
RISE94.SG	M	Sweden_BattleAxe.SG	Neolithic	ancient	Sweden	Northern_Europe	Sweden_BattleAxe	4497	56.025	14.233	AllentoftNature2015	2621-2472 calBCE (4025±30 BP, OxA-29033)	Viby	335803
RISE97.SG	F	Sweden_LN.SG	Neolithic	ancient	Sweden	Northern_Europe	Sweden_LN	3905	55.557	13.059	AllentoftNature2015	2025-1885 calBCE (3590±29 BP, OxA-28986)	Fredriksberg	313257
RISE98.SG	M	Sweden_LN.SG	Neolithic	ancient	Sweden	Northern_Europe	Sweden_LN	4104	55.381	13.445	AllentoftNature2015	2275-2032 calBCE (3736±32 BP, OxA-28987)	L Beddinge 56	561626
RISE174.SG	F	Sweden_IA.SG	Iron Age	ancient	Sweden	Northern_Europe	Sweden_IA	1431	55.545	13.098	AllentoftNature2015	427-611 calCE (1521±38 BP, UBA-28275)	Oxie 7	367944
RISE175.SG	M	Sweden_BA.SG	Bronze Age	ancient	Sweden	Northern_Europe	Sweden_BA	3214	55.397	13.6	AllentoftNature2015	1395-1132 calBCE (3025±30 BP, OxA-28998)	Abekås 1	63475
RISE179.SG	M	Sweden_LN.SG	Neolithic	ancient	Sweden	Northern_Europe	Sweden_LN	3843	55.397	13.6	AllentoftNature2015	2010-1776 calBCE (3556±28 BP, OxA-29193)	Abekås 1	28365
RISE207.SG	M	Sweden_BA.SG	Bronze Age	ancient	Sweden	Northern_Europe	Sweden_BA	3348	55.997	14.104	AllentoftNature2015	1493-1302 calBCE (3130±27 BP, OxA-29651)	Ängamöllan	11305
RISE210.SG	M	Sweden_BA.SG	Bronze Age	ancient	Sweden	Northern_Europe	Sweden_BA	3312	55.997	14.104	AllentoftNature2015	1432-1292 calBCE (3105±28 BP, OxA-29654)	Ängamöllan	28312
I0015	M	Sweden_HG_Motala	Hunter-gatherers	ancient	Sweden	Northern_Europe	Sweden_HG_Motala	7747	58.535	15.046	MathiesonNature2015 (1240k of same same sample with 390k in HaakLazaridis2015)	5964-5629 calBCE (6863±75 BP, Ua-42120)	Motala, Kanaljorden	378557
I0014	F	Sweden_HG_Motala	Hunter-gatherers	ancient	Sweden	Northern_Europe	Sweden_HG_Motala	7703	58.535	15.046	MathiesonNature2015 (1240k of same same sample with 390k in HaakLazaridis2015)	5877-5629 calBCE (6842±68 BP, Ua-42118)	Motala, Kanaljorden	442694
ans003.SG	F	Sweden_Megalithic.SG	Neolithic	ancient	Sweden	Northern_Europe	Sweden_Megalithic	5250	57.3385	18.2563	SanchezQuintoPNAS2019	3490-3110 calBCE (4595±65 BP, Ua-3783; 4560±30 BP, Beta-432256)	Ansarve	57980
ans005.SG	F	Sweden_Megalithic.SG	Neolithic	ancient	Sweden	Northern_Europe	Sweden_Megalithic	5265	57.3385	18.2563	SanchezQuintoPNAS2019	3500-3130 calBCE (4640±70 BP, Ua-3785; 4580±30 BP, Beta-432257)	Ansarve	46912
ans008.SG	M	Sweden_Megalithic.SG	Neolithic	ancient	Sweden	Northern_Europe	Sweden_Megalithic	5135	57.3385	18.2563	SanchezQuintoPNAS2019	3340-3030 calBCE (4480±31 BP, Ua-45398)	Ansarve	438821
ans014.SG	M	Sweden_Megalithic.SG	Neolithic	ancient	Sweden	Northern_Europe	Sweden_Megalithic	5090	57.3385	18.2563	SanchezQuintoPNAS2019	3330-2950 calBCE (4450±30 BP, Beta-402962)	Ansarve	467252
ans016.SG	M	Sweden_Megalithic.SG	Neolithic	ancient	Sweden	Northern_Europe	Sweden_Megalithic	4646	57.3385	18.2563	SanchezQuintoPNAS2019	2810-2582 calBCE (4160±30 BP, Beta-402963)	Ansarve	75628
ans017.SG	M	Sweden_Megalithic.SG	Neolithic	ancient	Sweden	Northern_Europe	Sweden_Megalithic	5080	57.3385	18.2563	SanchezQuintoPNAS2019	3330-2930 calBCE (4430±30 BP, Beta-402965)	Ansarve	551067
bal004.SG	F	Sweden_Megalithic.SG	Neolithic	ancient	Sweden	Northern_Europe	Sweden_Megalithic	5190	57.3385	18.2563	SanchezQuintoPNAS2019	3370-3110 calBCE (4543±24 BP, MAMS-21254)	Ansarve	392621
lai001.SG	M	Sweden_Megalithic.SG	Neolithic	ancient	Sweden	Northern_Europe	Sweden_Megalithic	5180	57.3385	18.2563	SanchezQuintoPNAS2019	3360-3100 calBCE (4537±34 BP, SUERC-45833)	Ansarve	63088
vik_stg026.SG	F	Sweden_Viking.SG	Antiquity	ancient	Sweden	Northern_Europe	Sweden_Viking	1054	59.6173	17.7236	KrzewinskaCurrentBiology2018	778-1015 calCE (1115±35, Ua-22722)	Sigtuna, church 1 (St. Gertrud)	267703
vik_grt035.SG	M	Sweden_Viking.SG	Antiquity	ancient	Sweden	Northern_Europe	Sweden_Viking	996	59.6173	17.7236	KrzewinskaCurrentBiology2018	885-1024 calCE (1080±40, Ua-22732)	Sigtuna, church 1 (St. Gertrud)	559652
vik_2072.SG	M	Sweden_Viking_lc.SG	Antiquity	ancient	Sweden	Northern_Europe	Sweden_Viking	990	59.6173	17.7236	KrzewinskaCurrentBiology2018	895-1025 calCE (1060±35, Ua-37646)	Sigtuna, cemetery 4 (Bensinst.)	6913
vik_84001.SG	M	Sweden_Viking.SG	Antiquity	ancient	Sweden	Northern_Europe	Sweden_Viking	989	59.6173	17.7236	KrzewinskaCurrentBiology2018	898-1025 calCE (1055±30, Ua-22712)	Sigtuna, cemetery 1 (Nunnnan)	564897
vik_stg021.SG	F	Sweden_Viking.SG	Antiquity	ancient	Sweden	Northern_Europe	Sweden_Viking	924	59.6173	17.7236	KrzewinskaCurrentBiology2018	901-1151 calCE (1020±35, Ua-22728)	Sigtuna, church 1 (St. Gertrud)	556545
vik_84005.SG	M	Sweden_Viking.SG	Antiquity	ancient	Sweden	Northern_Europe	Sweden_Viking	900	59.6173	17.7236	KrzewinskaCurrentBiology2018	900-1200 CE	Sigtuna, cemetery 1 (Nunnnan)	387511
vik_97002.SG	M	Sweden_Viking.SG	Antiquity	ancient	Sweden	Northern_Europe	Sweden_Viking	900	59.6173	17.7236	KrzewinskaCurrentBiology2018	900-1200 CE	Sigtuna, mass grave (St. Lars)	68010
vik_97026.SG	M	Sweden_Viking.SG	Antiquity	ancient	Sweden	Northern_Europe	Sweden_Viking	900	59.6173	17.7236	KrzewinskaCurrentBiology2018	900-1200 CE	Sigtuna, mass grave (St. Lars)	45491
vik_97029.SG	M	Sweden_Viking.SG	Antiquity	ancient	Sweden	Northern_Europe	Sweden_Viking	900	59.6173	17.7236	KrzewinskaCurrentBiology2018	900-1200 CE	Sigtuna, mass grave (St. Lars)	45802
vik_bns023.SG	F	Sweden_Viking.SG	Antiquity	ancient	Sweden	Northern_Europe	Sweden_Viking	900	59.6173	17.7236	KrzewinskaCurrentBiology2018	900-1200 CE	Sigtuna, cemetery 4 (Bensinst.)	9849
vik_gtm021.SG	F	Sweden_Viking.SG	Antiquity	ancient	Sweden	Northern_Europe	Sweden_Viking	900	59.6173	17.7236	KrzewinskaCurrentBiology2018	900-1200 CE	Sigtuna, church 1 (Urmakaren)	212172
vik_gtm127.SG	F	Sweden_Viking.SG	Antiquity	ancient	Sweden	Northern_Europe	Sweden_Viking	900	59.6173	17.7236	KrzewinskaCurrentBiology2018	900-1200 CE	Sigtuna, church 1 (Urmakaren)	34442
vik_KAL006.SG	F	Sweden_Viking.SG	Antiquity	ancient	Sweden	Northern_Europe	Sweden_Viking	900	59.6173	17.7236	KrzewinskaCurrentBiology2018	900-1200 CE	Sigtuna, cemetery 3 (Kalsandet)	407439
vik_kal009.SG	F	Sweden_Viking.SG	Antiquity	ancient	Sweden	Northern_Europe	Sweden_Viking	900	59.6173	17.7236	KrzewinskaCurrentBiology2018	900-1200 CE	Sigtuna, cemetery 3 (Kalsandet)	102164
vik_kls001.SG	M	Sweden_Viking.SG	Antiquity	ancient	Sweden	Northern_Europe	Sweden_Viking	900	59.6173	17.7236	KrzewinskaCurrentBiology2018	900-1200 CE	Sigtuna, cemetery 2 (Kalsangen)	75880
vik_nuf002.SG	M	Sweden_Viking.SG	Antiquity	ancient	Sweden	Northern_Europe	Sweden_Viking	900	59.6173	17.7236	KrzewinskaCurrentBiology2018	900-1200 CE	Sigtuna, cemetery 1 (Nunnnan)	93392
vik_stg020.SG	F	Sweden_Viking.SG	Antiquity	ancient	Sweden	Northern_Europe	Sweden_Viking	900	59.6173	17.7236	KrzewinskaCurrentBiology2018	900-1200 CE	Sigtuna, church 1 (St. Gertrud)	102611
vik_urm045.SG	M	Sweden_Viking.SG	Antiquity	ancient	Sweden	Northern_Europe	Sweden_Viking	900	59.6173	17.7236	KrzewinskaCurrentBiology2018	900-1200 CE	Sigtuna, church 1 (Urmakaren)	53272
vik_grt036.SG	M	Sweden_Viking.SG	Antiquity	ancient	Sweden	Northern_Europe	Sweden_Viking	878	59.6173	17.7236	KrzewinskaCurrentBiology2018	990-1155 calCE (985±35, Ua-22734)	Sigtuna, church 1 (St. Gertrud)	515259
vik_urm035.SG	M	Sweden_Viking.SG	Antiquity	ancient	Sweden	Northern_Europe	Sweden_Viking	874	59.6173	17.7236	KrzewinskaCurrentBiology2018	997-1155 calCE (975±35, Ua-22733)	Sigtuna, church 1 (Urmakaren)	132677
vik_urm161.SG	M	Sweden_Viking.SG	Antiquity	ancient	Sweden	Northern_Europe	Sweden_Viking	863	59.6173	17.7236	KrzewinskaCurrentBiology2018	1015-1160 calCE (965±35, Ua-22741)	Sigtuna, church 1 (Urmakaren)	48665
vik_urm160.SG	M	Sweden_Viking.SG	Antiquity	ancient	Sweden	Northern_Europe	Sweden_Viking	821	59.6173	17.7236	KrzewinskaCurrentBiology2018	1039-1220 calCE (885±35, Ua-22740)	Sigtuna, church 1 (Urmakaren)	432759
I0017.SG	M	Sweden_HG_Motala.SG	Hunter-gatherers	ancient	Sweden	Northern_Europe	Sweden_HG_Motala	7626	58.535	15.046	LazaridisNature2014	5721-5631 calBCE (6773±30 BP, Ua-51723)	Motala, Kanaljorden	520862
I0012	M	Sweden_HG_Motala	Hunter-gatherers	ancient	Sweden	Northern_Europe	Sweden_HG_Motala	7595	58.535	15.046	MathiesonNature2015 (1240k of same same sample with 390k in HaakLazaridis2015)	5714-5575 calBCE (6734±30 BP, Ua-51722)	Motala, Kanaljorden	442478
MotalaAA	F	Sweden_Motala_HG	Hunter-gatherers	ancient	Sweden	Northern_Europe	Sweden_HG_Motala	7593	58.535	15.046	MittnikNatureCommunications2018	5722-5564 calBCE(6735±44 BP, Ua-42645)	Motala, Kanaljorden	29790
[truncated: 159 more rows]
