# Supplementary material for: Through 40,000 years of human presence in Southern Europe: the Italian case study
Source: Hum Genet. 2021 Aug 19;140(10):1417–31. doi: 10.1007/s00439-021-02328-6 (PMC8460580; doi:10.1007/s00439-021-02328-6)
Supplement: Supplementary file 3 — Supplementary Table 2 (XLSX 98 KB) [file 439_2021_2328_MOESM3_ESM.xlsx]

## Sheet: 1240K+HO
Index	Instance.ID	Master.ID	Publication..or.OK.to.use.in.a.paper.	Representative.contact.for.sample	Average.of.95.4..date.range.in.calBP..defined.as.1950.CE.	Date..95.4..CI.calibrated.radiocarbon.age..Conventional.Radiocarbon.Age..Lab.number.	Group.Label	Locality	Country	Lat.	Long.	Data.source	Coverage.on.autosomal.targets	SNPs.hit.on.autosomal.targets	Sex	UDG	Assessment	Macroarea
47	Adg-185	Adg-185	JeongNatureEcologyEvolution2019	Oleg Balanovsky / Elena Balanovska / Elvira Pocheshkhova			Adygei	Adyghei Republic, Shovgenovsky district, Mamkheg village	Russia	45	40.22	Balanovsky		584492	F		PASS (genotyping)	Eastern_Europe
48	Adg-192	Adg-192	JeongNatureEcologyEvolution2019	Oleg Balanovsky / Elena Balanovska / Elvira Pocheshkhova			Adygei	Adyghei Republic, Shovgenovsky district, Mamkheg village	Russia	45	40.22	Balanovsky		585095	M		PASS (genotyping)	Eastern_Europe
49	Adg-194	Adg-194	JeongNatureEcologyEvolution2019	Oleg Balanovsky / Elena Balanovska / Elvira Pocheshkhova			Adygei	Adyghei Republic, Shovgenovsky district, Mamkheg village	Russia	45	40.22	Balanovsky		585385	M		PASS (genotyping)	Eastern_Europe
50	Adg-222	Adg-222	JeongNatureEcologyEvolution2019	Oleg Balanovsky / Elena Balanovska / Elvira Pocheshkhova			Adygei	Adyghei Republic, Shovgenovsky district	Russia	45.01	40.22	Balanovsky		584866	M		PASS (genotyping)	Eastern_Europe
51	Adg-224	Adg-224	JeongNatureEcologyEvolution2019	Oleg Balanovsky / Elena Balanovska / Elvira Pocheshkhova			Adygei	Adyghei Republic, Shovgenovsky district	Russia	45.01	40.22	Balanovsky		584567	M		PASS (genotyping)	Eastern_Europe
52	Adg-226	Adg-226	JeongNatureEcologyEvolution2019	Oleg Balanovsky / Elena Balanovska / Elvira Pocheshkhova			Adygei	Adyghei Republic, Shovgenovsky district	Russia	45.01	40.22	Balanovsky		584741	F		PASS (genotyping)	Eastern_Europe
53	Adg-227	Adg-227	JeongNatureEcologyEvolution2019	Oleg Balanovsky / Elena Balanovska / Elvira Pocheshkhova			Adygei	Adyghei Republic, Shovgenovsky district, Mamkheg village	Russia	45	40.22	Balanovsky		584780	F		PASS (genotyping)	Eastern_Europe
54	Adg-238	Adg-238	JeongNatureEcologyEvolution2019	Oleg Balanovsky / Elena Balanovska / Elvira Pocheshkhova			Adygei	Adyghei Republic	Russia	45	38.75	Balanovsky		585404	M		PASS (genotyping)	Eastern_Europe
124	AZR-0853	AZR-0853	JeongNatureEcologyEvolution2019	Oleg Balanovsky / Elena Balanovska / Khadizhat Dibirova			Azeri	Dagestan Republic	Russia	42.2	48.23	Balanovsky		585311	M		PASS (genotyping)	Middle_East
125	AZR-0860	AZR-0860	JeongNatureEcologyEvolution2019	Oleg Balanovsky / Elena Balanovska / Khadizhat Dibirova			Azeri	Dagestan Republic	Russia	42.2	48.23	Balanovsky		585137	M		PASS (genotyping)	Middle_East
126	AZR-0864	AZR-0864	JeongNatureEcologyEvolution2019	Oleg Balanovsky / Elena Balanovska / Khadizhat Dibirova			Azeri	Dagestan Republic	Russia	42.2	48.23	Balanovsky		585127	M		PASS (genotyping)	Middle_East
127	AZR-0865	AZR-0865	JeongNatureEcologyEvolution2019	Oleg Balanovsky / Elena Balanovska / Khadizhat Dibirova			Azeri	Dagestan Republic	Russia	42.2	48.23	Balanovsky		585447	M		PASS (genotyping)	Middle_East
128	AZR-0866	AZR-0866	JeongNatureEcologyEvolution2019	Oleg Balanovsky / Elena Balanovska / Khadizhat Dibirova			Azeri	Dagestan Republic	Russia	42.2	48.23	Balanovsky		585260	M		PASS (genotyping)	Middle_East
129	AZR-0868	AZR-0868	JeongNatureEcologyEvolution2019	Oleg Balanovsky / Elena Balanovska / Khadizhat Dibirova			Azeri	Dagestan Republic	Russia	42.2	48.23	Balanovsky		584976	M		PASS (genotyping)	Middle_East
130	AZR-0869	AZR-0869	JeongNatureEcologyEvolution2019	Oleg Balanovsky / Elena Balanovska / Khadizhat Dibirova			Azeri	Dagestan Republic	Russia	42.2	48.23	Balanovsky		585192	M		PASS (genotyping)	Middle_East
131	AZR-0870	AZR-0870	JeongNatureEcologyEvolution2019	Oleg Balanovsky / Elena Balanovska / Khadizhat Dibirova			Azeri	Dagestan Republic	Russia	42.2	48.23	Balanovsky		585431	M		PASS (genotyping)	Middle_East
132	AZR-1010	AZR-1010	JeongNatureEcologyEvolution2019	Oleg Balanovsky / Elena Balanovska / Shalala Majidova			Azeri	Azerbajan	Azerbaijan	40.06	47.19	Balanovsky		584472	M		PASS (genotyping)	Middle_East
133	AZR-1012	AZR-1012	JeongNatureEcologyEvolution2019	Oleg Balanovsky / Elena Balanovska / Shalala Majidova			Azeri	Azerbajan	Azerbaijan	40.06	47.19	Balanovsky		584794	M		PASS (genotyping)	Middle_East
134	AZR-1013	AZR-1013	JeongNatureEcologyEvolution2019	Oleg Balanovsky / Elena Balanovska / Shalala Majidova			Azeri	Azerbajan	Azerbaijan	40.06	47.19	Balanovsky		583239	M		PASS (genotyping)	Middle_East
135	AZR-1017	AZR-1017	JeongNatureEcologyEvolution2019	Oleg Balanovsky / Elena Balanovska / Shalala Majidova			Azeri	Azerbajan	Azerbaijan	40.06	47.19	Balanovsky		585153	M		PASS (genotyping)	Middle_East
136	AZR-1018	AZR-1018	JeongNatureEcologyEvolution2019	Oleg Balanovsky / Elena Balanovska / Shalala Majidova			Azeri	Azerbajan	Azerbaijan	40.06	47.19	Balanovsky		584454	M		PASS (genotyping)	Middle_East
137	AZR-1037	AZR-1037	JeongNatureEcologyEvolution2019	Oleg Balanovsky / Elena Balanovska / Kuvat Momynaliev			Azeri	Azerbajan	Azerbaijan	40.06	47.19	Balanovsky		584440	M		PASS (genotyping)	Middle_East
138	AZR-1039	AZR-1039	JeongNatureEcologyEvolution2019	Oleg Balanovsky / Elena Balanovska / Kuvat Momynaliev			Azeri	Azerbajan	Azerbaijan	40.06	47.19	Balanovsky		582195	M		PASS (genotyping)	Middle_East
139	AZR-1054	AZR-1054	JeongNatureEcologyEvolution2019	Oleg Balanovsky / Elena Balanovska / Kuvat Momynaliev			Azeri	Azerbajan	Azerbaijan	40.06	47.19	Balanovsky		585397	M		PASS (genotyping)	Middle_East
140	AZR-1058	AZR-1058	JeongNatureEcologyEvolution2019	Oleg Balanovsky / Elena Balanovska / Kuvat Momynaliev			Azeri	Azerbajan	Azerbaijan	40.06	47.19	Balanovsky		585433	M		PASS (genotyping)	Middle_East
307	EZI-001	EZI-001	JeongNatureEcologyEvolution2019	Oleg Balanovsky / Elena Balanovska / Levon Yepiskoposyan			Ezid	Armavir and Aragotchotansk regions	Armenia	36.9	46.6	Balanovsky		580635	M		PASS (genotyping)	Middle_East
308	EZI-010	EZI-010	JeongNatureEcologyEvolution2019	Oleg Balanovsky / Elena Balanovska / Levon Yepiskoposyan			Ezid	Armavir and Aragotchotansk regions	Armenia	36.9	46.6	Balanovsky		576804	M		PASS (genotyping)	Middle_East
309	EZI-012	EZI-012	JeongNatureEcologyEvolution2019	Oleg Balanovsky / Elena Balanovska / Levon Yepiskoposyan			Ezid	Armavir and Aragotchotansk regions	Armenia	36.9	46.6	Balanovsky		578702	M		PASS (genotyping)	Middle_East
310	EZI-013	EZI-013	JeongNatureEcologyEvolution2019	Oleg Balanovsky / Elena Balanovska / Levon Yepiskoposyan			Ezid	Armavir and Aragotchotansk regions	Armenia	36.9	46.6	Balanovsky		581983	M		PASS (genotyping)	Middle_East
311	EZI-020	EZI-020	JeongNatureEcologyEvolution2019	Oleg Balanovsky / Elena Balanovska / Levon Yepiskoposyan			Ezid	Armavir and Aragotchotansk regions	Armenia	36.9	46.6	Balanovsky		582115	M		PASS (genotyping)	Middle_East
312	EZI-029	EZI-029	JeongNatureEcologyEvolution2019	Oleg Balanovsky / Elena Balanovska / Levon Yepiskoposyan			Ezid	Armavir and Aragotchotansk regions	Armenia	36.9	46.6	Balanovsky		570855	M		PASS (genotyping)	Middle_East
314	EZI-060	EZI-060	JeongNatureEcologyEvolution2019	Oleg Balanovsky / Elena Balanovska / Levon Yepiskoposyan			Ezid	Armavir and Aragotchotansk regions	Armenia	36.9	46.6	Balanovsky		581760	M		PASS (genotyping)	Middle_East
315	EZI-074	EZI-074	JeongNatureEcologyEvolution2019	Oleg Balanovsky / Elena Balanovska / Levon Yepiskoposyan			Ezid	Armavir and Aragotchotansk regions	Armenia	36.9	46.6	Balanovsky		581428	M		PASS (genotyping)	Middle_East
316	GAG-183	GAG-183	JeongNatureEcologyEvolution2019	Oleg Balanovsky / Elena Balanovska / Nadezda Dubova			Gagauz	Chadyr-Lungsky district (Kiriet-Lunga, Kazaklia, Kopchak) and Vulkaneshtsky district (Chishmekioy)	Moldova	45.54	28.38	Balanovsky		583980	F		PASS (genotyping)	Eastern_Europe
317	GAG-187	GAG-187	JeongNatureEcologyEvolution2019	Oleg Balanovsky / Elena Balanovska / Nadezda Dubova			Gagauz	Chadyr-Lungsky district (Kiriet-Lunga, Kazaklia, Kopchak) and Vulkaneshtsky district (Chishmekioy)	Moldova	45.54	28.38	Balanovsky		584261	F		PASS (genotyping)	Eastern_Europe
318	GAG-188	GAG-188	JeongNatureEcologyEvolution2019	Oleg Balanovsky / Elena Balanovska / Nadezda Dubova			Gagauz	Chadyr-Lungsky district (Kiriet-Lunga, Kazaklia, Kopchak) and Vulkaneshtsky district (Chishmekioy)	Moldova	45.54	28.38	Balanovsky		584599	F		PASS (genotyping)	Eastern_Europe
319	GAG-189	GAG-189	JeongNatureEcologyEvolution2019	Oleg Balanovsky / Elena Balanovska / Nadezda Dubova			Gagauz	Chadyr-Lungsky district (Kiriet-Lunga, Kazaklia, Kopchak) and Vulkaneshtsky district (Chishmekioy)	Moldova	45.54	28.38	Balanovsky		582469	F		PASS (genotyping)	Eastern_Europe
320	GAG-196	GAG-196	JeongNatureEcologyEvolution2019	Oleg Balanovsky / Elena Balanovska / Nadezda Dubova			Gagauz	Chadyr-Lungsky district (Kiriet-Lunga, Kazaklia, Kopchak) and Vulkaneshtsky district (Chishmekioy)	Moldova	45.54	28.38	Balanovsky		584270	F		PASS (genotyping)	Eastern_Europe
321	GAG-215	GAG-215	JeongNatureEcologyEvolution2019	Oleg Balanovsky / Elena Balanovska / Nadezda Dubova			Gagauz	Chadyr-Lungsky district (Kiriet-Lunga, Kazaklia, Kopchak) and Vulkaneshtsky district (Chishmekioy)	Moldova	45.54	28.38	Balanovsky		574768	M		PASS (genotyping)	Eastern_Europe
322	GAG-220	GAG-220	JeongNatureEcologyEvolution2019	Oleg Balanovsky / Elena Balanovska / Nadezda Dubova			Gagauz	Chadyr-Lungsky district (Kiriet-Lunga, Kazaklia, Kopchak) and Vulkaneshtsky district (Chishmekioy)	Moldova	45.54	28.38	Balanovsky		575175	M		PASS (genotyping)	Eastern_Europe
323	GAG-221	GAG-221	JeongNatureEcologyEvolution2019	Oleg Balanovsky / Elena Balanovska / Nadezda Dubova			Gagauz	Chadyr-Lungsky district (Kiriet-Lunga, Kazaklia, Kopchak) and Vulkaneshtsky district (Chishmekioy)	Moldova	45.54	28.38	Balanovsky		584430	M		PASS (genotyping)	Eastern_Europe
324	GAG-226	GAG-226	JeongNatureEcologyEvolution2019	Oleg Balanovsky / Elena Balanovska / Nadezda Dubova			Gagauz	Chadyr-Lungsky district (Kiriet-Lunga, Kazaklia, Kopchak) and Vulkaneshtsky district (Chishmekioy)	Moldova	45.54	28.38	Balanovsky		574095	F		PASS (genotyping)	Eastern_Europe
325	GEO-002	GEO-002	JeongNatureEcologyEvolution2019	Oleg Balanovsky / Elena Balanovska / Georgi Andriadze			Georgian	Turkey	Turkey	40.93	40.84	Balanovsky		569148	M		PASS (genotyping)	Middle_East
326	GEO-005	GEO-005	JeongNatureEcologyEvolution2019	Oleg Balanovsky / Elena Balanovska / Georgi Andriadze			Georgian	Turkey	Turkey	40.93	40.84	Balanovsky		585405	M		PASS (genotyping)	Middle_East
327	GEO-010	GEO-010	JeongNatureEcologyEvolution2019	Oleg Balanovsky / Elena Balanovska / Georgi Andriadze			Georgian	Turkey	Turkey	40.93	40.84	Balanovsky		585178	M		PASS (genotyping)	Middle_East
328	GEO-015	GEO-015	JeongNatureEcologyEvolution2019	Oleg Balanovsky / Elena Balanovska / Georgi Andriadze			Georgian	Georgia	Georgia	42.25	42.7	Balanovsky		585513	M		PASS (genotyping)	Middle_East
329	GEO-020	GEO-020	JeongNatureEcologyEvolution2019	Oleg Balanovsky / Elena Balanovska / Georgi Andriadze			Georgian	Georgia	Georgia	42.25	42.7	Balanovsky		584760	M		PASS (genotyping)	Middle_East
330	GEO-028	GEO-028	JeongNatureEcologyEvolution2019	Oleg Balanovsky / Elena Balanovska / Georgi Andriadze			Georgian	Georgia	Georgia	42.25	42.7	Balanovsky		584984	M		PASS (genotyping)	Middle_East
331	GEO-031	GEO-031	JeongNatureEcologyEvolution2019	Oleg Balanovsky / Elena Balanovska / Georgi Andriadze			Georgian	Georgia	Georgia	42.25	42.7	Balanovsky		585553	M		PASS (genotyping)	Middle_East
332	GEO-032	GEO-032	JeongNatureEcologyEvolution2019	Oleg Balanovsky / Elena Balanovska / Georgi Andriadze			Georgian	Georgia	Georgia	42.25	42.7	Balanovsky		584809	M		PASS (genotyping)	Middle_East
333	GEO-039	GEO-039	JeongNatureEcologyEvolution2019	Oleg Balanovsky / Elena Balanovska / Georgi Andriadze			Georgian	Georgia	Georgia	42.25	42.7	Balanovsky		584699	M		PASS (genotyping)	Middle_East
334	GEO-051	GEO-051	JeongNatureEcologyEvolution2019	Oleg Balanovsky / Elena Balanovska / Georgi Andriadze			Georgian	Turkey	Turkey	40.93	40.84	Balanovsky		583586	M		PASS (genotyping)	Middle_East
335	GEO-061	GEO-061	JeongNatureEcologyEvolution2019	Oleg Balanovsky / Elena Balanovska / Georgi Andriadze			Georgian	Turkey	Turkey	40.93	40.84	Balanovsky		583458	M		PASS (genotyping)	Middle_East
336	GEO-082	GEO-082	JeongNatureEcologyEvolution2019	Oleg Balanovsky / Elena Balanovska / Georgi Andriadze			Georgian	Turkey	Turkey	40.93	40.84	Balanovsky		583386	M		PASS (genotyping)	Middle_East
337	GEO001	GEO001	JeongNatureEcologyEvolution2019	Oleg Balanovsky / Elena Balanovska / Georgi Andriadze			Georgian	Turkey	Turkey	40.93	40.84	Balanovsky		579826	M		PASS (genotyping)	Middle_East
474	lpgh-303	lpgh-303	JeongNatureEcologyEvolution2019	Oleg Balanovsky / Elena Balanovska / Roza Skhalyakho			Adygei	Adyghei Republic, Takhtamukayski district	Russia	44.89	39.24	Balanovsky		585405	M		PASS (genotyping)	Eastern_Europe
475	MOE-001	MOE-001	JeongNatureEcologyEvolution2019	Oleg Balanovsky / Elena Balanovska / Olga Balaganskaya / Alexandr Shtrunov			Mordovian	Mordovia Republic, Lukoyanovsky, Ardatovsky, Chamzinsky, Ichkalovsky districts	Russia	55.08	44.16	Balanovsky		585137	M		PASS (genotyping)	Eastern_Europe
476	MOE-002	MOE-002	JeongNatureEcologyEvolution2019	Oleg Balanovsky / Elena Balanovska / Olga Balaganskaya / Alexandr Shtrunov			Mordovian	Mordovia Republic, Lukoyanovsky, Ardatovsky, Chamzinsky, Ichkalovsky districts	Russia	55.08	44.16	Balanovsky		585166	M		PASS (genotyping)	Eastern_Europe
477	MOE-010	MOE-010	JeongNatureEcologyEvolution2019	Oleg Balanovsky / Elena Balanovska / Olga Balaganskaya / Alexandr Shtrunov			Mordovian	Mordovia Republic, Lukoyanovsky, Ardatovsky, Chamzinsky, Ichkalovsky districts	Russia	55.08	44.16	Balanovsky		585644	M		PASS (genotyping)	Eastern_Europe
478	MOE-014	MOE-014	JeongNatureEcologyEvolution2019	Oleg Balanovsky / Elena Balanovska / Olga Balaganskaya / Alexandr Shtrunov			Mordovian	Mordovia Republic, Torbeevsky, Insarsky, Krasnoslobodsky districts	Russia	54.08	43.13	Balanovsky		585463	M		PASS (genotyping)	Eastern_Europe
479	MOE-015	MOE-015	JeongNatureEcologyEvolution2019	Oleg Balanovsky / Elena Balanovska / Olga Balaganskaya / Alexandr Shtrunov			Mordovian	Mordovia Republic, Torbeevsky, Insarsky, Krasnoslobodsky districts	Russia	54.08	43.13	Balanovsky		585325	M		PASS (genotyping)	Eastern_Europe
480	MOE-020	MOE-020	JeongNatureEcologyEvolution2019	Oleg Balanovsky / Elena Balanovska / Olga Balaganskaya / Alexandr Shtrunov			Mordovian	Mordovia Republic, Torbeevsky, Insarsky, Krasnoslobodsky districts	Russia	54.08	43.13	Balanovsky		585572	M		PASS (genotyping)	Eastern_Europe
481	MOE-025	MOE-025	JeongNatureEcologyEvolution2019	Oleg Balanovsky / Elena Balanovska / Olga Balaganskaya / Alexandr Shtrunov			Mordovian	Mordovia Republic, Torbeevsky, Insarsky, Krasnoslobodsky districts	Russia	54.08	43.13	Balanovsky		585684	M		PASS (genotyping)	Eastern_Europe
482	MOE-036	MOE-036	JeongNatureEcologyEvolution2019	Oleg Balanovsky / Elena Balanovska / Olga Balaganskaya / Alexandr Shtrunov			Mordovian	Mordovia Republic, Lukoyanovsky, Ardatovsky, Chamzinsky, Ichkalovsky districts	Russia	55.08	44.16	Balanovsky		585658	M		PASS (genotyping)	Eastern_Europe
483	MOE-043	MOE-043	JeongNatureEcologyEvolution2019	Oleg Balanovsky / Elena Balanovska / Olga Balaganskaya / Alexandr Shtrunov			Mordovian	Mordovia Republic, Lukoyanovsky, Ardatovsky, Chamzinsky, Ichkalovsky districts	Russia	55.08	44.16	Balanovsky		585673	M		PASS (genotyping)	Eastern_Europe
484	MOE-045	MOE-045	JeongNatureEcologyEvolution2019	Oleg Balanovsky / Elena Balanovska / Olga Balaganskaya / Alexandr Shtrunov			Mordovian	Mordovia Republic, Lukoyanovsky, Ardatovsky, Chamzinsky, Ichkalovsky districts	Russia	55.08	44.16	Balanovsky		585123	M		PASS (genotyping)	Eastern_Europe
485	MOE-433	MOE-433	JeongNatureEcologyEvolution2019	Oleg Balanovsky / Elena Balanovska / Olga Balaganskaya / Alexandr Shtrunov			Mordovian	Mordovia Republic, Torbeevsky, Insarsky, Krasnoslobodsky districts	Russia	54.08	43.13	Balanovsky		579711	M		PASS (genotyping)	Eastern_Europe
486	MOE-445	MOE-445	JeongNatureEcologyEvolution2019	Oleg Balanovsky / Elena Balanovska / Olga Balaganskaya / Alexandr Shtrunov			Mordovian	Mordovia Republic, Torbeevsky, Insarsky, Krasnoslobodsky districts	Russia	54.08	43.13	Balanovsky		585394	M		PASS (genotyping)	Eastern_Europe
487	MOE-450	MOE-450	JeongNatureEcologyEvolution2019	Oleg Balanovsky / Elena Balanovska / Olga Balaganskaya / Alexandr Shtrunov			Mordovian	Mordovia Republic, Torbeevsky, Insarsky, Krasnoslobodsky districts	Russia	54.08	43.13	Balanovsky		585655	M		PASS (genotyping)	Eastern_Europe
488	MOE-451	MOE-451	JeongNatureEcologyEvolution2019	Oleg Balanovsky / Elena Balanovska / Olga Balaganskaya / Alexandr Shtrunov			Mordovian	Mordovia Republic, Torbeevsky, Insarsky, Krasnoslobodsky districts	Russia	54.08	43.13	Balanovsky		585544	M		PASS (genotyping)	Eastern_Europe
489	MOE-452	MOE-452	JeongNatureEcologyEvolution2019	Oleg Balanovsky / Elena Balanovska / Olga Balaganskaya / Alexandr Shtrunov			Mordovian	Mordovia Republic, Torbeevsky, Insarsky, Krasnoslobodsky districts	Russia	54.08	43.13	Balanovsky		585665	M		PASS (genotyping)	Eastern_Europe
490	MOE-455	MOE-455	JeongNatureEcologyEvolution2019	Oleg Balanovsky / Elena Balanovska / Olga Balaganskaya / Alexandr Shtrunov			Mordovian	Mordovia Republic, Torbeevsky, Insarsky, Krasnoslobodsky districts	Russia	54.08	43.13	Balanovsky		585687	M		PASS (genotyping)	Eastern_Europe
491	MOE-475	MOE-475	JeongNatureEcologyEvolution2019	Oleg Balanovsky / Elena Balanovska / Olga Balaganskaya / Alexandr Shtrunov			Mordovian	Mordovia Republic, Lukoyanovsky, Ardatovsky, Chamzinsky, Ichkalovsky districts	Russia	55.08	44.16	Balanovsky		585258	M		PASS (genotyping)	Eastern_Europe
492	MOE-485	MOE-485	JeongNatureEcologyEvolution2019	Oleg Balanovsky / Elena Balanovska / Olga Balaganskaya / Alexandr Shtrunov			Mordovian	Mordovia Republic, Lukoyanovsky, Ardatovsky, Chamzinsky, Ichkalovsky districts	Russia	55.08	44.16	Balanovsky		585581	M		PASS (genotyping)	Eastern_Europe
493	MOE-491	MOE-491	JeongNatureEcologyEvolution2019	Oleg Balanovsky / Elena Balanovska / Olga Balaganskaya / Alexandr Shtrunov			Mordovian	Mordovia Republic, Lukoyanovsky, Ardatovsky, Chamzinsky, Ichkalovsky districts	Russia	55.08	44.16	Balanovsky		585282	M		PASS (genotyping)	Eastern_Europe
494	MOE-492	MOE-492	JeongNatureEcologyEvolution2019	Oleg Balanovsky / Elena Balanovska / Olga Balaganskaya / Alexandr Shtrunov			Mordovian	Mordovia Republic, Lukoyanovsky, Ardatovsky, Chamzinsky, Ichkalovsky districts	Russia	55.08	44.16	Balanovsky		585452	M		PASS (genotyping)	Eastern_Europe
495	MOE-495	MOE-495	JeongNatureEcologyEvolution2019	Oleg Balanovsky / Elena Balanovska / Olga Balaganskaya / Alexandr Shtrunov			Mordovian	Mordovia Republic, Lukoyanovsky, Ardatovsky, Chamzinsky, Ichkalovsky districts	Russia	55.08	44.16	Balanovsky		585280	M		PASS (genotyping)	Eastern_Europe
496	MOE-497	MOE-497	JeongNatureEcologyEvolution2019	Oleg Balanovsky / Elena Balanovska / Olga Balaganskaya / Alexandr Shtrunov			Mordovian	Mordovia Republic, Lukoyanovsky, Ardatovsky, Chamzinsky, Ichkalovsky districts	Russia	55.08	44.16	Balanovsky		585661	M		PASS (genotyping)	Eastern_Europe
497	MOL-005	MOL-005	JeongNatureEcologyEvolution2019	Oleg Balanovsky / Elena Balanovska / Nadezda Dubova			Moldavian	Shtefan-Vodsky district, Kaplani	Moldova	46.38	29.87	Balanovsky		579938	M		PASS (genotyping)	Eastern_Europe
498	MOL-008	MOL-008	JeongNatureEcologyEvolution2019	Oleg Balanovsky / Elena Balanovska / Nadezda Dubova			Moldavian	Shtefan-Vodsky district, Kaplani	Moldova	46.38	29.87	Balanovsky		584484	M		PASS (genotyping)	Eastern_Europe
499	MOL-015	MOL-015	JeongNatureEcologyEvolution2019	Oleg Balanovsky / Elena Balanovska / Nadezda Dubova			Moldavian	Shtefan-Vodsky district, Kaplani	Moldova	46.38	29.87	Balanovsky		581282	M		PASS (genotyping)	Eastern_Europe
500	MOL-024	MOL-024	JeongNatureEcologyEvolution2019	Oleg Balanovsky / Elena Balanovska / Nadezda Dubova			Moldavian	Shtefan-Vodsky district, Kaplani	Moldova	46.38	29.87	Balanovsky		584683	M		PASS (genotyping)	Eastern_Europe
501	MOL-058	MOL-058	JeongNatureEcologyEvolution2019	Oleg Balanovsky / Elena Balanovska / Nadezda Dubova			Moldavian	Shtefan-Vodsky district, Kaplani	Moldova	46.38	29.87	Balanovsky		585040	M		PASS (genotyping)	Eastern_Europe
502	MOL-064	MOL-064	JeongNatureEcologyEvolution2019	Oleg Balanovsky / Elena Balanovska / Nadezda Dubova			Moldavian	Shtefan-Vodsky district, Kaplani	Moldova	46.38	29.87	Balanovsky		584169	F		PASS (genotyping)	Eastern_Europe
503	MOL-065	MOL-065	JeongNatureEcologyEvolution2019	Oleg Balanovsky / Elena Balanovska / Nadezda Dubova			Moldavian	Shtefan-Vodsky district, Kaplani	Moldova	46.38	29.87	Balanovsky		584731	F		PASS (genotyping)	Eastern_Europe
504	MOL-066	MOL-066	JeongNatureEcologyEvolution2019	Oleg Balanovsky / Elena Balanovska / Nadezda Dubova			Moldavian	Shtefan-Vodsky district, Kaplani	Moldova	46.38	29.87	Balanovsky		584693	F		PASS (genotyping)	Eastern_Europe
505	MOL-067	MOL-067	JeongNatureEcologyEvolution2019	Oleg Balanovsky / Elena Balanovska / Nadezda Dubova			Moldavian	Shtefan-Vodsky district, Kaplani	Moldova	46.38	29.87	Balanovsky		583818	F		PASS (genotyping)	Eastern_Europe
506	MOL-069	MOL-069	JeongNatureEcologyEvolution2019	Oleg Balanovsky / Elena Balanovska / Nadezda Dubova			Moldavian	Shtefan-Vodsky district, Kaplani	Moldova	46.38	29.87	Balanovsky		579881	M		PASS (genotyping)	Eastern_Europe
557	OCE-058	OCE-058	JeongNatureEcologyEvolution2019	Oleg Balanovsky / Elena Balanovska			Ossetian	North Ossetia Republic	Russia	43.12	43.55	Balanovsky		584954	M		PASS (genotyping)	Eastern_Europe
558	OCE-155	OCE-155	JeongNatureEcologyEvolution2019	Oleg Balanovsky / Elena Balanovska			Ossetian	North Ossetia Republic	Russia	43.12	43.55	Balanovsky		585575	M		PASS (genotyping)	Eastern_Europe
559	OCE-160	OCE-160	JeongNatureEcologyEvolution2019	Oleg Balanovsky / Elena Balanovska			Ossetian	North Ossetia Republic	Russia	43.12	43.55	Balanovsky		585136	M		PASS (genotyping)	Eastern_Europe
560	OCE-161	OCE-161	JeongNatureEcologyEvolution2019	Oleg Balanovsky / Elena Balanovska			Ossetian	North Ossetia Republic	Russia	43.12	43.55	Balanovsky		585125	M		PASS (genotyping)	Eastern_Europe
561	OCE-195	OCE-195	JeongNatureEcologyEvolution2019	Oleg Balanovsky / Elena Balanovska			Ossetian	North Ossetia Republic	Russia	43.12	43.55	Balanovsky		585541	M		PASS (genotyping)	Eastern_Europe
562	OCE-224	OCE-224	JeongNatureEcologyEvolution2019	Oleg Balanovsky / Elena Balanovska			Ossetian	North Ossetia Republic	Russia	43.12	43.55	Balanovsky		580851	M		PASS (genotyping)	Eastern_Europe
574	Rbgp-200	Rbgp-200	JeongNatureEcologyEvolution2019	Oleg Balanovsky / Elena Balanovska / Michail Churnosov			Russian	Belgorod region, Krasnensky, Prohorovsky, Yakovlevsky districts	Russia	50.78	36.48	Balanovsky		584742	M		PASS (genotyping)	Eastern_Europe
575	Rbgp-201	Rbgp-201	JeongNatureEcologyEvolution2019	Oleg Balanovsky / Elena Balanovska / Michail Churnosov			Russian	Belgorod region, Krasnensky, Prohorovsky, Yakovlevsky districts	Russia	50.78	36.48	Balanovsky		583318	M		PASS (genotyping)	Eastern_Europe
576	Rbgp-203	Rbgp-203	JeongNatureEcologyEvolution2019	Oleg Balanovsky / Elena Balanovska / Michail Churnosov			Russian	Belgorod region, Krasnensky, Prohorovsky, Yakovlevsky districts	Russia	50.78	36.48	Balanovsky		584528	M		PASS (genotyping)	Eastern_Europe
577	Rbgp-205	Rbgp-205	JeongNatureEcologyEvolution2019	Oleg Balanovsky / Elena Balanovska / Michail Churnosov			Russian	Belgorod region, Krasnensky, Prohorovsky, Yakovlevsky districts	Russia	50.78	36.48	Balanovsky		584005	U		PASS (genotyping)	Eastern_Europe
579	Rkbo-12	Rkbo-12	JeongNatureEcologyEvolution2019	Oleg Balanovsky / Elena Balanovska / Michail Churnosov			Russian	Kaluga region, Baryatinsky, Borovsky districts	Russia	54.31	34.53	Balanovsky		584397	F		PASS (genotyping)	Eastern_Europe
580	Rkbo-16	Rkbo-16	JeongNatureEcologyEvolution2019	Oleg Balanovsky / Elena Balanovska / Michail Churnosov			Russian	Kaluga region, Baryatinsky, Borovsky districts	Russia	54.31	34.53	Balanovsky		585289	M		PASS (genotyping)	Eastern_Europe
581	Rkbo-44	Rkbo-44	JeongNatureEcologyEvolution2019	Oleg Balanovsky / Elena Balanovska / Michail Churnosov			Russian	Kaluga region, Baryatinsky, Borovsky districts	Russia	54.31	34.53	Balanovsky		584772	M		PASS (genotyping)	Eastern_Europe
582	Rkbo-58	Rkbo-58	JeongNatureEcologyEvolution2019	Oleg Balanovsky / Elena Balanovska / Michail Churnosov			Russian	Kaluga region, Baryatinsky, Borovsky districts	Russia	54.31	34.53	Balanovsky		583773	M		PASS (genotyping)	Eastern_Europe
583	Rksh-402	Rksh-402	JeongNatureEcologyEvolution2019	Oleg Balanovsky / Elena Balanovska			Russian	Tver region, Kashin district	Russia	57.36	37.61	Balanovsky		581928	M		PASS (genotyping)	Eastern_Europe
584	Rksh-405	Rksh-405	JeongNatureEcologyEvolution2019	Oleg Balanovsky / Elena Balanovska			Russian	Tver region, Kashin district	Russia	57.36	37.61	Balanovsky		575453	M		PASS (genotyping)	Eastern_Europe
585	Rksh-407	Rksh-407	JeongNatureEcologyEvolution2019	Oleg Balanovsky / Elena Balanovska			Russian	Tver region, Kashin district	Russia	57.36	37.61	Balanovsky		568682	M		PASS (genotyping)	Eastern_Europe
586	Rksh-412	Rksh-412	JeongNatureEcologyEvolution2019	Oleg Balanovsky / Elena Balanovska			Russian	Tver region, Kashin district	Russia	57.36	37.61	Balanovsky		582888	F		PASS (genotyping)	Eastern_Europe
587	Rkuch-03	Rkuch-03	JeongNatureEcologyEvolution2019	Oleg Balanovsky / Elena Balanovska / Michail Churnosov			Russian	Kursk region, Pristensky and Cheremisinovsky districts	Russia	51.89	37.25	Balanovsky		584536	M		PASS (genotyping)	Eastern_Europe
588	Rkuch-05	Rkuch-05	JeongNatureEcologyEvolution2019	Oleg Balanovsky / Elena Balanovska / Michail Churnosov			Russian	Kursk region, Pristensky and Cheremisinovsky districts	Russia	51.89	37.25	Balanovsky		584407	M		PASS (genotyping)	Eastern_Europe
589	Rkuch-53	Rkuch-53	JeongNatureEcologyEvolution2019	Oleg Balanovsky / Elena Balanovska / Michail Churnosov			Russian	Kursk region, Pristensky and Cheremisinovsky districts	Russia	51.89	37.25	Balanovsky		581999	M		PASS (genotyping)	Eastern_Europe
590	Rkuch-58	Rkuch-58	JeongNatureEcologyEvolution2019	Oleg Balanovsky / Elena Balanovska / Michail Churnosov			Russian	Kursk region, Pristensky and Cheremisinovsky districts	Russia	51.89	37.25	Balanovsky		584810	M		PASS (genotyping)	Eastern_Europe
591	Rorl-102	Rorl-102	JeongNatureEcologyEvolution2019	Oleg Balanovsky / Elena Balanovska / Michail Churnosov			Russian	Orel region, Livnensky and Bolhovsky districts	Russia	53.45	36	Balanovsky		582937	F		PASS (genotyping)	Eastern_Europe
592	Rorl-110	Rorl-110	JeongNatureEcologyEvolution2019	Oleg Balanovsky / Elena Balanovska / Michail Churnosov			Russian	Orel region, Livnensky and Bolhovsky districts	Russia	53.45	36	Balanovsky		581338	F		PASS (genotyping)	Eastern_Europe
593	Rorl-114	Rorl-114	JeongNatureEcologyEvolution2019	Oleg Balanovsky / Elena Balanovska / Michail Churnosov			Russian	Orel region, Livnensky and Bolhovsky districts	Russia	53.45	36	Balanovsky		584230	M		PASS (genotyping)	Eastern_Europe
594	Rorl-155	Rorl-155	JeongNatureEcologyEvolution2019	Oleg Balanovsky / Elena Balanovska / Michail Churnosov			Russian	Orel region, Livnensky and Bolhovsky districts	Russia	53.45	36	Balanovsky		582825	M		PASS (genotyping)	Eastern_Europe
601	Rps-002	Rps-002	JeongNatureEcologyEvolution2019	Oleg Balanovsky / Elena Balanovska			Russian	Pskov region, Ostrov district	Russia	57.35	28.32	Balanovsky		582381	M		PASS (genotyping)	Eastern_Europe
602	Rps-004	Rps-004	JeongNatureEcologyEvolution2019	Oleg Balanovsky / Elena Balanovska			Russian	Pskov region, Ostrov district	Russia	57.35	28.32	Balanovsky		583193	M		PASS (genotyping)	Eastern_Europe
603	Rps-006	Rps-006	JeongNatureEcologyEvolution2019	Oleg Balanovsky / Elena Balanovska			Russian	Pskov region, Ostrov district	Russia	57.35	28.32	Balanovsky		581529	M		PASS (genotyping)	Eastern_Europe
604	Rps-012	Rps-012	JeongNatureEcologyEvolution2019	Oleg Balanovsky / Elena Balanovska			Russian	Pskov region, Ostrov district	Russia	57.35	28.32	Balanovsky		585172	M		PASS (genotyping)	Eastern_Europe
605	Rps-090	Rps-090	JeongNatureEcologyEvolution2019	Oleg Balanovsky / Elena Balanovska			Russian	Pskov region, Porkhov district	Russia	57.77	29.56	Balanovsky		576786	M		PASS (genotyping)	Eastern_Europe
606	Rps-091	Rps-091	JeongNatureEcologyEvolution2019	Oleg Balanovsky / Elena Balanovska			Russian	Pskov region, Porkhov district	Russia	57.77	29.56	Balanovsky		584074	M		PASS (genotyping)	Eastern_Europe
607	Rps-098	Rps-098	JeongNatureEcologyEvolution2019	Oleg Balanovsky / Elena Balanovska			Russian	Pskov region, Porkhov district	Russia	57.77	29.56	Balanovsky		585037	M		PASS (genotyping)	Eastern_Europe
608	Rrzm-08	Rrzm-08	JeongNatureEcologyEvolution2019	Oleg Balanovsky / Elena Balanovska / Michail Churnosov			Russian	Ryazan region, Mihailovsky district	Russia	54.23	39.03	Balanovsky		583313	M		PASS (genotyping)	Eastern_Europe
609	Rrzm-10	Rrzm-10	JeongNatureEcologyEvolution2019	Oleg Balanovsky / Elena Balanovska / Michail Churnosov			Russian	Ryazan region, Mihailovsky district	Russia	54.23	39.03	Balanovsky		571741	F		PASS (genotyping)	Eastern_Europe
610	Rrzm-13	Rrzm-13	JeongNatureEcologyEvolution2019	Oleg Balanovsky / Elena Balanovska / Michail Churnosov			Russian	Ryazan region, Mihailovsky district	Russia	54.23	39.03	Balanovsky		584736	M		PASS (genotyping)	Eastern_Europe
611	Rrzm-16	Rrzm-16	JeongNatureEcologyEvolution2019	Oleg Balanovsky / Elena Balanovska / Michail Churnosov			Russian	Ryazan region, Mihailovsky district	Russia	54.23	39.03	Balanovsky		578597	M		PASS (genotyping)	Eastern_Europe
612	Rrzm-83	Rrzm-83	JeongNatureEcologyEvolution2019	Oleg Balanovsky / Elena Balanovska / Michail Churnosov			Russian	Ryazan region, Mihailovsky district	Russia	54.23	39.03	Balanovsky		584899	M		PASS (genotyping)	Eastern_Europe
613	Rrzs-3	Rrzs-3	JeongNatureEcologyEvolution2019	Oleg Balanovsky / Elena Balanovska / Michail Churnosov			Russian	Ryazan region, Spassky district	Russia	54.4	40.53	Balanovsky		582085	F		PASS (genotyping)	Eastern_Europe
614	Rrzs-7	Rrzs-7	JeongNatureEcologyEvolution2019	Oleg Balanovsky / Elena Balanovska / Michail Churnosov			Russian	Ryazan region, Spassky district	Russia	54.4	40.53	Balanovsky		584388	M		PASS (genotyping)	Eastern_Europe
615	Rrzs-11	Rrzs-11	JeongNatureEcologyEvolution2019	Oleg Balanovsky / Elena Balanovska / Michail Churnosov			Russian	Ryazan region, Spassky district	Russia	54.4	40.53	Balanovsky		584824	M		PASS (genotyping)	Eastern_Europe
617	Rrzs-32	Rrzs-32	JeongNatureEcologyEvolution2019	Oleg Balanovsky / Elena Balanovska / Michail Churnosov			Russian	Ryazan region, Spassky district	Russia	54.4	40.53	Balanovsky		584376	F		PASS (genotyping)	Eastern_Europe
618	Rrzs-58	Rrzs-58	JeongNatureEcologyEvolution2019	Oleg Balanovsky / Elena Balanovska / Michail Churnosov			Russian	Ryazan region, Spassky district	Russia	54.4	40.53	Balanovsky		585018	M		PASS (genotyping)	Eastern_Europe
619	Rrzs-66	Rrzs-66	JeongNatureEcologyEvolution2019	Oleg Balanovsky / Elena Balanovska / Michail Churnosov			Russian	Ryazan region, Spassky district	Russia	54.4	40.53	Balanovsky		583793	M		PASS (genotyping)	Eastern_Europe
620	Rrzs-88	Rrzs-88	JeongNatureEcologyEvolution2019	Oleg Balanovsky / Elena Balanovska / Michail Churnosov			Russian	Ryazan region, Spassky district	Russia	54.4	40.53	Balanovsky		583928	M		PASS (genotyping)	Eastern_Europe
621	Rsm-103	Rsm-103	JeongNatureEcologyEvolution2019	Oleg Balanovsky / Elena Balanovska			Russian	Smolensk region, Roslavl and Ershichi districts	Russia	53.95	32.87	Balanovsky		581976	M		PASS (genotyping)	Eastern_Europe
622	Rsm-109	Rsm-109	JeongNatureEcologyEvolution2019	Oleg Balanovsky / Elena Balanovska			Russian	Smolensk region, Roslavl and Ershichi districts	Russia	53.95	32.87	Balanovsky		584664	M		PASS (genotyping)	Eastern_Europe
623	Rsm-166	Rsm-166	JeongNatureEcologyEvolution2019	Oleg Balanovsky / Elena Balanovska			Russian	Smolensk region, Roslavl and Ershichi districts	Russia	53.95	32.87	Balanovsky		584364	M		PASS (genotyping)	Eastern_Europe
624	Rsm-171	Rsm-171	JeongNatureEcologyEvolution2019	Oleg Balanovsky / Elena Balanovska			Russian	Smolensk region, Roslavl and Ershichi districts	Russia	53.95	32.87	Balanovsky		584209	M		PASS (genotyping)	Eastern_Europe
625	Rsm-176	Rsm-176	JeongNatureEcologyEvolution2019	Oleg Balanovsky / Elena Balanovska			Russian	Smolensk region, Roslavl and Ershichi districts	Russia	53.95	32.87	Balanovsky		583064	M		PASS (genotyping)	Eastern_Europe
626	Rsm-179	Rsm-179	JeongNatureEcologyEvolution2019	Oleg Balanovsky / Elena Balanovska			Russian	Smolensk region, Roslavl and Ershichi districts	Russia	53.95	32.87	Balanovsky		579188	M		PASS (genotyping)	Eastern_Europe
627	Rsm-181	Rsm-181	JeongNatureEcologyEvolution2019	Oleg Balanovsky / Elena Balanovska			Russian	Smolensk region, Roslavl and Ershichi districts	Russia	53.95	32.87	Balanovsky		585005	M		PASS (genotyping)	Eastern_Europe
628	RYAR-173	RYAR-173	JeongNatureEcologyEvolution2019	Oleg Balanovsky / Elena Balanovska / Eduard Garin			Russian	Yaroslavl region	Russia	58.03	38.5	Balanovsky		581684	M		PASS (genotyping)	Eastern_Europe
629	RYAR-223	RYAR-223	JeongNatureEcologyEvolution2019	Oleg Balanovsky / Elena Balanovska / Eduard Garin			Russian	Yaroslavl region	Russia	58.03	38.5	Balanovsky		584707	M		PASS (genotyping)	Eastern_Europe
630	RYAR-232	RYAR-232	JeongNatureEcologyEvolution2019	Oleg Balanovsky / Elena Balanovska / Eduard Garin			Russian	Yaroslavl region	Russia	58.03	38.5	Balanovsky		582656	M		PASS (genotyping)	Eastern_Europe
631	Shap-55	Shap-55	JeongNatureEcologyEvolution2019	Oleg Balanovsky / Elena Balanovska			Adygei	Krasnodar region, Lazarevsky and Tuapsinsky districts	Russia	44.15	39.12	Balanovsky		584456	F		PASS (genotyping)	Eastern_Europe
632	Shap-156	Shap-156	JeongNatureEcologyEvolution2019	Oleg Balanovsky / Elena Balanovska			Adygei	Krasnodar region, Lazarevsky and Tuapsinsky districts	Russia	44.15	39.12	Balanovsky		585383	M		PASS (genotyping)	Eastern_Europe
633	Shap-225	Shap-225	JeongNatureEcologyEvolution2019	Oleg Balanovsky / Elena Balanovska			Adygei	Krasnodar region, Lazarevsky and Tuapsinsky districts	Russia	44.15	39.12	Balanovsky		585600	M		PASS (genotyping)	Eastern_Europe
752	UKR-1283	UKR-1283	JeongNatureEcologyEvolution2019	Oleg Balanovsky / Elena Balanovska / Lubov Artamentova / Olga Utevska			Ukrainian	Sumskaya region	Ukraine	50.82	33.87	Balanovsky		584985	M		PASS (genotyping)	Eastern_Europe
753	UKR-1291	UKR-1291	JeongNatureEcologyEvolution2019	Oleg Balanovsky / Elena Balanovska / Lubov Artamentova / Olga Utevska			Ukrainian	Sumskaya region	Ukraine	50.82	33.87	Balanovsky		585285	M		PASS (genotyping)	Eastern_Europe
754	UKR-1292	UKR-1292	JeongNatureEcologyEvolution2019	Oleg Balanovsky / Elena Balanovska / Lubov Artamentova / Olga Utevska			Ukrainian	Sumskaya region	Ukraine	50.82	33.87	Balanovsky		584849	M		PASS (genotyping)	Eastern_Europe
755	UKR-1377	UKR-1377	JeongNatureEcologyEvolution2019	Oleg Balanovsky / Elena Balanovska / Lubov Artamentova / Olga Utevska			Ukrainian	Sumskaya region	Ukraine	50.82	33.87	Balanovsky		585593	M		PASS (genotyping)	Eastern_Europe
756	UKR-1399	UKR-1399	JeongNatureEcologyEvolution2019	Oleg Balanovsky / Elena Balanovska / Lubov Artamentova / Olga Utevska			Ukrainian_North	Sumskaya region	Ukraine	50.82	33.87	Balanovsky		584850	M		PASS (genotyping)	Eastern_Europe
757	UKR-1903	UKR-1903	JeongNatureEcologyEvolution2019	Oleg Balanovsky / Elena Balanovska / Lubov Artamentova / Olga Utevska			Ukrainian_North	Zhitomirskaya region	Ukraine	50.52	28.55	Balanovsky		566079	M		PASS (genotyping)	Eastern_Europe
758	UKR-1909	UKR-1909	JeongNatureEcologyEvolution2019	Oleg Balanovsky / Elena Balanovska / Lubov Artamentova / Olga Utevska			Ukrainian_North	Zhitomirskaya region	Ukraine	50.52	28.55	Balanovsky		584884	M		PASS (genotyping)	Eastern_Europe
759	UKR-1913	UKR-1913	JeongNatureEcologyEvolution2019	Oleg Balanovsky / Elena Balanovska / Lubov Artamentova / Olga Utevska			Ukrainian_North	Zhitomirskaya region	Ukraine	50.52	28.55	Balanovsky		584823	M		PASS (genotyping)	Eastern_Europe
760	UKR-1951	UKR-1951	JeongNatureEcologyEvolution2019	Oleg Balanovsky / Elena Balanovska / Lubov Artamentova / Olga Utevska			Ukrainian_North	Rovenskaya region	Ukraine	51.32	26.58	Balanovsky		585378	M		PASS (genotyping)	Eastern_Europe
761	UKR-1978	UKR-1978	JeongNatureEcologyEvolution2019	Oleg Balanovsky / Elena Balanovska / Lubov Artamentova / Olga Utevska			Ukrainian_North	Rovenskaya region	Ukraine	51.32	26.58	Balanovsky		583056	M		PASS (genotyping)	Eastern_Europe
762	UKR-1992	UKR-1992	JeongNatureEcologyEvolution2019	Oleg Balanovsky / Elena Balanovska / Lubov Artamentova / Olga Utevska			Ukrainian_North	Rovenskaya region	Ukraine	51.32	26.58	Balanovsky		585115	M		PASS (genotyping)	Eastern_Europe
763	UKR-2021	UKR-2021	JeongNatureEcologyEvolution2019	Oleg Balanovsky / Elena Balanovska / Lubov Artamentova / Olga Utevska			Ukrainian_North	Zhitomirskaya region	Ukraine	50.52	28.55	Balanovsky		584918	M		PASS (genotyping)	Eastern_Europe
795	YY-2	YY-2	JeongNatureEcologyEvolution2019	Oleg Balanovsky / Elena Balanovska / Roza Skhalyakho			Adygei	Adyghei Republic, Takhtamukayski district	Russia	44.89	39.24	Balanovsky		585006	M		PASS (genotyping)	Eastern_Europe
796	YY-18	YY-18	JeongNatureEcologyEvolution2019	Oleg Balanovsky / Elena Balanovska / Roza Skhalyakho			Adygei	Adyghei Republic, Takhtamukayski district	Russia	44.89	39.24	Balanovsky		585287	M		PASS (genotyping)	Eastern_Europe
797	YY-36	YY-36	JeongNatureEcologyEvolution2019	Oleg Balanovsky / Elena Balanovska / Roza Skhalyakho			Adygei	Adyghei Republic, Takhtamukayski district	Russia	44.89	39.24	Balanovsky		585227	M		PASS (genotyping)	Eastern_Europe
1158	HGDP00511	HGDP00511	PattersonGenetics2012	HGDP			French		France	46	2	1		593224	M		PASS (genotyping)	Western_Europe
1159	HGDP00512	HGDP00512	PattersonGenetics2012	HGDP			French		France	46	2	1		592455	M		PASS (genotyping)	Western_Europe
1160	HGDP00513	HGDP00513	PattersonGenetics2012	HGDP			French		France	46	2	1		592787	F		PASS (genotyping)	Western_Europe
1161	HGDP00514	HGDP00514	PattersonGenetics2012	HGDP			French		France	46	2	1		590892	F		PASS (genotyping)	Western_Europe
1162	HGDP00515	HGDP00515	PattersonGenetics2012	HGDP			French		France	46	2	1		593087	M		PASS (genotyping)	Western_Europe
1163	HGDP00516	HGDP00516	PattersonGenetics2012	HGDP			French		France	46	2	1		592420	F		PASS (genotyping)	Western_Europe
1164	HGDP00517	HGDP00517	PattersonGenetics2012	HGDP			French		France	46	2	1		592197	F		PASS (genotyping)	Western_Europe
1165	HGDP00518	HGDP00518	PattersonGenetics2012	HGDP			French		France	46	2	1		592847	M		PASS (genotyping)	Western_Europe
1166	HGDP00519	HGDP00519	PattersonGenetics2012	HGDP			French		France	46	2	1		593142	M		PASS (genotyping)	Western_Europe
1169	HGDP00522	HGDP00522	PattersonGenetics2012	HGDP			French		France	46	2	1		592703	M		PASS (genotyping)	Western_Europe
1170	HGDP00523	HGDP00523	PattersonGenetics2012	HGDP			French		France	46	2	1		591449	F		PASS (genotyping)	Western_Europe
1171	HGDP00524	HGDP00524	PattersonGenetics2012	HGDP			French		France	46	2	1		591204	F		PASS (genotyping)	Western_Europe
1172	HGDP00525	HGDP00525	PattersonGenetics2012	HGDP			French		France	46	2	1		592808	M		PASS (genotyping)	Western_Europe
1173	HGDP00526	HGDP00526	PattersonGenetics2012	HGDP			French		France	46	2	1		593061	F		PASS (genotyping)	Western_Europe
1174	HGDP00527	HGDP00527	PattersonGenetics2012	HGDP			French		France	46	2	1		591968	F		PASS (genotyping)	Western_Europe
1175	HGDP00528	HGDP00528	PattersonGenetics2012	HGDP			French		France	46	2	1		590242	M		PASS (genotyping)	Western_Europe
1176	HGDP00529	HGDP00529	PattersonGenetics2012	HGDP			French		France	46	2	1		587833	F		PASS (genotyping)	Western_Europe
1178	HGDP00531	HGDP00531	PattersonGenetics2012	HGDP			French		France	46	2	1		589030	F		PASS (genotyping)	Western_Europe
1179	HGDP00533	HGDP00533	PattersonGenetics2012	HGDP			French		France	46	2	1		593218	M		PASS (genotyping)	Western_Europe
1180	HGDP00534	HGDP00534	PattersonGenetics2012	HGDP			French		France	46	2	1		586091	F		PASS (genotyping)	Western_Europe
1181	HGDP00535	HGDP00535	PattersonGenetics2012	HGDP			French		France	46	2	1		592368	F		PASS (genotyping)	Western_Europe
1182	HGDP00536	HGDP00536	PattersonGenetics2012	HGDP			French		France	46	2	1		585536	F		PASS (genotyping)	Western_Europe
1183	HGDP00537	HGDP00537	PattersonGenetics2012	HGDP			French		France	46	2	1		591906	F		PASS (genotyping)	Western_Europe
1184	HGDP00538	HGDP00538	PattersonGenetics2012	HGDP			French		France	46	2	1		593350	M		PASS (genotyping)	Western_Europe
1185	HGDP00539	HGDP00539	PattersonGenetics2012	HGDP			French		France	46	2	1		587878	F		PASS (genotyping)	Western_Europe
1203	HGDP00557	HGDP00557	PattersonGenetics2012	HGDP			Druze		Israel	32	35	1		592070	F		PASS (genotyping)	Middle_East
1204	HGDP00558	HGDP00558	PattersonGenetics2012	HGDP			Druze		Israel	32	35	1		592665	F		PASS (genotyping)	Middle_East
1205	HGDP00559	HGDP00559	PattersonGenetics2012	HGDP			Druze		Israel	32	35	1		591812	F		PASS (genotyping)	Middle_East
1206	HGDP00560	HGDP00560	PattersonGenetics2012	HGDP			Druze		Israel	32	35	1		593078	F		PASS (genotyping)	Middle_East
1207	HGDP00561	HGDP00561	PattersonGenetics2012	HGDP			Druze		Israel	32	35	1		588458	F		PASS (genotyping)	Middle_East
1208	HGDP00562	HGDP00562	PattersonGenetics2012	HGDP			Druze		Israel	32	35	1		593026	M		PASS (genotyping)	Middle_East
1209	HGDP00563	HGDP00563	PattersonGenetics2012	HGDP			Druze		Israel	32	35	1		591855	F		PASS (genotyping)	Middle_East
1210	HGDP00564	HGDP00564	PattersonGenetics2012	HGDP			Druze		Israel	32	35	1		589496	F		PASS (genotyping)	Middle_East
1211	HGDP00565	HGDP00565	PattersonGenetics2012	HGDP			Druze		Israel	32	35	1		592879	F		PASS (genotyping)	Middle_East
1212	HGDP00566	HGDP00566	PattersonGenetics2012	HGDP			Druze		Israel	32	35	1		589486	F		PASS (genotyping)	Middle_East
1213	HGDP00567	HGDP00567	PattersonGenetics2012	HGDP			Druze		Israel	32	35	1		592036	F		PASS (genotyping)	Middle_East
1214	HGDP00568	HGDP00568	PattersonGenetics2012	HGDP			Druze		Israel	32	35	1		592479	U		PASS (genotyping)	Middle_East
1215	HGDP00569	HGDP00569	PattersonGenetics2012	HGDP			Druze		Israel	32	35	1		592325	F		PASS (genotyping)	Middle_East
1216	HGDP00571	HGDP00571	PattersonGenetics2012	HGDP			Druze		Israel	32	35	1		592288	F		PASS (genotyping)	Middle_East
1217	HGDP00572	HGDP00572	PattersonGenetics2012	HGDP			Druze		Israel	32	35	1		592018	F		PASS (genotyping)	Middle_East
1218	HGDP00573	HGDP00573	PattersonGenetics2012	HGDP			Druze		Israel	32	35	1		591885	F		PASS (genotyping)	Middle_East
1219	HGDP00574	HGDP00574	PattersonGenetics2012	HGDP			Druze		Israel	32	35	1		590105	F		PASS (genotyping)	Middle_East
1220	HGDP00575	HGDP00575	PattersonGenetics2012	HGDP			Druze		Israel	32	35	1		591404	F		PASS (genotyping)	Middle_East
1222	HGDP00577	HGDP00577	PattersonGenetics2012	HGDP			Druze		Israel	32	35	1		586705	F		PASS (genotyping)	Middle_East
1223	HGDP00578	HGDP00578	PattersonGenetics2012	HGDP			Druze		Israel	32	35	1		592308	F		PASS (genotyping)	Middle_East
1224	HGDP00579	HGDP00579	PattersonGenetics2012	HGDP			Druze		Israel	32	35	1		591471	F		PASS (genotyping)	Middle_East
1225	HGDP00580	HGDP00580	PattersonGenetics2012	HGDP			Druze		Israel	32	35	1		592239	M		PASS (genotyping)	Middle_East
1227	HGDP00582	HGDP00582	PattersonGenetics2012	HGDP			Druze		Israel	32	35	1		593185	F		PASS (genotyping)	Middle_East
1228	HGDP00583	HGDP00583	PattersonGenetics2012	HGDP			Druze		Israel	32	35	1		592934	F		PASS (genotyping)	Middle_East
1229	HGDP00584	HGDP00584	PattersonGenetics2012	HGDP			Druze		Israel	32	35	1		589352	F		PASS (genotyping)	Middle_East
1230	HGDP00586	HGDP00586	PattersonGenetics2012	HGDP			Druze		Israel	32	35	1		592110	F		PASS (genotyping)	Middle_East
1231	HGDP00587	HGDP00587	PattersonGenetics2012	HGDP			Druze		Israel	32	35	1		592642	F		PASS (genotyping)	Middle_East
1232	HGDP00588	HGDP00588	PattersonGenetics2012	HGDP			Druze		Israel	32	35	1		584937	M		PASS (genotyping)	Middle_East
1234	HGDP00591	HGDP00591	PattersonGenetics2012	HGDP			Druze		Israel	32	35	1		593230	F		PASS (genotyping)	Middle_East
1235	HGDP00594	HGDP00594	PattersonGenetics2012	HGDP			Druze		Israel	32	35	1		591920	M		PASS (genotyping)	Middle_East
1236	HGDP00595	HGDP00595	PattersonGenetics2012	HGDP			Druze		Israel	32	35	1		591114	M		PASS (genotyping)	Middle_East
1237	HGDP00597	HGDP00597	PattersonGenetics2012	HGDP			Druze		Israel	32	35	1		592291	M		PASS (genotyping)	Middle_East
1238	HGDP00598	HGDP00598	PattersonGenetics2012	HGDP			Druze		Israel	32	35	1		593375	M		PASS (genotyping)	Middle_East
1239	HGDP00599	HGDP00599	PattersonGenetics2012	HGDP			Druze		Israel	32	35	1		591688	M		PASS (genotyping)	Middle_East
1240	HGDP00600	HGDP00600	PattersonGenetics2012	HGDP			Druze		Israel	32	35	1		586621	M		PASS (genotyping)	Middle_East
1241	HGDP00601	HGDP00601	PattersonGenetics2012	HGDP			Druze		Israel	32	35	1		592660	F		PASS (genotyping)	Middle_East
1242	HGDP00602	HGDP00602	PattersonGenetics2012	HGDP			Druze		Israel	32	35	1		588861	M		PASS (genotyping)	Middle_East
1243	HGDP00604	HGDP00604	PattersonGenetics2012	HGDP			Druze		Israel	32	35	1		592283	M		PASS (genotyping)	Middle_East
1244	HGDP00606	HGDP00606	PattersonGenetics2012	HGDP			Druze		Israel	32	35	1		593349	F		PASS (genotyping)	Middle_East
1245	HGDP00607	HGDP00607	PattersonGenetics2012	HGDP			BedouinB		Israel	31	35	1		591885	F		PASS (genotyping)	Middle_East
1246	HGDP00608	HGDP00608	PattersonGenetics2012	HGDP			BedouinB		Israel	31	35	1		592550	M		PASS (genotyping)	Middle_East
1247	HGDP00609	HGDP00609	PattersonGenetics2012	HGDP			BedouinA		Israel	31	35	1		593052	M		PASS (genotyping)	Middle_East
1248	HGDP00610	HGDP00610	PattersonGenetics2012	HGDP			BedouinB		Israel	31	35	1		592345	M		PASS (genotyping)	Middle_East
1249	HGDP00611	HGDP00611	PattersonGenetics2012	HGDP			BedouinA		Israel	31	35	1		593154	M		PASS (genotyping)	Middle_East
1250	HGDP00612	HGDP00612	PattersonGenetics2012	HGDP			BedouinB		Israel	31	35	1		593046	F		PASS (genotyping)	Middle_East
1251	HGDP00613	HGDP00613	PattersonGenetics2012	HGDP			BedouinA		Israel	31	35	1		593015	F		PASS (genotyping)	Middle_East
1252	HGDP00614	HGDP00614	PattersonGenetics2012	HGDP			BedouinA		Israel	31	35	1		593191	F		PASS (genotyping)	Middle_East
1253	HGDP00615	HGDP00615	PattersonGenetics2012	HGDP			BedouinA		Israel	31	35	1		592663	F		PASS (genotyping)	Middle_East
1254	HGDP00616	HGDP00616	PattersonGenetics2012	HGDP			BedouinB		Israel	31	35	1		593140	M		PASS (genotyping)	Middle_East
1255	HGDP00618	HGDP00618	PattersonGenetics2012	HGDP			BedouinB		Israel	31	35	1		592734	M		PASS (genotyping)	Middle_East
1256	HGDP00619	HGDP00619	PattersonGenetics2012	HGDP			BedouinA		Israel	31	35	1		592709	M		PASS (genotyping)	Middle_East
1257	HGDP00620	HGDP00620	PattersonGenetics2012	HGDP			BedouinA		Israel	31	35	1		592906	M		PASS (genotyping)	Middle_East
1259	HGDP00622	HGDP00622	PattersonGenetics2012	HGDP			BedouinA		Israel	31	35	1		592882	M		PASS (genotyping)	Middle_East
1260	HGDP00623	HGDP00623	PattersonGenetics2012	HGDP			BedouinB		Israel	31	35	1		592979	M		PASS (genotyping)	Middle_East
1261	HGDP00624	HGDP00624	PattersonGenetics2012	HGDP			BedouinB		Israel	31	35	1		592994	M		PASS (genotyping)	Middle_East
1262	HGDP00625	HGDP00625	PattersonGenetics2012	HGDP			BedouinA		Israel	31	35	1		592569	M		PASS (genotyping)	Middle_East
1263	HGDP00626	HGDP00626	PattersonGenetics2012	HGDP			BedouinA		Israel	31	35	1		592781	M		PASS (genotyping)	Middle_East
1265	HGDP00628	HGDP00628	PattersonGenetics2012	HGDP			BedouinA		Israel	31	35	1		592893	M		PASS (genotyping)	Middle_East
1266	HGDP00629	HGDP00629	PattersonGenetics2012	HGDP			BedouinA		Israel	31	35	1		592960	M		PASS (genotyping)	Middle_East
1267	HGDP00630	HGDP00630	PattersonGenetics2012	HGDP			BedouinB		Israel	31	35	1		592679	M		PASS (genotyping)	Middle_East
1268	HGDP00631	HGDP00631	PattersonGenetics2012	HGDP			BedouinB		Israel	31	35	1		593168	M		PASS (genotyping)	Middle_East
1269	HGDP00632	HGDP00632	PattersonGenetics2012	HGDP			BedouinA		Israel	31	35	1		589816	F		PASS (genotyping)	Middle_East
1270	HGDP00634	HGDP00634	PattersonGenetics2012	HGDP			BedouinA		Israel	31	35	1		592586	F		PASS (genotyping)	Middle_East
1271	HGDP00635	HGDP00635	PattersonGenetics2012	HGDP			BedouinA		Israel	31	35	1		592913	F		PASS (genotyping)	Middle_East
1272	HGDP00636	HGDP00636	PattersonGenetics2012	HGDP			BedouinB		Israel	31	35	1		592672	F		PASS (genotyping)	Middle_East
1273	HGDP00637	HGDP00637	PattersonGenetics2012	HGDP			BedouinA		Israel	31	35	1		592838	F		PASS (genotyping)	Middle_East
1274	HGDP00638	HGDP00638	PattersonGenetics2012	HGDP			BedouinA		Israel	31	35	1		592321	F		PASS (genotyping)	Middle_East
1275	HGDP00639	HGDP00639	PattersonGenetics2012	HGDP			BedouinA		Israel	31	35	1		592880	M		PASS (genotyping)	Middle_East
1276	HGDP00640	HGDP00640	PattersonGenetics2012	HGDP			BedouinA		Israel	31	35	1		592551	M		PASS (genotyping)	Middle_East
1277	HGDP00641	HGDP00641	PattersonGenetics2012	HGDP			BedouinB		Israel	31	35	1		591816	M		PASS (genotyping)	Middle_East
1278	HGDP00642	HGDP00642	PattersonGenetics2012	HGDP			BedouinA		Israel	31	35	1		593023	M		PASS (genotyping)	Middle_East
1279	HGDP00643	HGDP00643	PattersonGenetics2012	HGDP			BedouinB		Israel	31	35	1		592949	F		PASS (genotyping)	Middle_East
1280	HGDP00644	HGDP00644	PattersonGenetics2012	HGDP			BedouinA		Israel	31	35	1		591427	M		PASS (genotyping)	Middle_East
1281	HGDP00645	HGDP00645	PattersonGenetics2012	HGDP			BedouinA		Israel	31	35	1		593117	M		PASS (genotyping)	Middle_East
1283	HGDP00647	HGDP00647	PattersonGenetics2012	HGDP			BedouinA		Israel	31	35	1		592433	F		PASS (genotyping)	Middle_East
1284	HGDP00648	HGDP00648	PattersonGenetics2012	HGDP			BedouinB		Israel	31	35	1		593207	M		PASS (genotyping)	Middle_East
1285	HGDP00649	HGDP00649	PattersonGenetics2012	HGDP			BedouinB		Israel	31	35	1		592304	F		PASS (genotyping)	Middle_East
1286	HGDP00650	HGDP00650	PattersonGenetics2012	HGDP			BedouinB		Israel	31	35	1		591535	F		PASS (genotyping)	Middle_East
1287	HGDP00651	HGDP00651	PattersonGenetics2012	HGDP			BedouinB		Israel	31	35	1		592789	F		PASS (genotyping)	Middle_East
1288	HGDP00653	HGDP00653	PattersonGenetics2012	HGDP			BedouinB		Israel	31	35	1		589765	F		PASS (genotyping)	Middle_East
1289	HGDP00654	HGDP00654	PattersonGenetics2012	HGDP			BedouinA		Israel	31	35	1		593152	M		PASS (genotyping)	Middle_East
1637	HGDP01147	HGDP01147	PattersonGenetics2012	HGDP			Italian_North		Italy	46	10	1		593024	M		PASS (genotyping)	Continental_Italy
1639	HGDP01151	HGDP01151	PattersonGenetics2012	HGDP			Italian_North		Italy	46	10	1		592354	M		PASS (genotyping)	Continental_Italy
1640	HGDP01152	HGDP01152	PattersonGenetics2012	HGDP			Italian_North		Italy	46	10	1		588963	M		PASS (genotyping)	Continental_Italy
1641	HGDP01153	HGDP01153	PattersonGenetics2012	HGDP			Italian_North		Italy	46	10	1		593205	M		PASS (genotyping)	Continental_Italy
1642	HGDP01155	HGDP01155	PattersonGenetics2012	HGDP			Italian_North		Italy	46	10	1		592886	M		PASS (genotyping)	Continental_Italy
1643	HGDP01156	HGDP01156	PattersonGenetics2012	HGDP			Italian_North		Italy	46	10	1		593153	F		PASS (genotyping)	Continental_Italy
1644	HGDP01157	HGDP01157	PattersonGenetics2012	HGDP			Italian_North		Italy	46	10	1		592710	U		PASS (genotyping)	Continental_Italy
1645	HGDP01161	HGDP01161	PattersonGenetics2012	HGDP			Italian_North		Italy	43	11	1		592664	M		PASS (genotyping)	Continental_Italy
1646	HGDP01162	HGDP01162	PattersonGenetics2012	HGDP			Italian_North		Italy	43	11	1		593220	M		PASS (genotyping)	Continental_Italy
1307	HGDP00675	HGDP00675	PattersonGenetics2012	HGDP			Palestinian		Israel	32	35	1		592143	M		PASS (genotyping)	Middle_East
1308	HGDP00676	HGDP00676	PattersonGenetics2012	HGDP			Palestinian		Israel	32	35	1		589510	M		PASS (genotyping)	Middle_East
1309	HGDP00677	HGDP00677	PattersonGenetics2012	HGDP			Palestinian		Israel	32	35	1		591420	M		PASS (genotyping)	Middle_East
1311	HGDP00679	HGDP00679	PattersonGenetics2012	HGDP			Palestinian		Israel	32	35	1		592527	F		PASS (genotyping)	Middle_East
1312	HGDP00680	HGDP00680	PattersonGenetics2012	HGDP			Palestinian		Israel	32	35	1		590645	F		PASS (genotyping)	Middle_East
1314	HGDP00683	HGDP00683	PattersonGenetics2012	HGDP			Palestinian		Israel	32	35	1		592829	F		PASS (genotyping)	Middle_East
1315	HGDP00684	HGDP00684	PattersonGenetics2012	HGDP			Palestinian		Israel	32	35	1		592970	F		PASS (genotyping)	Middle_East
1316	HGDP00685	HGDP00685	PattersonGenetics2012	HGDP			Palestinian		Israel	32	35	1		592621	F		PASS (genotyping)	Middle_East
1317	HGDP00686	HGDP00686	PattersonGenetics2012	HGDP			Palestinian		Israel	32	35	1		592849	F		PASS (genotyping)	Middle_East
1318	HGDP00687	HGDP00687	PattersonGenetics2012	HGDP			Palestinian		Israel	32	35	1		592675	F		PASS (genotyping)	Middle_East
1319	HGDP00688	HGDP00688	PattersonGenetics2012	HGDP			Palestinian		Israel	32	35	1		593157	F		PASS (genotyping)	Middle_East
1320	HGDP00689	HGDP00689	PattersonGenetics2012	HGDP			Palestinian		Israel	32	35	1		592988	F		PASS (genotyping)	Middle_East
1321	HGDP00690	HGDP00690	PattersonGenetics2012	HGDP			Palestinian		Israel	32	35	1		592613	F		PASS (genotyping)	Middle_East
1322	HGDP00691	HGDP00691	PattersonGenetics2012	HGDP			Palestinian		Israel	32	35	1		592814	F		PASS (genotyping)	Middle_East
1325	HGDP00694	HGDP00694	PattersonGenetics2012	HGDP			Palestinian		Israel	32	35	1		592732	F		PASS (genotyping)	Middle_East
1326	HGDP00696	HGDP00696	PattersonGenetics2012	HGDP			Palestinian		Israel	32	35	1		592847	F		PASS (genotyping)	Middle_East
1327	HGDP00697	HGDP00697	PattersonGenetics2012	HGDP			Palestinian		Israel	32	35	1		592398	F		PASS (genotyping)	Middle_East
1328	HGDP00698	HGDP00698	PattersonGenetics2012	HGDP			Palestinian		Israel	32	35	1		593011	F		PASS (genotyping)	Middle_East
1329	HGDP00699	HGDP00699	PattersonGenetics2012	HGDP			Palestinian		Israel	32	35	1		593336	F		PASS (genotyping)	Middle_East
1330	HGDP00700	HGDP00700	PattersonGenetics2012	HGDP			Palestinian		Israel	32	35	1		591564	F		PASS (genotyping)	Middle_East
1331	HGDP00701	HGDP00701	PattersonGenetics2012	HGDP			BedouinB		Israel	31	35	1		588993	F		PASS (genotyping)	Middle_East
1346	HGDP00722	HGDP00722	PattersonGenetics2012	HGDP			Palestinian		Israel	32	35	1		592885	M		PASS (genotyping)	Middle_East
1348	HGDP00724	HGDP00724	PattersonGenetics2012	HGDP			Palestinian		Israel	32	35	1		592977	M		PASS (genotyping)	Middle_East
1349	HGDP00725	HGDP00725	PattersonGenetics2012	HGDP			Palestinian		Israel	32	35	1		592609	M		PASS (genotyping)	Middle_East
1350	HGDP00726	HGDP00726	PattersonGenetics2012	HGDP			Palestinian		Israel	32	35	1		593083	M		PASS (genotyping)	Middle_East
1351	HGDP00727	HGDP00727	PattersonGenetics2012	HGDP			Palestinian		Israel	32	35	1		592729	M		PASS (genotyping)	Middle_East
1352	HGDP00729	HGDP00729	PattersonGenetics2012	HGDP			Palestinian		Israel	32	35	1		593176	M		PASS (genotyping)	Middle_East
1353	HGDP00730	HGDP00730	PattersonGenetics2012	HGDP			Palestinian		Israel	32	35	1		592700	M		PASS (genotyping)	Middle_East
1354	HGDP00731	HGDP00731	PattersonGenetics2012	HGDP			Palestinian		Israel	32	35	1		593225	M		PASS (genotyping)	Middle_East
1355	HGDP00732	HGDP00732	PattersonGenetics2012	HGDP			Palestinian		Israel	32	35	1		592881	M		PASS (genotyping)	Middle_East
1356	HGDP00733	HGDP00733	PattersonGenetics2012	HGDP			Palestinian		Israel	32	35	1		592984	M		PASS (genotyping)	Middle_East
1357	HGDP00734	HGDP00734	PattersonGenetics2012	HGDP			Palestinian		Israel	32	35	1		592842	M		PASS (genotyping)	Middle_East
1358	HGDP00735	HGDP00735	PattersonGenetics2012	HGDP			Palestinian		Israel	32	35	1		592962	F		PASS (genotyping)	Middle_East
1359	HGDP00736	HGDP00736	PattersonGenetics2012	HGDP			Palestinian		Israel	32	35	1		592786	F		PASS (genotyping)	Middle_East
1360	HGDP00737	HGDP00737	PattersonGenetics2012	HGDP			Palestinian		Israel	32	35	1		592821	F		PASS (genotyping)	Middle_East
1362	HGDP00739	HGDP00739	PattersonGenetics2012	HGDP			Palestinian		Israel	32	35	1		593188	F		PASS (genotyping)	Middle_East
1363	HGDP00740	HGDP00740	PattersonGenetics2012	HGDP			Palestinian		Israel	32	35	1		592877	F		PASS (genotyping)	Middle_East
1364	HGDP00741	HGDP00741	PattersonGenetics2012	HGDP			Palestinian		Israel	32	35	1		592844	F		PASS (genotyping)	Middle_East
1366	HGDP00745	HGDP00745	PattersonGenetics2012	HGDP			Palestinian		Israel	32	35	1		592848	F		PASS (genotyping)	Middle_East
1410	HGDP00794	HGDP00794	PattersonGenetics2012	HGDP			Orcadian	Orkney Islands	Great Britain	59	-3	1		592201	F		PASS (genotyping)	Western_Europe
1411	HGDP00796	HGDP00796	PattersonGenetics2012	HGDP			Orcadian	Orkney Islands	Great Britain	59	-3	1		589822	F		PASS (genotyping)	Western_Europe
1412	HGDP00797	HGDP00797	PattersonGenetics2012	HGDP			Orcadian	Orkney Islands	Great Britain	59	-3	1		592442	F		PASS (genotyping)	Western_Europe
1413	HGDP00798	HGDP00798	PattersonGenetics2012	HGDP			Orcadian	Orkney Islands	Great Britain	59	-3	1		592475	M		PASS (genotyping)	Western_Europe
1414	HGDP00799	HGDP00799	PattersonGenetics2012	HGDP			Orcadian	Orkney Islands	Great Britain	59	-3	1		590158	F		PASS (genotyping)	Western_Europe
1415	HGDP00800	HGDP00800	PattersonGenetics2012	HGDP			Orcadian	Orkney Islands	Great Britain	59	-3	1		592351	F		PASS (genotyping)	Western_Europe
1416	HGDP00802	HGDP00802	PattersonGenetics2012	HGDP			Orcadian	Orkney Islands	Great Britain	59	-3	1		591415	F		PASS (genotyping)	Western_Europe
1417	HGDP00803	HGDP00803	PattersonGenetics2012	HGDP			Orcadian	Orkney Islands	Great Britain	59	-3	1		591031	M		PASS (genotyping)	Western_Europe
1418	HGDP00805	HGDP00805	PattersonGenetics2012	HGDP			Orcadian	Orkney Islands	Great Britain	59	-3	1		592636	F		PASS (genotyping)	Western_Europe
1419	HGDP00806	HGDP00806	PattersonGenetics2012	HGDP			Orcadian	Orkney Islands	Great Britain	59	-3	1		593071	F		PASS (genotyping)	Western_Europe
1420	HGDP00807	HGDP00807	PattersonGenetics2012	HGDP			Orcadian	Orkney Islands	Great Britain	59	-3	1		593227	M		PASS (genotyping)	Western_Europe
1421	HGDP00808	HGDP00808	PattersonGenetics2012	HGDP			Orcadian	Orkney Islands	Great Britain	59	-3	1		593034	M		PASS (genotyping)	Western_Europe
1422	HGDP00810	HGDP00810	PattersonGenetics2012	HGDP			Orcadian	Orkney Islands	Great Britain	59	-3	1		591905	M		PASS (genotyping)	Western_Europe
1464	HGDP00879	HGDP00879	PattersonGenetics2012	HGDP			Russian	Vologda Administrative Region	Russia	61	40	1		593216	M		PASS (genotyping)	Eastern_Europe
1465	HGDP00880	HGDP00880	PattersonGenetics2012	HGDP			Russian	Vologda Administrative Region	Russia	61	40	1		593326	M		PASS (genotyping)	Eastern_Europe
1467	HGDP00882	HGDP00882	PattersonGenetics2012	HGDP			Russian	Vologda Administrative Region	Russia	61	40	1		591713	M		PASS (genotyping)	Eastern_Europe
1468	HGDP00883	HGDP00883	PattersonGenetics2012	HGDP			Russian	Vologda Administrative Region	Russia	61	40	1		593174	M		PASS (genotyping)	Eastern_Europe
1469	HGDP00884	HGDP00884	PattersonGenetics2012	HGDP			Russian	Vologda Administrative Region	Russia	61	40	1		592543	F		PASS (genotyping)	Eastern_Europe
1470	HGDP00887	HGDP00887	PattersonGenetics2012	HGDP			Russian	Vologda Administrative Region	Russia	61	40	1		583582	M		PASS (genotyping)	Eastern_Europe
1471	HGDP00888	HGDP00888	PattersonGenetics2012	HGDP			Russian	Vologda Administrative Region	Russia	61	40	1		591869	M		PASS (genotyping)	Eastern_Europe
1472	HGDP00889	HGDP00889	PattersonGenetics2012	HGDP			Russian	Vologda Administrative Region	Russia	61	40	1		592669	F		PASS (genotyping)	Eastern_Europe
1473	HGDP00890	HGDP00890	PattersonGenetics2012	HGDP			Russian	Vologda Administrative Region	Russia	61	40	1		591889	M		PASS (genotyping)	Eastern_Europe
1474	HGDP00891	HGDP00891	PattersonGenetics2012	HGDP			Russian	Vologda Administrative Region	Russia	61	40	1		592952	M		PASS (genotyping)	Eastern_Europe
1475	HGDP00892	HGDP00892	PattersonGenetics2012	HGDP			Russian	Vologda Administrative Region	Russia	61	40	1		593152	M		PASS (genotyping)	Eastern_Europe
1476	HGDP00893	HGDP00893	PattersonGenetics2012	HGDP			Russian	Vologda Administrative Region	Russia	61	40	1		593053	M		PASS (genotyping)	Eastern_Europe
1477	HGDP00894	HGDP00894	PattersonGenetics2012	HGDP			Russian	Vologda Administrative Region	Russia	61	40	1		591789	M		PASS (genotyping)	Eastern_Europe
1478	HGDP00895	HGDP00895	PattersonGenetics2012	HGDP			Russian	Vologda Administrative Region	Russia	61	40	1		585375	M		PASS (genotyping)	Eastern_Europe
1479	HGDP00896	HGDP00896	PattersonGenetics2012	HGDP			Russian	Vologda Administrative Region	Russia	61	40	1		593245	M		PASS (genotyping)	Eastern_Europe
1480	HGDP00897	HGDP00897	PattersonGenetics2012	HGDP			Russian	Vologda Administrative Region	Russia	61	40	1		592659	M		PASS (genotyping)	Eastern_Europe
1481	HGDP00898	HGDP00898	PattersonGenetics2012	HGDP			Russian	Vologda Administrative Region	Russia	61	40	1		593379	F		PASS (genotyping)	Eastern_Europe
1482	HGDP00899	HGDP00899	PattersonGenetics2012	HGDP			Russian	Vologda Administrative Region	Russia	61	40	1		592718	F		PASS (genotyping)	Eastern_Europe
1483	HGDP00900	HGDP00900	PattersonGenetics2012	HGDP			Russian	Vologda Administrative Region	Russia	61	40	1		591961	M		PASS (genotyping)	Eastern_Europe
1484	HGDP00901	HGDP00901	PattersonGenetics2012	HGDP			Russian	Vologda Administrative Region	Russia	61	40	1		593337	F		PASS (genotyping)	Eastern_Europe
1485	HGDP00902	HGDP00902	PattersonGenetics2012	HGDP			Russian	Vologda Administrative Region	Russia	61	40	1		593080	F		PASS (genotyping)	Eastern_Europe
1486	HGDP00903	HGDP00903	PattersonGenetics2012	HGDP			Russian	Vologda Administrative Region	Russia	61	40	1		592273	F		PASS (genotyping)	Eastern_Europe
1647	HGDP01163	HGDP01163	PattersonGenetics2012	HGDP			Italian_North		Italy	43	11	1		592977	M		PASS (genotyping)	Continental_Italy
1648	HGDP01164	HGDP01164	PattersonGenetics2012	HGDP			Italian_North		Italy	43	11	1		592402	M		PASS (genotyping)	Continental_Italy
1649	HGDP01166	HGDP01166	PattersonGenetics2012	HGDP			Italian_North		Italy	43	11	1		592862	M		PASS (genotyping)	Continental_Italy
1650	HGDP01167	HGDP01167	PattersonGenetics2012	HGDP			Italian_North		Italy	43	11	1		593290	M		PASS (genotyping)	Continental_Italy
1651	HGDP01168	HGDP01168	PattersonGenetics2012	HGDP			Italian_North		Italy	43	11	1		593242	F		PASS (genotyping)	Continental_Italy
1652	HGDP01169	HGDP01169	PattersonGenetics2012	HGDP			Italian_North		Italy	43	11	1		592530	F		PASS (genotyping)	Continental_Italy
1653	HGDP01171	HGDP01171	PattersonGenetics2012	HGDP			Italian_North		Italy	46	10	1		593121	F		PASS (genotyping)	Continental_Italy
1654	HGDP01172	HGDP01172	PattersonGenetics2012	HGDP			Italian_North		Italy	46	10	1		591948	F		PASS (genotyping)	Continental_Italy
1655	HGDP01173	HGDP01173	PattersonGenetics2012	HGDP			Italian_North		Italy	46	10	1		592742	M		PASS (genotyping)	Continental_Italy
1656	HGDP01174	HGDP01174	PattersonGenetics2012	HGDP			Italian_North		Italy	46	10	1		592518	M		PASS (genotyping)	Continental_Italy
1657	HGDP01177	HGDP01177	PattersonGenetics2012	HGDP			Italian_North		Italy	46	10	1		593317	F		PASS (genotyping)	Continental_Italy
2706	BEL57	BEL57	LazaridisNature2014	Cristian Capelli / George B. J. Busby / Francesca Brisighelli			Italian_South	Belvedere (Cosenza)	Italy	39.37	15.52	7		590879	M		PASS (genotyping)	Peninsular_Italy
3128	ITS4	ITS4	LazaridisNature2016	David Comas			Italian_South	Naples	Italy	40.68	14.77	MixedPop		586389	F		PASS (genotyping)	Peninsular_Italy
3129	ITS5	ITS5	LazaridisNature2016	David Comas			Italian_South	Salerno	Italy	40.39	16.55	MixedPop		586078	F		PASS (genotyping)	Peninsular_Italy
3130	ITS7	ITS7	LazaridisNature2016	David Comas			Italian_South	Crispiano	Italy	40.85	14.27	MixedPop		583251	M		PASS (genotyping)	Peninsular_Italy
1298	HGDP00666	HGDP00666	PattersonGenetics2012	HGDP			Sardinian		Italy	40	9	1		591750	M		PASS (genotyping)	Sardinia
1299	HGDP00667	HGDP00667	PattersonGenetics2012	HGDP			Sardinian		Italy	40	9	1		592565	F		PASS (genotyping)	Sardinia
1300	HGDP00668	HGDP00668	PattersonGenetics2012	HGDP			Sardinian		Italy	40	9	1		593056	M		PASS (genotyping)	Sardinia
1301	HGDP00669	HGDP00669	PattersonGenetics2012	HGDP			Sardinian		Italy	40	9	1		592947	F		PASS (genotyping)	Sardinia
1302	HGDP00670	HGDP00670	PattersonGenetics2012	HGDP			Sardinian		Italy	40	9	1		592532	M		PASS (genotyping)	Sardinia
1303	HGDP00671	HGDP00671	PattersonGenetics2012	HGDP			Sardinian		Italy	40	9	1		593407	M		PASS (genotyping)	Sardinia
1304	HGDP00672	HGDP00672	PattersonGenetics2012	HGDP			Sardinian		Italy	40	9	1		592141	F		PASS (genotyping)	Sardinia
1305	HGDP00673	HGDP00673	PattersonGenetics2012	HGDP			Sardinian		Italy	40	9	1		592379	F		PASS (genotyping)	Sardinia
1306	HGDP00674	HGDP00674	PattersonGenetics2012	HGDP			Sardinian		Italy	40	9	1		591357	M		PASS (genotyping)	Sardinia
1605	HGDP01062	HGDP01062	PattersonGenetics2012	HGDP			Sardinian		Italy	40	9	1		593030	F		PASS (genotyping)	Sardinia
1606	HGDP01063	HGDP01063	PattersonGenetics2012	HGDP			Sardinian		Italy	40	9	1		593106	M		PASS (genotyping)	Sardinia
1607	HGDP01064	HGDP01064	PattersonGenetics2012	HGDP			Sardinian		Italy	40	9	1		592018	F		PASS (genotyping)	Sardinia
1608	HGDP01065	HGDP01065	PattersonGenetics2012	HGDP			Sardinian		Italy	40	9	1		593297	F		PASS (genotyping)	Sardinia
1609	HGDP01066	HGDP01066	PattersonGenetics2012	HGDP			Sardinian		Italy	40	9	1		593399	M		PASS (genotyping)	Sardinia
1610	HGDP01067	HGDP01067	PattersonGenetics2012	HGDP			Sardinian		Italy	40	9	1		590617	M		PASS (genotyping)	Sardinia
1611	HGDP01068	HGDP01068	PattersonGenetics2012	HGDP			Sardinian		Italy	40	9	1		592072	F		PASS (genotyping)	Sardinia
1612	HGDP01069	HGDP01069	PattersonGenetics2012	HGDP			Sardinian		Italy	40	9	1		592630	M		PASS (genotyping)	Sardinia
1613	HGDP01070	HGDP01070	PattersonGenetics2012	HGDP			Sardinian		Italy	40	9	1		592326	F		PASS (genotyping)	Sardinia
1614	HGDP01071	HGDP01071	PattersonGenetics2012	HGDP			Sardinian		Italy	40	9	1		590432	M		PASS (genotyping)	Sardinia
1615	HGDP01072	HGDP01072	PattersonGenetics2012	HGDP			Sardinian		Italy	40	9	1		591973	F		PASS (genotyping)	Sardinia
1616	HGDP01073	HGDP01073	PattersonGenetics2012	HGDP			Sardinian		Italy	40	9	1		593299	M		PASS (genotyping)	Sardinia
1617	HGDP01074	HGDP01074	PattersonGenetics2012	HGDP			Sardinian		Italy	40	9	1		591815	F		PASS (genotyping)	Sardinia
1618	HGDP01075	HGDP01075	PattersonGenetics2012	HGDP			Sardinian		Italy	40	9	1		592820	M		PASS (genotyping)	Sardinia
1826	HGDP01357	HGDP01357	PattersonGenetics2012	HGDP			Basque		France	43	0	1		593338	M		PASS (genotyping)	Western_Europe
1827	HGDP01358	HGDP01358	PattersonGenetics2012	HGDP			Basque		France	43	0	1		591982	M		PASS (genotyping)	Western_Europe
1828	HGDP01359	HGDP01359	PattersonGenetics2012	HGDP			Basque		France	43	0	1		588416	M		PASS (genotyping)	Western_Europe
1829	HGDP01360	HGDP01360	PattersonGenetics2012	HGDP			Basque		France	43	0	1		592079	M		PASS (genotyping)	Western_Europe
1830	HGDP01362	HGDP01362	PattersonGenetics2012	HGDP			Basque		France	43	0	1		593264	M		PASS (genotyping)	Western_Europe
1831	HGDP01363	HGDP01363	PattersonGenetics2012	HGDP			Basque		France	43	0	1		591896	F		PASS (genotyping)	Western_Europe
1832	HGDP01364	HGDP01364	PattersonGenetics2012	HGDP			Basque		France	43	0	1		591535	M		PASS (genotyping)	Western_Europe
1833	HGDP01365	HGDP01365	PattersonGenetics2012	HGDP			Basque		France	43	0	1		591719	F		PASS (genotyping)	Western_Europe
1834	HGDP01366	HGDP01366	PattersonGenetics2012	HGDP			Basque		France	43	0	1		592022	F		PASS (genotyping)	Western_Europe
1835	HGDP01367	HGDP01367	PattersonGenetics2012	HGDP			Basque		France	43	0	1		592925	F		PASS (genotyping)	Western_Europe
1836	HGDP01368	HGDP01368	PattersonGenetics2012	HGDP			Basque		France	43	0	1		592891	U		PASS (genotyping)	Western_Europe
1838	HGDP01370	HGDP01370	PattersonGenetics2012	HGDP			Basque		France	43	0	1		591445	M		PASS (genotyping)	Western_Europe
1839	HGDP01371	HGDP01371	PattersonGenetics2012	HGDP			Basque		France	43	0	1		589303	M		PASS (genotyping)	Western_Europe
1841	HGDP01373	HGDP01373	PattersonGenetics2012	HGDP			Basque		France	43	0	1		587807	F		PASS (genotyping)	Western_Europe
1842	HGDP01374	HGDP01374	PattersonGenetics2012	HGDP			Basque		France	43	0	1		592419	M		PASS (genotyping)	Western_Europe
1843	HGDP01375	HGDP01375	PattersonGenetics2012	HGDP			Basque		France	43	0	1		592678	M		PASS (genotyping)	Western_Europe
1844	HGDP01377	HGDP01377	PattersonGenetics2012	HGDP			Basque		France	43	0	1		590203	M		PASS (genotyping)	Western_Europe
1845	HGDP01378	HGDP01378	PattersonGenetics2012	HGDP			Basque		France	43	0	1		592779	M		PASS (genotyping)	Western_Europe
1846	HGDP01379	HGDP01379	PattersonGenetics2012	HGDP			Basque		France	43	0	1		587237	M		PASS (genotyping)	Western_Europe
1847	HGDP01380	HGDP01380	PattersonGenetics2012	HGDP			Basque		France	43	0	1		592275	F		PASS (genotyping)	Western_Europe
1848	HGDP01381	HGDP01381	PattersonGenetics2012	HGDP			Adygei	Caucasus, Krasnodar	Russia	44	39	1		592400	F		PASS (genotyping)	Eastern_Europe
1849	HGDP01382	HGDP01382	PattersonGenetics2012	HGDP			Adygei	Caucasus, Krasnodar	Russia	44	39	1		593329	F		PASS (genotyping)	Eastern_Europe
1850	HGDP01383	HGDP01383	PattersonGenetics2012	HGDP			Adygei	Caucasus, Krasnodar	Russia	44	39	1		592932	M		PASS (genotyping)	Eastern_Europe
1852	HGDP01385	HGDP01385	PattersonGenetics2012	HGDP			Adygei	Caucasus, Krasnodar	Russia	44	39	1		593133	M		PASS (genotyping)	Eastern_Europe
1853	HGDP01386	HGDP01386	PattersonGenetics2012	HGDP			Adygei	Caucasus, Krasnodar	Russia	44	39	1		592670	F		PASS (genotyping)	Eastern_Europe
1854	HGDP01387	HGDP01387	PattersonGenetics2012	HGDP			Adygei	Caucasus, Krasnodar	Russia	44	39	1		592484	F		PASS (genotyping)	Eastern_Europe
1856	HGDP01396	HGDP01396	PattersonGenetics2012	HGDP			Adygei	Caucasus, Krasnodar	Russia	44	39	1		590390	M		PASS (genotyping)	Eastern_Europe
1857	HGDP01397	HGDP01397	PattersonGenetics2012	HGDP			Adygei	Caucasus, Krasnodar	Russia	44	39	1		592328	M		PASS (genotyping)	Eastern_Europe
1858	HGDP01398	HGDP01398	PattersonGenetics2012	HGDP			Adygei	Caucasus, Krasnodar	Russia	44	39	1		593257	F		PASS (genotyping)	Eastern_Europe
1859	HGDP01399	HGDP01399	PattersonGenetics2012	HGDP			Adygei	Caucasus, Krasnodar	Russia	44	39	1		592404	F		PASS (genotyping)	Eastern_Europe
1860	HGDP01400	HGDP01400	PattersonGenetics2012	HGDP			Adygei	Caucasus, Krasnodar	Russia	44	39	1		592661	F		PASS (genotyping)	Eastern_Europe
1861	HGDP01401	HGDP01401	PattersonGenetics2012	HGDP			Adygei	Caucasus, Krasnodar	Russia	44	39	1		593250	F		PASS (genotyping)	Eastern_Europe
1862	HGDP01402	HGDP01402	PattersonGenetics2012	HGDP			Adygei	Caucasus, Krasnodar	Russia	44	39	1		592709	M		PASS (genotyping)	Eastern_Europe
1863	HGDP01403	HGDP01403	PattersonGenetics2012	HGDP			Adygei	Caucasus, Krasnodar	Russia	44	39	1		586497	M		PASS (genotyping)	Eastern_Europe
1864	HGDP01404	HGDP01404	PattersonGenetics2012	HGDP			Adygei	Caucasus, Krasnodar	Russia	44	39	1		593151	M		PASS (genotyping)	Eastern_Europe
2084	BulgarianD6	BulgarianD6	LazaridisNature2014	Mait Metspalu / Richard Villems / Leila Laredj / Ene Metspalu / Draga Toncheva / Sena Karachanak-Yankova / Mari Nelis*			Bulgarian	Plovdiv	Bulgaria	42.1634	24.741211	6		576281	M		PASS (genotyping)	Balkans
2085	BulgarianA4	BulgarianA4	LazaridisNature2014	Mait Metspalu / Richard Villems / Leila Laredj / Ene Metspalu / Draga Toncheva / Sena Karachanak-Yankova / Mari Nelis*			Bulgarian	Plovdiv	Bulgaria	42.1634	24.741211	6		592346	M		PASS (genotyping)	Balkans
2086	hungary3	hungary3	LazaridisNature2014	Mait Metspalu / Richard Villems / Leila Laredj / Ene Metspalu / BÃ©la Melegh / Judit Bene			Hungarian	Budapest	Hungary	47.4875	19.050293	6		593120	M		PASS (genotyping)	Central_Europe
2087	LithuanianF1	LithuanianF1	LazaridisNature2014	Mait Metspalu / Richard Villems / Leila Laredj / Ene Metspalu / Vaidutis KuÄinskas / Ingrida Uktveryte			Lithuanian	Kaunas	Lithuania	54.9019	23.917236	6		592686	F		PASS (genotyping)	Eastern_Europe
2088	iran19	iran19	LazaridisNature2014	Metspalu / EBC			Iranian	migrants_collected_in_Kuwait	Iran	35.5859	51.459961	6		592495	M		PASS (genotyping)	Middle_East
2089	iran14	iran14	LazaridisNature2014	Metspalu / EBC			Iranian	migrants_collected_in_Kuwait	Iran	35.5859	51.459961	6		593102	M		PASS (genotyping)	Middle_East
2090	syria464	syria464	LazaridisNature2014	Mait Metspalu / Richard Villems / Leila Laredj / Ene Metspalu			Syrian	migrants collected in Kuwait	Syria	35.1289	36.870117	6		592671	M		PASS (genotyping)	Middle_East
2091	Lebanon5	Lebanon5	LazaridisNature2014	Mait Metspalu / Richard Villems / Leila Laredj / Ene Metspalu			Lebanese	migrants_collected_in_Kuwait	Lebanon	33.8157	35.57373	6		592551	M		PASS (genotyping)	Middle_East
2093	Jordan543	Jordan543	LazaridisNature2014	Mait Metspalu / Richard Villems / Leila Laredj / Ene Metspalu			Jordanian	migrants_collected_in_Kuwait	Jordan	32.0546	35.914307	6		591472	M		PASS (genotyping)	Middle_East
2094	BulgarianE2	BulgarianE2	LazaridisNature2014	Mait Metspalu / Richard Villems / Leila Laredj / Ene Metspalu / Draga Toncheva / Sena Karachanak-Yankova / Mari Nelis*			Bulgarian	Plovdiv	Bulgaria	42.1634	24.741211	6		592759	M		PASS (genotyping)	Balkans
2095	BulgarianB4	BulgarianB4	LazaridisNature2014	Mait Metspalu / Richard Villems / Leila Laredj / Ene Metspalu / Draga Toncheva / Sena Karachanak-Yankova / Mari Nelis*			Bulgarian	Plovdiv	Bulgaria	42.1634	24.741211	6		588962	M		PASS (genotyping)	Balkans
2096	hungary6	hungary6	LazaridisNature2014	Mait Metspalu / Richard Villems / Leila Laredj / Ene Metspalu / BÃ©la Melegh / Judit Bene			Hungarian	Budapest	Hungary	47.4875	19.050293	6		592954	M		PASS (genotyping)	Central_Europe
2097	lithuania3	lithuania3	LazaridisNature2014	Mait Metspalu / Richard Villems / Leila Laredj / Ene Metspalu / Vaidutis KuÄinskas / Ingrida Uktveryte			Lithuanian	Kaunas	Lithuania	54.9019	23.917236	6		590965	M		PASS (genotyping)	Eastern_Europe
2098	iran2	iran2	LazaridisNature2014	Metspalu / EBC			Iranian	migrants_collected_in_Kuwait	Iran	35.5859	51.459961	6		592963	M		PASS (genotyping)	Middle_East
2099	iran20	iran20	LazaridisNature2014	Metspalu / EBC			Iranian	migrants_collected_in_Kuwait	Iran	35.5859	51.459961	6		592490	M		PASS (genotyping)	Middle_East
2100	syria361	syria361	LazaridisNature2014	Mait Metspalu / Richard Villems / Leila Laredj / Ene Metspalu			Syrian	migrants collected in Kuwait	Syria	35.1289	36.870117	6		592918	M		PASS (genotyping)	Middle_East
2101	Lebanon6	Lebanon6	LazaridisNature2014	Mait Metspalu / Richard Villems / Leila Laredj / Ene Metspalu			Lebanese	migrants_collected_in_Kuwait	Lebanon	33.8157	35.57373	6		591290	M		PASS (genotyping)	Middle_East
2103	Jordan214	Jordan214	LazaridisNature2014	Mait Metspalu / Richard Villems / Leila Laredj / Ene Metspalu			Jordanian	migrants_collected_in_Kuwait	Jordan	32.0546	35.914307	6		593159	M		PASS (genotyping)	Middle_East
2105	BulgarianA1	BulgarianA1	LazaridisNature2014	Mait Metspalu / Richard Villems / Leila Laredj / Ene Metspalu / Draga Toncheva / Sena Karachanak-Yankova / Mari Nelis*			Bulgarian	Plovdiv	Bulgaria	42.1634	24.741211	6		586961	M		PASS (genotyping)	Balkans
2106	HungarianC5	HungarianC5	LazaridisNature2014	Mait Metspalu / Richard Villems / Leila Laredj / Ene Metspalu / BÃ©la Melegh / Judit Bene			Hungarian	Budapest	Hungary	47.4875	19.050293	6		592831	M		PASS (genotyping)	Central_Europe
2107	hungary7	hungary7	LazaridisNature2014	Mait Metspalu / Richard Villems / Leila Laredj / Ene Metspalu / BÃ©la Melegh / Judit Bene			Hungarian	Budapest	Hungary	47.4875	19.050293	6		591671	M		PASS (genotyping)	Central_Europe
2108	lithuania10	lithuania10	LazaridisNature2014	Mait Metspalu / Richard Villems / Leila Laredj / Ene Metspalu / Vaidutis KuÄinskas / Ingrida Uktveryte			Lithuanian	Kaunas	Lithuania	54.9019	23.917236	6		592865	M		PASS (genotyping)	Eastern_Europe
2109	Egypt7	Egypt7	LazaridisNature2014	Mait Metspalu / Richard Villems / Leila Laredj / Ene Metspalu			Egyptian	migrants_collected_in_Kuwait	Egypt	30.1736	31.234131	6		592947	M		PASS (genotyping)	Northern_Africa
2110	iran3	iran3	LazaridisNature2014	Metspalu / EBC			Iranian	migrants_collected_in_Kuwait	Iran	35.5859	51.459961	6		592603	M		PASS (genotyping)	Middle_East
2111	syria485	syria485	LazaridisNature2014	Mait Metspalu / Richard Villems / Leila Laredj / Ene Metspalu			Syrian	migrants collected in Kuwait	Syria	35.1289	36.870117	6		592823	M		PASS (genotyping)	Middle_East
2112	Lebanon7	Lebanon7	LazaridisNature2014	Mait Metspalu / Richard Villems / Leila Laredj / Ene Metspalu			Lebanese	migrants_collected_in_Kuwait	Lebanon	33.8157	35.57373	6		592710	M		PASS (genotyping)	Middle_East
2114	Jordan445	Jordan445	LazaridisNature2014	Mait Metspalu / Richard Villems / Leila Laredj / Ene Metspalu			Jordanian	migrants_collected_in_Kuwait	Jordan	32.0546	35.914307	6		593130	M		PASS (genotyping)	Middle_East
2116	BulgarianB1	BulgarianB1	LazaridisNature2014	Mait Metspalu / Richard Villems / Leila Laredj / Ene Metspalu / Draga Toncheva / Sena Karachanak-Yankova / Mari Nelis*			Bulgarian	Plovdiv	Bulgaria	42.1634	24.741211	6		592880	M		PASS (genotyping)	Balkans
2117	HungarianE5	HungarianE5	LazaridisNature2014	Mait Metspalu / Richard Villems / Leila Laredj / Ene Metspalu / BÃ©la Melegh / Judit Bene			Hungarian	Budapest	Hungary	47.4875	19.050293	6		593118	M		PASS (genotyping)	Central_Europe
2118	HungarianH3	HungarianH3	LazaridisNature2014	Mait Metspalu / Richard Villems / Leila Laredj / Ene Metspalu / BÃ©la Melegh / Judit Bene			Hungarian	Budapest	Hungary	47.4875	19.050293	6		592628	M		PASS (genotyping)	Central_Europe
2119	lithuania9	lithuania9	LazaridisNature2014	Mait Metspalu / Richard Villems / Leila Laredj / Ene Metspalu / Vaidutis KuÄinskas / Ingrida Uktveryte			Lithuanian	Kaunas	Lithuania	54.9019	23.917236	6		593163	M		PASS (genotyping)	Eastern_Europe
2122	syria520	syria520	LazaridisNature2014	Mait Metspalu / Richard Villems / Leila Laredj / Ene Metspalu			Syrian	migrants collected in Kuwait	Syria	35.1289	36.870117	6		591834	M		PASS (genotyping)	Middle_East
2123	syria4	syria4	LazaridisNature2014	Mait Metspalu / Richard Villems / Leila Laredj / Ene Metspalu			Syrian	migrants collected in Kuwait	Syria	35.1289	36.870117	6		592700	M		PASS (genotyping)	Middle_East
2124	Lebanon8	Lebanon8	LazaridisNature2014	Mait Metspalu / Richard Villems / Leila Laredj / Ene Metspalu			Lebanese	migrants_collected_in_Kuwait	Lebanon	33.8157	35.57373	6		593252	M		PASS (genotyping)	Middle_East
2126	Jordan62	Jordan62	LazaridisNature2014	Mait Metspalu / Richard Villems / Leila Laredj / Ene Metspalu			Jordanian	migrants_collected_in_Kuwait	Jordan	32.0546	35.914307	6		592828	M		PASS (genotyping)	Middle_East
2127	BulgarianC1	BulgarianC1	LazaridisNature2014	Mait Metspalu / Richard Villems / Leila Laredj / Ene Metspalu / Draga Toncheva / Sena Karachanak-Yankova / Mari Nelis*			Bulgarian	Plovdiv	Bulgaria	42.1634	24.741211	6		592193	M		PASS (genotyping)	Balkans
2128	hungary15	hungary15	LazaridisNature2014	Mait Metspalu / Richard Villems / Leila Laredj / Ene Metspalu / BÃ©la Melegh / Judit Bene			Hungarian	Budapest	Hungary	47.4875	19.050293	6		593016	M		PASS (genotyping)	Central_Europe
2129	LithuanianA1	LithuanianA1	LazaridisNature2014	Mait Metspalu / Richard Villems / Leila Laredj / Ene Metspalu / Vaidutis KuÄinskas / Ingrida Uktveryte			Lithuanian	Kaunas	Lithuania	54.9019	23.917236	6		592280	M		PASS (genotyping)	Eastern_Europe
2130	LithuanianE2	LithuanianE2	LazaridisNature2014	Mait Metspalu / Richard Villems / Leila Laredj / Ene Metspalu / Vaidutis KuÄinskas / Ingrida Uktveryte			Lithuanian	Kaunas	Lithuania	54.9019	23.917236	6		590382	F		PASS (genotyping)	Eastern_Europe
2131	Egypt9	Egypt9	LazaridisNature2014	Mait Metspalu / Richard Villems / Leila Laredj / Ene Metspalu			Egyptian	migrants_collected_in_Kuwait	Egypt	30.1736	31.234131	6		592549	M		PASS (genotyping)	Northern_Africa
2132	iran11	iran11	LazaridisNature2014	Metspalu / EBC			Iranian	migrants_collected_in_Kuwait	Iran	35.5859	51.459961	6		592390	M		PASS (genotyping)	Middle_East
2133	syria461	syria461	LazaridisNature2014	Mait Metspalu / Richard Villems / Leila Laredj / Ene Metspalu			Syrian	migrants collected in Kuwait	Syria	35.1289	36.870117	6		593126	M		PASS (genotyping)	Middle_East
2134	Lebanon1	Lebanon1	LazaridisNature2014	Mait Metspalu / Richard Villems / Leila Laredj / Ene Metspalu			Lebanese	migrants_collected_in_Kuwait	Lebanon	33.8157	35.57373	6		593078	M		PASS (genotyping)	Middle_East
2136	Jordan603	Jordan603	LazaridisNature2014	Mait Metspalu / Richard Villems / Leila Laredj / Ene Metspalu			Jordanian	migrants_collected_in_Kuwait	Jordan	32.0546	35.914307	6		592498	M		PASS (genotyping)	Middle_East
2138	BulgarianF1	BulgarianF1	LazaridisNature2014	Mait Metspalu / Richard Villems / Leila Laredj / Ene Metspalu / Draga Toncheva / Sena Karachanak-Yankova / Mari Nelis*			Bulgarian	Plovdiv	Bulgaria	42.1634	24.741211	6		593190	M		PASS (genotyping)	Balkans
2139	hungary20	hungary20	LazaridisNature2014	Mait Metspalu / Richard Villems / Leila Laredj / Ene Metspalu / BÃ©la Melegh / Judit Bene			Hungarian	Budapest	Hungary	47.4875	19.050293	6		593122	M		PASS (genotyping)	Central_Europe
2140	lithuania1	lithuania1	LazaridisNature2014	Mait Metspalu / Richard Villems / Leila Laredj / Ene Metspalu / Vaidutis KuÄinskas / Ingrida Uktveryte			Lithuanian	Kaunas	Lithuania	54.9019	23.917236	6		592751	M		PASS (genotyping)	Eastern_Europe
2141	lithuania8	lithuania8	LazaridisNature2014	Mait Metspalu / Richard Villems / Leila Laredj / Ene Metspalu / Vaidutis KuÄinskas / Ingrida Uktveryte			Lithuanian	Kaunas	Lithuania	54.9019	23.917236	6		588254	M		PASS (genotyping)	Eastern_Europe
2142	Egypt10	Egypt10	LazaridisNature2014	Mait Metspalu / Richard Villems / Leila Laredj / Ene Metspalu			Egyptian	migrants_collected_in_Kuwait	Egypt	30.1736	31.234131	6		592652	M		PASS (genotyping)	Northern_Africa
2143	iran16	iran16	LazaridisNature2014	Metspalu / EBC			Iranian	migrants_collected_in_Kuwait	Iran	35.5859	51.459961	6		590977	M		PASS (genotyping)	Middle_East
2144	Lebanon2	Lebanon2	LazaridisNature2014	Mait Metspalu / Richard Villems / Leila Laredj / Ene Metspalu			Lebanese	migrants_collected_in_Kuwait	Lebanon	33.8157	35.57373	6		592545	M		PASS (genotyping)	Middle_East
2147	Jordan307	Jordan307	LazaridisNature2014	Mait Metspalu / Richard Villems / Leila Laredj / Ene Metspalu			Jordanian	migrants_collected_in_Kuwait	Jordan	32.0546	35.914307	6		590801	M		PASS (genotyping)	Middle_East
2148	BulgarianH2	BulgarianH2	LazaridisNature2014	Mait Metspalu / Richard Villems / Leila Laredj / Ene Metspalu / Draga Toncheva / Sena Karachanak-Yankova / Mari Nelis*			Bulgarian	Plovdiv	Bulgaria	42.1634	24.741211	6		592478	F		PASS (genotyping)	Balkans
2149	hungary2	hungary2	LazaridisNature2014	Mait Metspalu / Richard Villems / Leila Laredj / Ene Metspalu / BÃ©la Melegh / Judit Bene			Hungarian	Budapest	Hungary	47.4875	19.050293	6		593181	M		PASS (genotyping)	Central_Europe
2150	lithuania2	lithuania2	LazaridisNature2014	Mait Metspalu / Richard Villems / Leila Laredj / Ene Metspalu / Vaidutis KuÄinskas / Ingrida Uktveryte			Lithuanian	Kaunas	Lithuania	54.9019	23.917236	6		592626	M		PASS (genotyping)	Eastern_Europe
2153	iran17	iran17	LazaridisNature2014	Metspalu / EBC			Iranian	migrants_collected_in_Kuwait	Iran	35.5859	51.459961	6		590633	M		PASS (genotyping)	Middle_East
2154	syria6	syria6	LazaridisNature2014	Mait Metspalu / Richard Villems / Leila Laredj / Ene Metspalu			Syrian	migrants collected in Kuwait	Syria	35.1289	36.870117	6		591831	M		PASS (genotyping)	Middle_East
2155	Lebanon3	Lebanon3	LazaridisNature2014	Mait Metspalu / Richard Villems / Leila Laredj / Ene Metspalu			Lebanese	migrants_collected_in_Kuwait	Lebanon	33.8157	35.57373	6		590597	M		PASS (genotyping)	Middle_East
2158	Jordan503	Jordan503	LazaridisNature2014	Mait Metspalu / Richard Villems / Leila Laredj / Ene Metspalu			Jordanian	migrants_collected_in_Kuwait	Jordan	32.0546	35.914307	6		592899	M		PASS (genotyping)	Middle_East
2160	BulgarianF2	BulgarianF2	LazaridisNature2014	Mait Metspalu / Richard Villems / Leila Laredj / Ene Metspalu / Draga Toncheva / Sena Karachanak-Yankova / Mari Nelis*			Bulgarian	Plovdiv	Bulgaria	42.1634	24.741211	6		591961	F		PASS (genotyping)	Balkans
2161	HungarianD1	HungarianD1	LazaridisNature2014	Mait Metspalu / Richard Villems / Leila Laredj / Ene Metspalu / BÃ©la Melegh / Judit Bene			Hungarian	Budapest	Hungary	47.4875	19.050293	6		592875	M		PASS (genotyping)	Central_Europe
2162	LithuanianD1	LithuanianD1	LazaridisNature2014	Mait Metspalu / Richard Villems / Leila Laredj / Ene Metspalu / Vaidutis KuÄinskas / Ingrida Uktveryte			Lithuanian	Kaunas	Lithuania	54.9019	23.917236	6		592623	F		PASS (genotyping)	Eastern_Europe
2165	syria7	syria7	LazaridisNature2014	Mait Metspalu / Richard Villems / Leila Laredj / Ene Metspalu			Syrian	migrants collected in Kuwait	Syria	35.1289	36.870117	6		592415	M		PASS (genotyping)	Middle_East
2166	Lebanon4	Lebanon4	LazaridisNature2014	Mait Metspalu / Richard Villems / Leila Laredj / Ene Metspalu			Lebanese	migrants_collected_in_Kuwait	Lebanon	33.8157	35.57373	6		591123	M		PASS (genotyping)	Middle_East
2168	Jordan646	Jordan646	LazaridisNature2014	Mait Metspalu / Richard Villems / Leila Laredj / Ene Metspalu			Jordanian	migrants_collected_in_Kuwait	Jordan	32.0546	35.914307	6		588769	M		PASS (genotyping)	Middle_East
2169	Jordan384	Jordan384	LazaridisNature2014	Mait Metspalu / Richard Villems / Leila Laredj / Ene Metspalu			Jordanian	migrants_collected_in_Kuwait	Jordan	32.0546	35.914307	6		591149	M		PASS (genotyping)	Middle_East
2171	bal102	bal102	LazaridisNature2014	Mait Metspalu / Richard Villems / Leila Laredj / Ene Metspalu / Elza Khusnutdinova / Rita Khusainova / Sergey Litvinov			Balkar	Nalchik_in_Kabardino-Balkar-Republic	Russia	43.4833	43.616667	6		592547	M		PASS (genotyping)	Eastern_Europe
2172	bal64	bal64	LazaridisNature2014	Mait Metspalu / Richard Villems / Leila Laredj / Ene Metspalu / Elza Khusnutdinova / Rita Khusainova / Sergey Litvinov			Balkar	Nalchik_in_Kabardino-Balkar-Republic	Russia	43.4833	43.616667	6		592915	M		PASS (genotyping)	Eastern_Europe
2173	mg43	mg43	LazaridisNature2014	Mait Metspalu / Richard Villems / Leila Laredj / Ene Metspalu / Elza Khusnutdinova / Rita Khusainova / Sergey Litvinov			Georgian	Zugdidi_in_Megrelia	Georgia	42.5	41.85	6		592157	M		PASS (genotyping)	Middle_East
2174	NorthOssetia19	NorthOssetia19	LazaridisNature2014	Mait Metspalu / Richard Villems / Leila Laredj / Ene Metspalu / Elza Khusnutdinova / Rita Khusainova / Sergey Litvinov			Ossetian	Vladikavkaz_in_Republic_of_North_Ossetia_Alania	Russia	43.0167	44.65	6		592769	M		PASS (genotyping)	Eastern_Europe
2175	ch126	ch126	LazaridisNature2014	Mait Metspalu / Richard Villems / Leila Laredj / Ene Metspalu / Elza Khusnutdinova / Rita Khusainova / Sergey Litvinov			Chechen	Grozny_in_Chechen_Republic	Russia	43.3333	45.65	6		592422	M		PASS (genotyping)	Eastern_Europe
2176	abh27	abh27	LazaridisNature2014	Mait Metspalu / Richard Villems / Leila Laredj / Ene Metspalu / Elza Khusnutdinova / Rita Khusainova / Sergey Litvinov			Abkhasian	Sukhum	Abkhazia	43.0033	41.015278	6		592945	M		PASS (genotyping)	Middle_East
2177	armenia176	armenia176	LazaridisNature2014	Mait Metspalu / Richard Villems / Leila Laredj / Ene Metspalu / Levon Yepiskoposyan / Hovhannes Sahakyan			Armenian	Yerevan	Armenia	40.1936	44.545441	6		592672	M		PASS (genotyping)	Middle_East
2178	lez38	lez38	LazaridisNature2014	Mait Metspalu / Richard Villems / Leila Laredj / Ene Metspalu / Elza Khusnutdinova / Rita Khusainova / Sergey Litvinov			Lezgin	Dagestanskiye_Ogni_in_Dagestan	Russia	42.1167	48.183333	6		576909	M		PASS (genotyping)	Eastern_Europe
2180	bal124	bal124	LazaridisNature2014	Mait Metspalu / Richard Villems / Leila Laredj / Ene Metspalu / Elza Khusnutdinova / Rita Khusainova / Sergey Litvinov			Balkar	Nalchik_in_Kabardino-Balkar-Republic	Russia	43.4833	43.616667	6		590322	M		PASS (genotyping)	Eastern_Europe
2181	bal97	bal97	LazaridisNature2014	Mait Metspalu / Richard Villems / Leila Laredj / Ene Metspalu / Elza Khusnutdinova / Rita Khusainova / Sergey Litvinov			Balkar	Nalchik_in_Kabardino-Balkar-Republic	Russia	43.4833	43.616667	6		592883	M		PASS (genotyping)	Eastern_Europe
2182	mg47	mg47	LazaridisNature2014	Mait Metspalu / Richard Villems / Leila Laredj / Ene Metspalu / Elza Khusnutdinova / Rita Khusainova / Sergey Litvinov			Georgian	Zugdidi_in_Megrelia	Georgia	42.5	41.85	6		593157	M		PASS (genotyping)	Middle_East
2183	NorthOssetia2	NorthOssetia2	LazaridisNature2014	Mait Metspalu / Richard Villems / Leila Laredj / Ene Metspalu / Elza Khusnutdinova / Rita Khusainova / Sergey Litvinov			Ossetian	Vladikavkaz_in_Republic_of_North_Ossetia_Alania	Russia	43.0167	44.65	6		593084	M		PASS (genotyping)	Eastern_Europe
2184	ch16	ch16	LazaridisNature2014	Mait Metspalu / Richard Villems / Leila Laredj / Ene Metspalu / Elza Khusnutdinova / Rita Khusainova / Sergey Litvinov			Chechen	Grozny_in_Chechen_Republic	Russia	43.3333	45.65	6		593108	M		PASS (genotyping)	Eastern_Europe
2185	abh107	abh107	LazaridisNature2014	Mait Metspalu / Richard Villems / Leila Laredj / Ene Metspalu / Elza Khusnutdinova / Rita Khusainova / Sergey Litvinov			Abkhasian	Sukhum	Abkhazia	43.0033	41.015278	6		592077	M		PASS (genotyping)	Middle_East
2186	abh41	abh41	LazaridisNature2014	Mait Metspalu / Richard Villems / Leila Laredj / Ene Metspalu / Elza Khusnutdinova / Rita Khusainova / Sergey Litvinov			Abkhasian	Sukhum	Abkhazia	43.0033	41.015278	6		587803	M		PASS (genotyping)	Middle_East
2187	armenia191	armenia191	LazaridisNature2014	Mait Metspalu / Richard Villems / Leila Laredj / Ene Metspalu / Levon Yepiskoposyan / Hovhannes Sahakyan			Armenian	Yerevan	Armenia	40.1936	44.545441	6		592856	M		PASS (genotyping)	Middle_East
2188	lez40	lez40	LazaridisNature2014	Mait Metspalu / Richard Villems / Leila Laredj / Ene Metspalu / Elza Khusnutdinova / Rita Khusainova / Sergey Litvinov			Lezgin	Dagestanskiye_Ogni_in_Dagestan	Russia	42.1167	48.183333	6		592342	M		PASS (genotyping)	Eastern_Europe
2189	kumyks44	kumyks44	LazaridisNature2014	Mait Metspalu / Richard Villems / Leila Laredj / Ene Metspalu / Elza Khusnutdinova / Rita Khusainova / Sergey Litvinov			Kumyk	Khasavyurt_in_Dagestan	Russia	43.25	46.583333	6		591761	M		PASS (genotyping)	Eastern_Europe
2192	bal136	bal136	LazaridisNature2014	Mait Metspalu / Richard Villems / Leila Laredj / Ene Metspalu / Elza Khusnutdinova / Rita Khusainova / Sergey Litvinov			Balkar	Nalchik_in_Kabardino-Balkar-Republic	Russia	43.4833	43.616667	6		592985	M		PASS (genotyping)	Eastern_Europe
2193	mg22	mg22	LazaridisNature2014	Mait Metspalu / Richard Villems / Leila Laredj / Ene Metspalu / Elza Khusnutdinova / Rita Khusainova / Sergey Litvinov			Georgian	Zugdidi_in_Megrelia	Georgia	42.5	41.85	6		592863	M		PASS (genotyping)	Middle_East
2194	mg49	mg49	LazaridisNature2014	Mait Metspalu / Richard Villems / Leila Laredj / Ene Metspalu / Elza Khusnutdinova / Rita Khusainova / Sergey Litvinov			Georgian	Zugdidi_in_Megrelia	Georgia	42.5	41.85	6		592541	M		PASS (genotyping)	Middle_East
2195	NorthOssetia3	NorthOssetia3	LazaridisNature2014	Mait Metspalu / Richard Villems / Leila Laredj / Ene Metspalu / Elza Khusnutdinova / Rita Khusainova / Sergey Litvinov			Ossetian	Vladikavkaz_in_Republic_of_North_Ossetia_Alania	Russia	43.0167	44.65	6		592343	M		PASS (genotyping)	Eastern_Europe
2196	ch174	ch174	LazaridisNature2014	Mait Metspalu / Richard Villems / Leila Laredj / Ene Metspalu / Elza Khusnutdinova / Rita Khusainova / Sergey Litvinov			Chechen	Grozny_in_Chechen_Republic	Russia	43.3333	45.65	6		592211	M		PASS (genotyping)	Eastern_Europe
2197	abh119	abh119	LazaridisNature2014	Mait Metspalu / Richard Villems / Leila Laredj / Ene Metspalu / Elza Khusnutdinova / Rita Khusainova / Sergey Litvinov			Abkhasian	Sukhum	Abkhazia	43.0033	41.015278	6		591690	M		PASS (genotyping)	Middle_East
2198	armenia86	armenia86	LazaridisNature2014	Mait Metspalu / Richard Villems / Leila Laredj / Ene Metspalu / Levon Yepiskoposyan / Hovhannes Sahakyan			Armenian	Yerevan	Armenia	40.1936	44.545441	6		592791	M		PASS (genotyping)	Middle_East
2199	armenia279	armenia279	LazaridisNature2014	Mait Metspalu / Richard Villems / Leila Laredj / Ene Metspalu / Levon Yepiskoposyan / Hovhannes Sahakyan			Armenian	Yerevan	Armenia	40.1936	44.545441	6		591322	M		PASS (genotyping)	Middle_East
2204	bal22	bal22	LazaridisNature2014	Mait Metspalu / Richard Villems / Leila Laredj / Ene Metspalu / Elza Khusnutdinova / Rita Khusainova / Sergey Litvinov			Balkar	Nalchik_in_Kabardino-Balkar-Republic	Russia	43.4833	43.616667	6		592901	M		PASS (genotyping)	Eastern_Europe
2205	mg23	mg23	LazaridisNature2014	Mait Metspalu / Richard Villems / Leila Laredj / Ene Metspalu / Elza Khusnutdinova / Rita Khusainova / Sergey Litvinov			Georgian	Zugdidi_in_Megrelia	Georgia	42.5	41.85	6		593266	M		PASS (genotyping)	Middle_East
2206	mg62	mg62	LazaridisNature2014	Mait Metspalu / Richard Villems / Leila Laredj / Ene Metspalu / Elza Khusnutdinova / Rita Khusainova / Sergey Litvinov			Georgian	Zugdidi_in_Megrelia	Georgia	42.5	41.85	6		592426	M		PASS (genotyping)	Middle_East
2207	NorthOssetia5	NorthOssetia5	LazaridisNature2014	Mait Metspalu / Richard Villems / Leila Laredj / Ene Metspalu / Elza Khusnutdinova / Rita Khusainova / Sergey Litvinov			Ossetian	Vladikavkaz_in_Republic_of_North_Ossetia_Alania	Russia	43.0167	44.65	6		592696	M		PASS (genotyping)	Eastern_Europe
2208	ch179	ch179	LazaridisNature2014	Mait Metspalu / Richard Villems / Leila Laredj / Ene Metspalu / Elza Khusnutdinova / Rita Khusainova / Sergey Litvinov			Chechen	Grozny_in_Chechen_Republic	Russia	43.3333	45.65	6		590799	M		PASS (genotyping)	Eastern_Europe
2209	abh122	abh122	LazaridisNature2014	Mait Metspalu / Richard Villems / Leila Laredj / Ene Metspalu / Elza Khusnutdinova / Rita Khusainova / Sergey Litvinov			Abkhasian	Sukhum	Abkhazia	43.0033	41.015278	6		593091	M		PASS (genotyping)	Middle_East
2210	armenia91	armenia91	LazaridisNature2014	Mait Metspalu / Richard Villems / Leila Laredj / Ene Metspalu / Levon Yepiskoposyan / Hovhannes Sahakyan			Armenian	Yerevan	Armenia	40.1936	44.545441	6		592832	M		PASS (genotyping)	Middle_East
2211	armenia293	armenia293	LazaridisNature2014	Mait Metspalu / Richard Villems / Leila Laredj / Ene Metspalu / Levon Yepiskoposyan / Hovhannes Sahakyan			Armenian	Yerevan	Armenia	40.1936	44.545441	6		589288	M		PASS (genotyping)	Middle_East
2212	lez49	lez49	LazaridisNature2014	Mait Metspalu / Richard Villems / Leila Laredj / Ene Metspalu / Elza Khusnutdinova / Rita Khusainova / Sergey Litvinov			Lezgin	Dagestanskiye_Ogni_in_Dagestan	Russia	42.1167	48.183333	6		592843	M		PASS (genotyping)	Eastern_Europe
2213	kumyks93	kumyks93	LazaridisNature2014	Mait Metspalu / Richard Villems / Leila Laredj / Ene Metspalu / Elza Khusnutdinova / Rita Khusainova / Sergey Litvinov			Kumyk	Khasavyurt_in_Dagestan	Russia	43.25	46.583333	6		592598	M		PASS (genotyping)	Eastern_Europe
2216	bal41	bal41	LazaridisNature2014	Mait Metspalu / Richard Villems / Leila Laredj / Ene Metspalu / Elza Khusnutdinova / Rita Khusainova / Sergey Litvinov			Balkar	Nalchik_in_Kabardino-Balkar-Republic	Russia	43.4833	43.616667	6		590821	M		PASS (genotyping)	Eastern_Europe
2217	mg27	mg27	LazaridisNature2014	Mait Metspalu / Richard Villems / Leila Laredj / Ene Metspalu / Elza Khusnutdinova / Rita Khusainova / Sergey Litvinov			Georgian	Zugdidi_in_Megrelia	Georgia	42.5	41.85	6		592169	M		PASS (genotyping)	Middle_East
2218	NorthOssetia11	NorthOssetia11	LazaridisNature2014	Mait Metspalu / Richard Villems / Leila Laredj / Ene Metspalu / Elza Khusnutdinova / Rita Khusainova / Sergey Litvinov			Ossetian	Vladikavkaz_in_Republic_of_North_Ossetia_Alania	Russia	43.0167	44.65	6		592981	M		PASS (genotyping)	Eastern_Europe
2219	NorthOssetia8	NorthOssetia8	LazaridisNature2014	Mait Metspalu / Richard Villems / Leila Laredj / Ene Metspalu / Elza Khusnutdinova / Rita Khusainova / Sergey Litvinov			Ossetian	Vladikavkaz_in_Republic_of_North_Ossetia_Alania	Russia	43.0167	44.65	6		593170	M		PASS (genotyping)	Eastern_Europe
2220	ch193	ch193	LazaridisNature2014	Mait Metspalu / Richard Villems / Leila Laredj / Ene Metspalu / Elza Khusnutdinova / Rita Khusainova / Sergey Litvinov			Chechen	Grozny_in_Chechen_Republic	Russia	43.3333	45.65	6		593230	M		PASS (genotyping)	Eastern_Europe
2221	abh133	abh133	LazaridisNature2014	Mait Metspalu / Richard Villems / Leila Laredj / Ene Metspalu / Elza Khusnutdinova / Rita Khusainova / Sergey Litvinov			Abkhasian	Sukhum	Abkhazia	43.0033	41.015278	6		591305	M		PASS (genotyping)	Middle_East
2222	armenia102	armenia102	LazaridisNature2014	Mait Metspalu / Richard Villems / Leila Laredj / Ene Metspalu / Levon Yepiskoposyan / Hovhannes Sahakyan			Armenian	Yerevan	Armenia	40.1936	44.545441	6		590146	M		PASS (genotyping)	Middle_East
2223	lez31	lez31	LazaridisNature2014	Mait Metspalu / Richard Villems / Leila Laredj / Ene Metspalu / Elza Khusnutdinova / Rita Khusainova / Sergey Litvinov			Lezgin	Dagestanskiye_Ogni_in_Dagestan	Russia	42.1167	48.183333	6		592945	M		PASS (genotyping)	Eastern_Europe
2224	lez7	lez7	LazaridisNature2014	Mait Metspalu / Richard Villems / Leila Laredj / Ene Metspalu / Elza Khusnutdinova / Rita Khusainova / Sergey Litvinov			Lezgin	Dagestanskiye_Ogni_in_Dagestan	Russia	42.1167	48.183333	6		592271	F		PASS (genotyping)	Eastern_Europe
2225	kumyks98	kumyks98	LazaridisNature2014	Mait Metspalu / Richard Villems / Leila Laredj / Ene Metspalu / Elza Khusnutdinova / Rita Khusainova / Sergey Litvinov			Kumyk	Khasavyurt_in_Dagestan	Russia	43.25	46.583333	6		586726	F		PASS (genotyping)	Eastern_Europe
2228	bal42	bal42	LazaridisNature2014	Mait Metspalu / Richard Villems / Leila Laredj / Ene Metspalu / Elza Khusnutdinova / Rita Khusainova / Sergey Litvinov			Balkar	Nalchik_in_Kabardino-Balkar-Republic	Russia	43.4833	43.616667	6		593253	M		PASS (genotyping)	Eastern_Europe
2229	mg31	mg31	LazaridisNature2014	Mait Metspalu / Richard Villems / Leila Laredj / Ene Metspalu / Elza Khusnutdinova / Rita Khusainova / Sergey Litvinov			Georgian	Zugdidi_in_Megrelia	Georgia	42.5	41.85	6		591947	M		PASS (genotyping)	Middle_East
2230	NorthOssetia12	NorthOssetia12	LazaridisNature2014	Mait Metspalu / Richard Villems / Leila Laredj / Ene Metspalu / Elza Khusnutdinova / Rita Khusainova / Sergey Litvinov			Ossetian	Vladikavkaz_in_Republic_of_North_Ossetia_Alania	Russia	43.0167	44.65	6		592672	M		PASS (genotyping)	Eastern_Europe
2231	NorthOssetia9	NorthOssetia9	LazaridisNature2014	Mait Metspalu / Richard Villems / Leila Laredj / Ene Metspalu / Elza Khusnutdinova / Rita Khusainova / Sergey Litvinov			Ossetian	Vladikavkaz_in_Republic_of_North_Ossetia_Alania	Russia	43.0167	44.65	6		592617	M		PASS (genotyping)	Eastern_Europe
2232	ch21	ch21	LazaridisNature2014	Mait Metspalu / Richard Villems / Leila Laredj / Ene Metspalu / Elza Khusnutdinova / Rita Khusainova / Sergey Litvinov			Chechen	Grozny_in_Chechen_Republic	Russia	43.3333	45.65	6		590832	M		PASS (genotyping)	Eastern_Europe
2233	abh147	abh147	LazaridisNature2014	Mait Metspalu / Richard Villems / Leila Laredj / Ene Metspalu / Elza Khusnutdinova / Rita Khusainova / Sergey Litvinov			Abkhasian	Sukhum	Abkhazia	43.0033	41.015278	6		592919	M		PASS (genotyping)	Middle_East
2234	armenia106	armenia106	LazaridisNature2014	Mait Metspalu / Richard Villems / Leila Laredj / Ene Metspalu / Levon Yepiskoposyan / Hovhannes Sahakyan			Armenian	Yerevan	Armenia	40.1936	44.545441	6		592867	M		PASS (genotyping)	Middle_East
2235	lez33	lez33	LazaridisNature2014	Mait Metspalu / Richard Villems / Leila Laredj / Ene Metspalu / Elza Khusnutdinova / Rita Khusainova / Sergey Litvinov			Lezgin	Dagestanskiye_Ogni_in_Dagestan	Russia	42.1167	48.183333	6		592882	M		PASS (genotyping)	Eastern_Europe
2236	lez9	lez9	LazaridisNature2014	Mait Metspalu / Richard Villems / Leila Laredj / Ene Metspalu / Elza Khusnutdinova / Rita Khusainova / Sergey Litvinov			Lezgin	Dagestanskiye_Ogni_in_Dagestan	Russia	42.1167	48.183333	6		591063	F		PASS (genotyping)	Eastern_Europe
2237	kumyks90	kumyks90	LazaridisNature2014	Mait Metspalu / Richard Villems / Leila Laredj / Ene Metspalu / Elza Khusnutdinova / Rita Khusainova / Sergey Litvinov			Kumyk	Khasavyurt_in_Dagestan	Russia	43.25	46.583333	6		591445	F		PASS (genotyping)	Eastern_Europe
2240	bal45	bal45	LazaridisNature2014	Mait Metspalu / Richard Villems / Leila Laredj / Ene Metspalu / Elza Khusnutdinova / Rita Khusainova / Sergey Litvinov			Balkar	Nalchik_in_Kabardino-Balkar-Republic	Russia	43.4833	43.616667	6		592762	M		PASS (genotyping)	Eastern_Europe
2241	mg34	mg34	LazaridisNature2014	Mait Metspalu / Richard Villems / Leila Laredj / Ene Metspalu / Elza Khusnutdinova / Rita Khusainova / Sergey Litvinov			Georgian	Zugdidi_in_Megrelia	Georgia	42.5	41.85	6		593315	M		PASS (genotyping)	Middle_East
2242	NorthOssetia14	NorthOssetia14	LazaridisNature2014	Mait Metspalu / Richard Villems / Leila Laredj / Ene Metspalu / Elza Khusnutdinova / Rita Khusainova / Sergey Litvinov			Ossetian	Vladikavkaz_in_Republic_of_North_Ossetia_Alania	Russia	43.0167	44.65	6		592753	M		PASS (genotyping)	Eastern_Europe
2243	ch3	ch3	LazaridisNature2014	Mait Metspalu / Richard Villems / Leila Laredj / Ene Metspalu / Elza Khusnutdinova / Rita Khusainova / Sergey Litvinov			Chechen	Grozny_in_Chechen_Republic	Russia	43.3333	45.65	6		590035	M		PASS (genotyping)	Eastern_Europe
2244	abh154	abh154	LazaridisNature2014	Mait Metspalu / Richard Villems / Leila Laredj / Ene Metspalu / Elza Khusnutdinova / Rita Khusainova / Sergey Litvinov			Abkhasian	Sukhum	Abkhazia	43.0033	41.015278	6		593176	M		PASS (genotyping)	Middle_East
2245	armenia139	armenia139	LazaridisNature2014	Mait Metspalu / Richard Villems / Leila Laredj / Ene Metspalu / Levon Yepiskoposyan / Hovhannes Sahakyan			Armenian	Yerevan	Armenia	40.1936	44.545441	6		592929	M		PASS (genotyping)	Middle_East
2246	lez36	lez36	LazaridisNature2014	Mait Metspalu / Richard Villems / Leila Laredj / Ene Metspalu / Elza Khusnutdinova / Rita Khusainova / Sergey Litvinov			Lezgin	Dagestanskiye_Ogni_in_Dagestan	Russia	42.1167	48.183333	6		585978	M		PASS (genotyping)	Eastern_Europe
2247	kumyks40	kumyks40	LazaridisNature2014	Mait Metspalu / Richard Villems / Leila Laredj / Ene Metspalu / Elza Khusnutdinova / Rita Khusainova / Sergey Litvinov			Kumyk	Khasavyurt_in_Dagestan	Russia	43.25	46.583333	6		592298	F		PASS (genotyping)	Eastern_Europe
2248	kumyks94	kumyks94	LazaridisNature2014	Mait Metspalu / Richard Villems / Leila Laredj / Ene Metspalu / Elza Khusnutdinova / Rita Khusainova / Sergey Litvinov			Kumyk	Khasavyurt_in_Dagestan	Russia	43.25	46.583333	6		592084	F		PASS (genotyping)	Eastern_Europe
2251	bal50	bal50	LazaridisNature2014	Mait Metspalu / Richard Villems / Leila Laredj / Ene Metspalu / Elza Khusnutdinova / Rita Khusainova / Sergey Litvinov			Balkar	Nalchik_in_Kabardino-Balkar-Republic	Russia	43.4833	43.616667	6		592834	M		PASS (genotyping)	Eastern_Europe
2252	mg40	mg40	LazaridisNature2014	Mait Metspalu / Richard Villems / Leila Laredj / Ene Metspalu / Elza Khusnutdinova / Rita Khusainova / Sergey Litvinov			Georgian	Zugdidi_in_Megrelia	Georgia	42.5	41.85	6		591884	M		PASS (genotyping)	Middle_East
2253	NorthOssetia17	NorthOssetia17	LazaridisNature2014	Mait Metspalu / Richard Villems / Leila Laredj / Ene Metspalu / Elza Khusnutdinova / Rita Khusainova / Sergey Litvinov			Ossetian	Vladikavkaz_in_Republic_of_North_Ossetia_Alania	Russia	43.0167	44.65	6		592606	M		PASS (genotyping)	Eastern_Europe
2254	ch113	ch113	LazaridisNature2014	Mait Metspalu / Richard Villems / Leila Laredj / Ene Metspalu / Elza Khusnutdinova / Rita Khusainova / Sergey Litvinov			Chechen	Grozny_in_Chechen_Republic	Russia	43.3333	45.65	6		592790	M		PASS (genotyping)	Eastern_Europe
2255	ch31	ch31	LazaridisNature2014	Mait Metspalu / Richard Villems / Leila Laredj / Ene Metspalu / Elza Khusnutdinova / Rita Khusainova / Sergey Litvinov			Chechen	Grozny_in_Chechen_Republic	Russia	43.3333	45.65	6		593109	M		PASS (genotyping)	Eastern_Europe
2256	abh24	abh24	LazaridisNature2014	Mait Metspalu / Richard Villems / Leila Laredj / Ene Metspalu / Elza Khusnutdinova / Rita Khusainova / Sergey Litvinov			Abkhasian	Sukhum	Abkhazia	43.0033	41.015278	6		592506	M		PASS (genotyping)	Middle_East
2257	armenia162	armenia162	LazaridisNature2014	Mait Metspalu / Richard Villems / Leila Laredj / Ene Metspalu / Levon Yepiskoposyan / Hovhannes Sahakyan			Armenian	Yerevan	Armenia	40.1936	44.545441	6		590299	M		PASS (genotyping)	Middle_East
2258	lez37	lez37	LazaridisNature2014	Mait Metspalu / Richard Villems / Leila Laredj / Ene Metspalu / Elza Khusnutdinova / Rita Khusainova / Sergey Litvinov			Lezgin	Dagestanskiye_Ogni_in_Dagestan	Russia	42.1167	48.183333	6		592995	M		PASS (genotyping)	Eastern_Europe
2259	kumyks41	kumyks41	LazaridisNature2014	Mait Metspalu / Richard Villems / Leila Laredj / Ene Metspalu / Elza Khusnutdinova / Rita Khusainova / Sergey Litvinov			Kumyk	Khasavyurt_in_Dagestan	Russia	43.25	46.583333	6		590990	M		PASS (genotyping)	Eastern_Europe
2260	kumyks97	kumyks97	LazaridisNature2014	Mait Metspalu / Richard Villems / Leila Laredj / Ene Metspalu / Elza Khusnutdinova / Rita Khusainova / Sergey Litvinov			Kumyk	Khasavyurt_in_Dagestan	Russia	43.25	46.583333	6		592371	F		PASS (genotyping)	Eastern_Europe
2268	bel43s	bel43s	LazaridisNature2014	Mait Metspalu / Richard Villems / Leila Laredj / Ene Metspalu / Alena Kushniarevich			Belarusian	Vitebsk, Senno, Shumilino, Glubokoe, Dubrovno, Slutsk, Cherven, Kobrin	Belarus	53.9199	28.0119322	6		592246	M		PASS (genotyping)	Balkans
2269	UkrBel618	UkrBel618	LazaridisNature2014	Mait Metspalu / Richard Villems / Leila Laredj / Ene Metspalu / Oleg Balanovsky / Elena Balanovska / Mikhail Churnosov			Ukrainian	Belgorod	Russia	50.2871	31.5574036	6		592178	M		PASS (genotyping)	Eastern_Europe
2270	UkrLv240	UkrLv240	LazaridisNature2014	Mait Metspalu / Richard Villems / Leila Laredj / Ene Metspalu / Oleg Balanovsky / Elena Balanovska / Mikhail Churnosov / Olga Utevska			Ukrainian	Lviv	Ukraine	49.85	24.01666667	6		585422	M		PASS (genotyping)	Eastern_Europe
2271	Est393	Est393	LazaridisNature2014	Mait Metspalu / Richard Villems / Leila Laredj / Ene Metspalu / JÃ¼ri Parik			Estonian	Parnu, Avinurme, Viljandi, Talinn	Estonia	58.539	24.8892515	6		592690	M		PASS (genotyping)	Eastern_Europe
2272	Mordovians27	Mordovians27	LazaridisNature2014	Mait Metspalu / Richard Villems / Leila Laredj / Ene Metspalu / Elza Khusnutdinova / Rita Khusainova / Sergey Litvinov			Mordovian	Saransk_in_Republic_of_Mordova	Russia	54.1833	45.183333	6		592445	M		PASS (genotyping)	Eastern_Europe
2280	bel30s	bel30s	LazaridisNature2014	Mait Metspalu / Richard Villems / Leila Laredj / Ene Metspalu / Alena Kushniarevich			Belarusian	Vitebsk, Senno, Shumilino, Glubokoe, Dubrovno, Slutsk, Cherven, Kobrin	Belarus	53.9199	28.0119322	6		592946	M		PASS (genotyping)	Balkans
2281	UkrBel620	UkrBel620	LazaridisNature2014	Mait Metspalu / Richard Villems / Leila Laredj / Ene Metspalu / Oleg Balanovsky / Elena Balanovska / Mikhail Churnosov			Ukrainian	Belgorod	Russia	50.2871	31.5574036	6		592811	M		PASS (genotyping)	Eastern_Europe
2282	Est375	Est375	LazaridisNature2014	Mait Metspalu / Richard Villems / Leila Laredj / Ene Metspalu / JÃ¼ri Parik			Estonian	Parnu, Avinurme, Viljandi, Talinn	Estonia	58.539	24.8892515	6		592661	M		PASS (genotyping)	Eastern_Europe
2283	Est380	Est380	LazaridisNature2014	Mait Metspalu / Richard Villems / Leila Laredj / Ene Metspalu / JÃ¼ri Parik			Estonian	Parnu, Avinurme, Viljandi, Talinn	Estonia	58.539	24.8892515	6		593135	M		PASS (genotyping)	Eastern_Europe
2284	Mordovians28	Mordovians28	LazaridisNature2014	Mait Metspalu / Richard Villems / Leila Laredj / Ene Metspalu / Elza Khusnutdinova / Rita Khusainova / Sergey Litvinov			Mordovian	Saransk_in_Republic_of_Mordova	Russia	54.1833	45.183333	6		592108	M		PASS (genotyping)	Eastern_Europe
2292	bel72c	bel72c	LazaridisNature2014	Mait Metspalu / Richard Villems / Leila Laredj / Ene Metspalu / Alena Kushniarevich			Belarusian	Vitebsk, Senno, Shumilino, Glubokoe, Dubrovno, Slutsk, Cherven, Kobrin	Belarus	53.9199	28.0119322	6		591660	M		PASS (genotyping)	Balkans
2293	UkrBel622	UkrBel622	LazaridisNature2014	Mait Metspalu / Richard Villems / Leila Laredj / Ene Metspalu / Oleg Balanovsky / Elena Balanovska / Mikhail Churnosov			Ukrainian	Belgorod	Russia	50.2871	31.5574036	6		593065	M		PASS (genotyping)	Eastern_Europe
2294	Est391	Est391	LazaridisNature2014	Mait Metspalu / Richard Villems / Leila Laredj / Ene Metspalu / JÃ¼ri Parik			Estonian	Parnu, Avinurme, Viljandi, Talinn	Estonia	58.539	24.8892515	6		592543	M		PASS (genotyping)	Eastern_Europe
2295	Est377	Est377	LazaridisNature2014	Mait Metspalu / Richard Villems / Leila Laredj / Ene Metspalu / JÃ¼ri Parik			Estonian	Parnu, Avinurme, Viljandi, Talinn	Estonia	58.539	24.8892515	6		592994	M		PASS (genotyping)	Eastern_Europe
2296	Mordovians30	Mordovians30	LazaridisNature2014	Mait Metspalu / Richard Villems / Leila Laredj / Ene Metspalu / Elza Khusnutdinova / Rita Khusainova / Sergey Litvinov			Mordovian	Saransk_in_Republic_of_Mordova	Russia	54.1833	45.183333	6		591121	M		PASS (genotyping)	Eastern_Europe
2303	bel93c	bel93c	LazaridisNature2014	Mait Metspalu / Richard Villems / Leila Laredj / Ene Metspalu / Alena Kushniarevich			Belarusian	Vitebsk, Senno, Shumilino, Glubokoe, Dubrovno, Slutsk, Cherven, Kobrin	Belarus	53.9199	28.0119322	6		590010	M		PASS (genotyping)	Balkans
2304	UkrBel733	UkrBel733	LazaridisNature2014	Mait Metspalu / Richard Villems / Leila Laredj / Ene Metspalu / Oleg Balanovsky / Elena Balanovska / Mikhail Churnosov			Ukrainian	Belgorod	Russia	50.2871	31.5574036	6		592137	F		PASS (genotyping)	Eastern_Europe
2305	Est372	Est372	LazaridisNature2014	Mait Metspalu / Richard Villems / Leila Laredj / Ene Metspalu / JÃ¼ri Parik			Estonian	Parnu, Avinurme, Viljandi, Talinn	Estonia	58.539	24.8892515	6		592957	M		PASS (genotyping)	Eastern_Europe
2306	Mordovians4	Mordovians4	LazaridisNature2014	Mait Metspalu / Richard Villems / Leila Laredj / Ene Metspalu / Elza Khusnutdinova / Rita Khusainova / Sergey Litvinov			Mordovian	Saransk_in_Republic_of_Mordova	Russia	54.1833	45.183333	6		592921	M		PASS (genotyping)	Eastern_Europe
2307	Mordovians31	Mordovians31	LazaridisNature2014	Mait Metspalu / Richard Villems / Leila Laredj / Ene Metspalu / Elza Khusnutdinova / Rita Khusainova / Sergey Litvinov			Mordovian	Saransk_in_Republic_of_Mordova	Russia	54.1833	45.183333	6		592346	M		PASS (genotyping)	Eastern_Europe
2315	bel110c	bel110c	LazaridisNature2014	Mait Metspalu / Richard Villems / Leila Laredj / Ene Metspalu / Alena Kushniarevich			Belarusian	Vitebsk, Senno, Shumilino, Glubokoe, Dubrovno, Slutsk, Cherven, Kobrin	Belarus	53.9199	28.0119322	6		592433	M		PASS (genotyping)	Balkans
2316	UkrBel736	UkrBel736	LazaridisNature2014	Mait Metspalu / Richard Villems / Leila Laredj / Ene Metspalu / Oleg Balanovsky / Elena Balanovska / Mikhail Churnosov			Ukrainian	Belgorod	Russia	50.2871	31.5574036	6		592367	F		PASS (genotyping)	Eastern_Europe
2317	Est358	Est358	LazaridisNature2014	Mait Metspalu / Richard Villems / Leila Laredj / Ene Metspalu / JÃ¼ri Parik			Estonian	Parnu, Avinurme, Viljandi, Talinn	Estonia	58.539	24.8892515	6		592772	M		PASS (genotyping)	Eastern_Europe
2318	Mordovians17	Mordovians17	LazaridisNature2014	Mait Metspalu / Richard Villems / Leila Laredj / Ene Metspalu / Elza Khusnutdinova / Rita Khusainova / Sergey Litvinov			Mordovian	Saransk_in_Republic_of_Mordova	Russia	54.1833	45.183333	6		592849	M		PASS (genotyping)	Eastern_Europe
2319	Mordovians1	Mordovians1	LazaridisNature2014	Mait Metspalu / Richard Villems / Leila Laredj / Ene Metspalu / Elza Khusnutdinova / Rita Khusainova / Sergey Litvinov			Mordovian	Saransk_in_Republic_of_Mordova	Russia	54.1833	45.183333	6		592744	M		PASS (genotyping)	Eastern_Europe
2326	bel8s	bel8s	LazaridisNature2014	Mait Metspalu / Richard Villems / Leila Laredj / Ene Metspalu / Alena Kushniarevich			Belarusian	Vitebsk, Senno, Shumilino, Glubokoe, Dubrovno, Slutsk, Cherven, Kobrin	Belarus	53.9199	28.0119322	6		592038	M		PASS (genotyping)	Balkans
2327	belarusian23vp	belarusian23vp	LazaridisNature2014	Mait Metspalu / Richard Villems / Leila Laredj / Ene Metspalu / Alena Kushniarevich			Belarusian	Vitebsk, Senno, Shumilino, Glubokoe, Dubrovno, Slutsk, Cherven, Kobrin	Belarus	53.9199	28.0119322	6		592578	M		PASS (genotyping)	Balkans
2328	Est400	Est400	LazaridisNature2014	Mait Metspalu / Richard Villems / Leila Laredj / Ene Metspalu / JÃ¼ri Parik			Estonian	Parnu, Avinurme, Viljandi, Talinn	Estonia	58.539	24.8892515	6		592563	M		PASS (genotyping)	Eastern_Europe
2329	Mordovians22	Mordovians22	LazaridisNature2014	Mait Metspalu / Richard Villems / Leila Laredj / Ene Metspalu / Elza Khusnutdinova / Rita Khusainova / Sergey Litvinov			Mordovian	Saransk_in_Republic_of_Mordova	Russia	54.1833	45.183333	6		593196	M		PASS (genotyping)	Eastern_Europe
2337	bel23s	bel23s	LazaridisNature2014	Mait Metspalu / Richard Villems / Leila Laredj / Ene Metspalu / Alena Kushniarevich			Belarusian	Vitebsk, Senno, Shumilino, Glubokoe, Dubrovno, Slutsk, Cherven, Kobrin	Belarus	53.9199	28.0119322	6		591294	M		PASS (genotyping)	Balkans
2338	belarusian47zp	belarusian47zp	LazaridisNature2014	Mait Metspalu / Richard Villems / Leila Laredj / Ene Metspalu / Alena Kushniarevich			Belarusian	Vitebsk, Senno, Shumilino, Glubokoe, Dubrovno, Slutsk, Cherven, Kobrin	Belarus	53.9199	28.0119322	6		592310	M		PASS (genotyping)	Balkans
2339	UkrLv228	UkrLv228	LazaridisNature2014	Mait Metspalu / Richard Villems / Leila Laredj / Ene Metspalu / Oleg Balanovsky / Elena Balanovska / Mikhail Churnosov / Olga Utevska			Ukrainian	Lviv	Ukraine	49.85	24.01666667	6		592337	M		PASS (genotyping)	Eastern_Europe
2340	Est397	Est397	LazaridisNature2014	Mait Metspalu / Richard Villems / Leila Laredj / Ene Metspalu / JÃ¼ri Parik			Estonian	Parnu, Avinurme, Viljandi, Talinn	Estonia	58.539	24.8892515	6		593068	M		PASS (genotyping)	Eastern_Europe
2341	Mordovians32	Mordovians32	LazaridisNature2014	Mait Metspalu / Richard Villems / Leila Laredj / Ene Metspalu / Elza Khusnutdinova / Rita Khusainova / Sergey Litvinov			Mordovian	Saransk_in_Republic_of_Mordova	Russia	54.1833	45.183333	6		593235	M		PASS (genotyping)	Eastern_Europe
2349	bel82s	bel82s	LazaridisNature2014	Mait Metspalu / Richard Villems / Leila Laredj / Ene Metspalu / Alena Kushniarevich			Belarusian	Vitebsk, Senno, Shumilino, Glubokoe, Dubrovno, Slutsk, Cherven, Kobrin	Belarus	53.9199	28.0119322	6		592731	M		PASS (genotyping)	Balkans
2350	UkrBel614	UkrBel614	LazaridisNature2014	Mait Metspalu / Richard Villems / Leila Laredj / Ene Metspalu / Oleg Balanovsky / Elena Balanovska / Mikhail Churnosov			Ukrainian	Belgorod	Russia	50.2871	31.5574036	6		591190	M		PASS (genotyping)	Eastern_Europe
2351	UkrLv237	UkrLv237	LazaridisNature2014	Mait Metspalu / Richard Villems / Leila Laredj / Ene Metspalu / Oleg Balanovsky / Elena Balanovska / Mikhail Churnosov / Olga Utevska			Ukrainian	Lviv	Ukraine	49.85	24.01666667	6		592661	M		PASS (genotyping)	Eastern_Europe
2352	Est394	Est394	LazaridisNature2014	Mait Metspalu / Richard Villems / Leila Laredj / Ene Metspalu / JÃ¼ri Parik			Estonian	Parnu, Avinurme, Viljandi, Talinn	Estonia	58.539	24.8892515	6		592894	M		PASS (genotyping)	Eastern_Europe
2353	Mordovians5	Mordovians5	LazaridisNature2014	Mait Metspalu / Richard Villems / Leila Laredj / Ene Metspalu / Elza Khusnutdinova / Rita Khusainova / Sergey Litvinov			Mordovian	Saransk_in_Republic_of_Mordova	Russia	54.1833	45.183333	6		592242	M		PASS (genotyping)	Eastern_Europe
2378	NA15202	NA15202	LazaridisNature2014	Coriell Cell Repositories			Hungarian		Hungary	47.5	19.1	6		592701	M		PASS (genotyping)	Central_Europe
2379	NA15725	NA15725	LazaridisNature2014	Coriell Cell Repositories			Czech	Pre-1989	Czechoslovakia	50.1	14.4	6		592569	M		PASS (genotyping)	Central_Europe
2380	NA15733	NA15733	LazaridisNature2014	Coriell Cell Repositories			Czech	Pre-1989	Czechoslovakia	50.1	14.4	6		591895	F		PASS (genotyping)	Central_Europe
2382	NA17373	NA17373	LazaridisNature2014	Coriell Cell Repositories			Greek		Greece	37.9667	23.71666667	6		591257	F		PASS (genotyping)	Balkans
2389	NA15203	NA15203	LazaridisNature2014	Coriell Cell Repositories			Hungarian		Hungary	47.5	19.1	6		592411	F		PASS (genotyping)	Central_Europe
2390	NA15726	NA15726	LazaridisNature2014	Coriell Cell Repositories			Czech	Pre-1989	Czechoslovakia	50.1	14.4	6		592343	M		PASS (genotyping)	Central_Europe
2393	NA17374	NA17374	LazaridisNature2014	Coriell Cell Repositories			Greek		Greece	37.9667	23.71666667	6		592724	M		PASS (genotyping)	Balkans
2400	NA15204	NA15204	LazaridisNature2014	Coriell Cell Repositories			Hungarian		Hungary	47.5	19.1	6		592356	F		PASS (genotyping)	Central_Europe
2401	NA15727	NA15727	LazaridisNature2014	Coriell Cell Repositories			Czech	Pre-1989	Czechoslovakia	50.1	14.4	6		592519	M		PASS (genotyping)	Central_Europe
2404	NA17375	NA17375	LazaridisNature2014	Coriell Cell Repositories			Greek		Greece	37.9667	23.71666667	6		592083	F		PASS (genotyping)	Balkans
2410	NA15205	NA15205	LazaridisNature2014	Coriell Cell Repositories			Hungarian		Hungary	47.5	19.1	6		592625	M		PASS (genotyping)	Central_Europe
2411	NA15728	NA15728	LazaridisNature2014	Coriell Cell Repositories			Czech	Pre-1989	Czechoslovakia	50.1	14.4	6		592031	M		PASS (genotyping)	Central_Europe
2414	NA17376	NA17376	LazaridisNature2014	Coriell Cell Repositories			Greek		Greece	37.9667	23.71666667	6		592497	M		PASS (genotyping)	Balkans
2419	NA13626	NA13626	PattersonGenetics2012	Coriell Cell Repositories			Adygei	Krasnodar, Caucasus	Russia	44	39	6		592218	M		PASS (genotyping)	Eastern_Europe
2420	NA15206	NA15206	LazaridisNature2014	Coriell Cell Repositories			Hungarian		Hungary	47.5	19.1	6		592561	M		PASS (genotyping)	Central_Europe
2421	NA15729	NA15729	LazaridisNature2014	Coriell Cell Repositories			Czech	Pre-1989	Czechoslovakia	50.1	14.4	6		592440	F		PASS (genotyping)	Central_Europe
2424	NA17377	NA17377	LazaridisNature2014	Coriell Cell Repositories			Greek		Greece	37.9667	23.71666667	6		592955	M		PASS (genotyping)	Balkans
2429	NA15199	NA15199	LazaridisNature2014	Coriell Cell Repositories			Hungarian		Hungary	47.5	19.1	6		591414	F		PASS (genotyping)	Central_Europe
2430	NA15207	NA15207	LazaridisNature2014	Coriell Cell Repositories			Hungarian		Hungary	47.5	19.1	6		592164	F		PASS (genotyping)	Central_Europe
2431	NA15730	NA15730	LazaridisNature2014	Coriell Cell Repositories			Czech	Pre-1989	Czechoslovakia	50.1	14.4	6		592283	F		PASS (genotyping)	Central_Europe
2440	NA15200	NA15200	LazaridisNature2014	Coriell Cell Repositories			Hungarian		Hungary	47.5	19.1	6		592134	M		PASS (genotyping)	Central_Europe
2441	NA15208	NA15208	LazaridisNature2014	Coriell Cell Repositories			Hungarian		Hungary	47.5	19.1	6		592796	M		PASS (genotyping)	Central_Europe
2442	NA15731	NA15731	LazaridisNature2014	Coriell Cell Repositories			Czech	Pre-1989	Czechoslovakia	50.1	14.4	6		592093	F		PASS (genotyping)	Central_Europe
2450	NA15201	NA15201	LazaridisNature2014	Coriell Cell Repositories			Hungarian		Hungary	47.5	19.1	6		591619	F		PASS (genotyping)	Central_Europe
2451	NA15724	NA15724	LazaridisNature2014	Coriell Cell Repositories			Czech	Pre-1989	Czechoslovakia	50.1	14.4	6		592471	M		PASS (genotyping)	Central_Europe
2452	NA15732	NA15732	LazaridisNature2014	Coriell Cell Repositories			Czech	Pre-1989	Czechoslovakia	50.1	14.4	6		592145	F		PASS (genotyping)	Central_Europe
2454	NA17372	NA17372	LazaridisNature2014	Coriell Cell Repositories			Greek		Greece	37.9667	23.71666667	6		592337	F		PASS (genotyping)	Balkans
2458	HG00103	HG00103	LazaridisNature2014	Coriell Cell Repositories			Scottish	Argyll and Bute	Great Britain	56.04	-5.44	6		591549	M		PASS (genotyping)	Western_Europe
2459	HG00104	HG00104	LazaridisNature2014	Coriell Cell Repositories			Scottish	Argyll and Bute	Great Britain	56.04	-4.44	6		592028	F		PASS (genotyping)	Western_Europe
2460	HG00105	HG00105	LazaridisNature2014	Coriell Cell Repositories			Scottish	Argyll and Bute	Great Britain	56.04	-3.44	6		592632	M		PASS (genotyping)	Western_Europe
2461	HG00106	HG00106	LazaridisNature2014	Coriell Cell Repositories			Scottish	Argyll and Bute	Great Britain	56.04	-2.44	6		592373	F		PASS (genotyping)	Western_Europe
2462	HG00128	HG00128	LazaridisNature2014	Coriell Cell Repositories			English	Kent	Great Britain	51.19	0.73	6		592340	F		PASS (genotyping)	Western_Europe
2463	HG00129	HG00129	LazaridisNature2014	Coriell Cell Repositories			English	Kent	Great Britain	51.19	0.73	6		592237	M		PASS (genotyping)	Western_Europe
2464	HG00130	HG00130	LazaridisNature2014	Coriell Cell Repositories			English	Kent	Great Britain	51.19	0.73	6		592430	F		PASS (genotyping)	Western_Europe
2465	HG00131	HG00131	LazaridisNature2014	Coriell Cell Repositories			English	Kent	Great Britain	51.19	0.73	6		592520	M		PASS (genotyping)	Western_Europe
2466	HG00233	HG00233	LazaridisNature2014	Coriell Cell Repositories			English	Cornwall	Great Britain	50.3	-4.9	6		592448	F		PASS (genotyping)	Western_Europe
2467	HG00234	HG00234	LazaridisNature2014	Coriell Cell Repositories			English	Cornwall	Great Britain	50.3	-4.9	6		592672	M		PASS (genotyping)	Western_Europe
2468	HG00232	HG00232	LazaridisNature2014	Coriell Cell Repositories			English	Cornwall	Great Britain	50.3	-4.9	6		592310	F		PASS (genotyping)	Western_Europe
2469	HG01500	HG01500	LazaridisNature2014	Coriell Cell Repositories			Spanish	Castilla_y_Leon	Spain	41.4	-4.5	6		592757	M		PASS (genotyping)	Western_Europe
2470	HG01501	HG01501	LazaridisNature2014	Coriell Cell Repositories			Spanish	Castilla_y_Leon	Spain	41.4	-4.5	6		592137	F		PASS (genotyping)	Western_Europe
2471	HG01503	HG01503	LazaridisNature2014	Coriell Cell Repositories			Spanish	Castilla_la_Mancha	Spain	39.9	-4	6		592424	M		PASS (genotyping)	Western_Europe
2472	HG01504	HG01504	LazaridisNature2014	Coriell Cell Repositories			Spanish	Castilla_la_Mancha	Spain	39.9	-4	6		592309	F		PASS (genotyping)	Western_Europe
2473	HG01506	HG01506	LazaridisNature2014	Coriell Cell Repositories			Spanish	Castilla_y_Leon	Spain	41.4	-4.5	6		592940	M		PASS (genotyping)	Western_Europe
2474	HG01507	HG01507	LazaridisNature2014	Coriell Cell Repositories			Spanish	Castilla_y_Leon	Spain	41.4	-4.5	6		592464	F		PASS (genotyping)	Western_Europe
2475	HG01509	HG01509	LazaridisNature2014	Coriell Cell Repositories			Spanish	Extremadura	Spain	39	-6	6		592753	M		PASS (genotyping)	Western_Europe
2476	HG01510	HG01510	LazaridisNature2014	Coriell Cell Repositories			Spanish	Extremadura	Spain	39	-6	6		591890	F		PASS (genotyping)	Western_Europe
2477	HG01512	HG01512	LazaridisNature2014	Coriell Cell Repositories			Spanish	Cantabria	Spain	43.3	-4	6		593030	M		PASS (genotyping)	Western_Europe
2478	HG01513	HG01513	LazaridisNature2014	Coriell Cell Repositories			Spanish	Cantabria	Spain	43.3	-4	6		592059	F		PASS (genotyping)	Western_Europe
2479	HG01515	HG01515	LazaridisNature2014	Coriell Cell Repositories			Spanish_North	Pais Vasco	Spain	42.8	-2.7	6		592358	M		PASS (genotyping)	Western_Europe
2480	HG01516	HG01516	LazaridisNature2014	Coriell Cell Repositories			Spanish_North	Pais Vasco	Spain	42.8	-2.7	6		592237	F		PASS (genotyping)	Western_Europe
2481	HG01518	HG01518	LazaridisNature2014	Coriell Cell Repositories			Spanish_North	Pais Vasco	Spain	42.8	-2.7	6		592477	M		PASS (genotyping)	Western_Europe
2482	HG01524	HG01524	LazaridisNature2014	Coriell Cell Repositories			Spanish	Castilla_y_Leon	Spain	41.4	-4.5	6		592136	M		PASS (genotyping)	Western_Europe
2483	HG01527	HG01527	LazaridisNature2014	Coriell Cell Repositories			Spanish	Extremadura	Spain	39	-6	6		592343	M		PASS (genotyping)	Western_Europe
2484	HG01528	HG01528	LazaridisNature2014	Coriell Cell Repositories			Spanish	Extremadura	Spain	39	-6	6		592535	F		PASS (genotyping)	Western_Europe
2485	HG01530	HG01530	LazaridisNature2014	Coriell Cell Repositories			Spanish	Extremadura	Spain	39	-6	6		593106	M		PASS (genotyping)	Western_Europe
2486	HG01536	HG01536	LazaridisNature2014	Coriell Cell Repositories			Spanish	Catalonia	Spain	41.8	1.5	6		592731	M		PASS (genotyping)	Western_Europe
2487	HG01537	HG01537	LazaridisNature2014	Coriell Cell Repositories			Spanish	Catalonia	Spain	41.8	1.5	6		592503	F		PASS (genotyping)	Western_Europe
2488	HG01605	HG01605	LazaridisNature2014	Coriell Cell Repositories			Spanish	Valencian Community, ValÃ¨ncia	Spain	39.5	-0.4	6		592256	F		PASS (genotyping)	Western_Europe
2489	HG01606	HG01606	LazaridisNature2014	Coriell Cell Repositories			Spanish	Valencian Community, ValÃ¨ncia	Spain	39.5	-0.4	6		592735	M		PASS (genotyping)	Western_Europe
2490	HG01607	HG01607	LazaridisNature2014	Coriell Cell Repositories			Spanish	Valencian Community, ValÃ¨ncia	Spain	39.5	-0.4	6		591742	F		PASS (genotyping)	Western_Europe
2491	HG01608	HG01608	LazaridisNature2014	Coriell Cell Repositories			Spanish	Valencian Community, ValÃ¨ncia	Spain	39.5	-0.4	6		593012	M		PASS (genotyping)	Western_Europe
2492	HG01613	HG01613	LazaridisNature2014	Coriell Cell Repositories			Spanish	Belearic Islands	Spain	39.5	3	6		592369	F		PASS (genotyping)	Western_Europe
2493	HG01615	HG01615	LazaridisNature2014	Coriell Cell Repositories			Spanish	Belearic Islands	Spain	39.5	3	6		593167	M		PASS (genotyping)	Western_Europe
2494	HG01617	HG01617	LazaridisNature2014	Coriell Cell Repositories			Spanish	Murcia	Spain	38	-1.1	6		593218	M		PASS (genotyping)	Western_Europe
2495	HG01618	HG01618	LazaridisNature2014	Coriell Cell Repositories			Spanish	Murcia	Spain	38	-1.1	6		592418	F		PASS (genotyping)	Western_Europe
2496	HG01619	HG01619	LazaridisNature2014	Coriell Cell Repositories			Spanish	Andalucia	Spain	37.4	-6	6		593234	M		PASS (genotyping)	Western_Europe
2497	HG01620	HG01620	LazaridisNature2014	Coriell Cell Repositories			Spanish	Andalucia	Spain	37.4	-6	6		592654	F		PASS (genotyping)	Western_Europe
2498	HG01623	HG01623	LazaridisNature2014	Coriell Cell Repositories			Spanish	Andalucia	Spain	37.4	-6	6		592463	F		PASS (genotyping)	Western_Europe
2499	HG01624	HG01624	LazaridisNature2014	Coriell Cell Repositories			Spanish	Andalucia	Spain	37.4	-6	6		592973	M		PASS (genotyping)	Western_Europe
2500	HG01625	HG01625	LazaridisNature2014	Coriell Cell Repositories			Spanish	Belearic Islands	Spain	39.5	3	6		592931	M		PASS (genotyping)	Western_Europe
2501	HG01626	HG01626	LazaridisNature2014	Coriell Cell Repositories			Spanish	Belearic Islands	Spain	39.5	3	6		592233	F		PASS (genotyping)	Western_Europe
2503	HG00171	HG00171	LazaridisNature2014	Coriell Cell Repositories			Finnish		Finland	60.2	24.9	6		591820	F		PASS (genotyping)	Northern_Europe
2504	HG00174	HG00174	LazaridisNature2014	Coriell Cell Repositories			Finnish		Finland	60.2	24.9	6		592371	F		PASS (genotyping)	Northern_Europe
2505	HG00190	HG00190	LazaridisNature2014	Coriell Cell Repositories			Finnish		Finland	60.2	24.9	6		593152	M		PASS (genotyping)	Northern_Europe
2506	HG00266	HG00266	LazaridisNature2014	Coriell Cell Repositories			Finnish		Finland	60.2	24.9	6		592479	F		PASS (genotyping)	Northern_Europe
2507	HG00231	HG00231	LazaridisNature2014	Coriell Cell Repositories			English	Cornwall	Great Britain	50.3	-4.9	6		592454	F		PASS (genotyping)	Western_Europe
2508	HG00183	HG00183	LazaridisNature2014	Coriell Cell Repositories			Finnish		Finland	60.2	24.9	6		592823	M		PASS (genotyping)	Northern_Europe
2509	HG00126	HG00126	LazaridisNature2014	Coriell Cell Repositories			English	Kent	Great Britain	51.19	0.73	6		593115	M		PASS (genotyping)	Western_Europe
2510	HG00173	HG00173	LazaridisNature2014	Coriell Cell Repositories			Finnish		Finland	60.2	24.9	6		592378	F		PASS (genotyping)	Northern_Europe
2511	HG00181	HG00181	LazaridisNature2014	Coriell Cell Repositories			Finnish		Finland	60.2	24.9	6		592840	M		PASS (genotyping)	Northern_Europe
2512	HG00182	HG00182	LazaridisNature2014	Coriell Cell Repositories			Finnish		Finland	60.2	24.9	6		592934	M		PASS (genotyping)	Northern_Europe
2513	HG01747	HG01747	LazaridisNature2014	Coriell Cell Repositories			Spanish	Castilla_la_Mancha	Spain	39.9	-4	6		592754	M		PASS (genotyping)	Western_Europe
2514	HG01746	HG01746	LazaridisNature2014	Coriell Cell Repositories			Spanish	Castilla_la_Mancha	Spain	39.9	-4	6		592240	F		PASS (genotyping)	Western_Europe
2515	HG01675	HG01675	LazaridisNature2014	Coriell Cell Repositories			Spanish	Aragon	Spain	41	-1	6		592504	M		PASS (genotyping)	Western_Europe
2516	HG01680	HG01680	LazaridisNature2014	Coriell Cell Repositories			Spanish	Cantabria	Spain	43.3	-4	6		593108	M		PASS (genotyping)	Western_Europe
2517	HG01682	HG01682	LazaridisNature2014	Coriell Cell Repositories			Spanish	Aragon	Spain	41	-1	6		593287	M		PASS (genotyping)	Western_Europe
2518	HG01700	HG01700	LazaridisNature2014	Coriell Cell Repositories			Spanish_North	Pais Vasco	Spain	42.8	-2.7	6		593163	M		PASS (genotyping)	Western_Europe
2519	HG01679	HG01679	LazaridisNature2014	Coriell Cell Repositories			Spanish	Cantabria	Spain	43.3	-4	6		592278	F		PASS (genotyping)	Western_Europe
2520	HG01702	HG01702	LazaridisNature2014	Coriell Cell Repositories			Spanish_North	Pais Vasco	Spain	42.8	-2.7	6		592482	F		PASS (genotyping)	Western_Europe
2521	HG01676	HG01676	LazaridisNature2014	Coriell Cell Repositories			Spanish	Aragon	Spain	41	-1	6		592411	F		PASS (genotyping)	Western_Europe
2522	HG01684	HG01684	LazaridisNature2014	Coriell Cell Repositories			Spanish	Aragon	Spain	41	-1	6		592537	F		PASS (genotyping)	Western_Europe
2523	HG01705	HG01705	LazaridisNature2014	Coriell Cell Repositories			Spanish	Galicia	Spain	42.5	-8.1	6		593077	M		PASS (genotyping)	Western_Europe
2524	HG01707	HG01707	LazaridisNature2014	Coriell Cell Repositories			Spanish	Galicia	Spain	42.5	-8.1	6		592261	F		PASS (genotyping)	Western_Europe
2525	HG01685	HG01685	LazaridisNature2014	Coriell Cell Repositories			Spanish	Galicia	Spain	42.5	-8.1	6		592293	F		PASS (genotyping)	Western_Europe
2526	HG01686	HG01686	LazaridisNature2014	Coriell Cell Repositories			Spanish	Galicia	Spain	42.5	-8.1	6		592876	M		PASS (genotyping)	Western_Europe
2527	HG01704	HG01704	LazaridisNature2014	Coriell Cell Repositories			Spanish	Galicia	Spain	42.5	-8.1	6		591920	F		PASS (genotyping)	Western_Europe
2528	HG01673	HG01673	LazaridisNature2014	Coriell Cell Repositories			Spanish	Aragon	Spain	41	-1	6		592516	F		PASS (genotyping)	Western_Europe
2529	HG01695	HG01695	LazaridisNature2014	Coriell Cell Repositories			Canary_Islander	Canary Islands	Spain	28.1	-15.4	6		592430	F		PASS (genotyping)	Western_Europe
2530	HG01694	HG01694	LazaridisNature2014	Coriell Cell Repositories			Canary_Islander	Canary Islands	Spain	28.1	-15.4	6		593076	M		PASS (genotyping)	Western_Europe
2531	HG01761	HG01761	LazaridisNature2014	Coriell Cell Repositories			Spanish	Catalonia	Spain	41.8	1.5	6		593295	M		PASS (genotyping)	Western_Europe
2532	HG01770	HG01770	LazaridisNature2014	Coriell Cell Repositories			Spanish	Cantabria	Spain	43.3	-4	6		592433	F		PASS (genotyping)	Western_Europe
2533	HG01762	HG01762	LazaridisNature2014	Coriell Cell Repositories			Spanish	Catalonia	Spain	41.8	1.5	6		592272	F		PASS (genotyping)	Western_Europe
2534	HG01773	HG01773	LazaridisNature2014	Coriell Cell Repositories			Spanish	Valencian Community, ValÃ¨ncia	Spain	39.5	-0.4	6		592411	F		PASS (genotyping)	Western_Europe
2543	HG02220	HG02220	LazaridisNature2014	Coriell Cell Repositories			Spanish	Catalonia	Spain	41.8	1.5	6		592200	F		PASS (genotyping)	Western_Europe
2544	HG02238	HG02238	LazaridisNature2014	Coriell Cell Repositories			Spanish	Castilla_la_Mancha	Spain	39.9	-4	6		593107	M		PASS (genotyping)	Western_Europe
2545	HG01678	HG01678	LazaridisNature2014	Coriell Cell Repositories			Spanish	Aragon	Spain	41	-1	6		593178	M		PASS (genotyping)	Western_Europe
2546	HG01699	HG01699	LazaridisNature2014	Coriell Cell Repositories			Spanish	Murcia	Spain	38	-1.1	6		593149	M		PASS (genotyping)	Western_Europe
2547	HG01697	HG01697	LazaridisNature2014	Coriell Cell Repositories			Spanish	Murcia	Spain	38	-1.1	6		592512	F		PASS (genotyping)	Western_Europe
2576	HG00160	HG00160	LazaridisNature2014	Coriell Cell Repositories			English	Cornwall	Great Britain	50.3	-4.9	6		593106	M		PASS (genotyping)	Western_Europe
2673	Malta4AM91	Malta4AM91	LazaridisNature2014	David Comas / Pierre Zalloua			Maltese	La Valetta	Malta	35.94	14.38	7		579491	M		PASS (genotyping)	Middle_East
2674	Malta8AM91	Malta8AM91	LazaridisNature2014	David Comas / Pierre Zalloua			Maltese	La Valetta	Malta	35.94	14.38	7		581457	M		PASS (genotyping)	Middle_East
2679	CRO53	CRO53	LazaridisNature2014	Cristian Capelli / George B. J. Busby / Igor Rudan / Tatijana Zemunik			Croatian	Split	Croatia	43.513	16.446	7		588408	M		PASS (genotyping)	Balkans
2684	NOR119	NOR119	LazaridisNature2014	Cristian Capelli / George B. J. Busby / Tor Hervig			Norwegian	Bergen	Norway	60.359	5.358	7		589811	M		PASS (genotyping)	Northern_Europe
2687	NOR124	NOR124	LazaridisNature2014	Cristian Capelli / George B. J. Busby / Tor Hervig			Norwegian	Bergen	Norway	60.359	5.358	7		589998	M		PASS (genotyping)	Northern_Europe
2688	CRO103	CRO103	LazaridisNature2014	Cristian Capelli / George B. J. Busby / Igor Rudan / Tatijana Zemunik			Croatian	Split	Croatia	43.513	16.446	7		590283	M		PASS (genotyping)	Balkans
2691	CRO107	CRO107	LazaridisNature2014	Cristian Capelli / George B. J. Busby / Igor Rudan / Tatijana Zemunik			Croatian	Split	Croatia	43.513	16.446	7		590287	M		PASS (genotyping)	Balkans
1619	HGDP01076	HGDP01076	PattersonGenetics2012	HGDP			Sardinian		Italy	40	9	1		588842	M		PASS (genotyping)	Sardinia
2699	GREEKGRALPOP18	GREEKGRALPOP18	LazaridisNature2014	David Comas			Greek	Thessaloniki	Greece	40.64	22.94	7		589966	M		PASS (genotyping)	Balkans
1620	HGDP01077	HGDP01077	PattersonGenetics2012	HGDP			Sardinian		Italy	40	9	1		593336	M		PASS (genotyping)	Sardinia
2710	BAS35	BAS35	LazaridisNature2014	David Comas			Basque	Tolosa	Spain	43.13	-2.08	7		589842	M		PASS (genotyping)	Western_Europe
1621	HGDP01078	HGDP01078	PattersonGenetics2012	HGDP			Sardinian		Italy	40	9	1		589518	F		PASS (genotyping)	Sardinia
2720	CRO47	CRO47	LazaridisNature2014	Cristian Capelli / George B. J. Busby / Igor Rudan / Tatijana Zemunik			Croatian	Split	Croatia	43.513	16.446	7		591313	M		PASS (genotyping)	Balkans
2721	NOR106	NOR106	LazaridisNature2014	Cristian Capelli / George B. J. Busby / Tor Hervig			Norwegian	Bergen	Norway	60.359	5.358	7		591382	M		PASS (genotyping)	Northern_Europe
2722	CRO41	CRO41	LazaridisNature2014	Cristian Capelli / George B. J. Busby / Igor Rudan / Tatijana Zemunik			Croatian	Split	Croatia	43.513	16.446	7		591517	M		PASS (genotyping)	Balkans
2725	Malta7AM91	Malta7AM91	LazaridisNature2014	David Comas / Pierre Zalloua			Maltese	La Valetta	Malta	35.94	14.38	7		590496	M		PASS (genotyping)	Middle_East
2728	NOR101	NOR101	LazaridisNature2014	Cristian Capelli / George B. J. Busby / Tor Hervig			Norwegian	Bergen	Norway	60.359	5.358	7		591484	M		PASS (genotyping)	Northern_Europe
1622	HGDP01079	HGDP01079	PattersonGenetics2012	HGDP			Sardinian		Italy	40	9	1		593367	M		PASS (genotyping)	Sardinia
2734	Kayseri24392	Kayseri24392	LazaridisNature2014	Robert W. Mahley / Ugur Hodoglugil			Turkish	Kayseri	Turkey	38.7333	35.48333333	7		591462	M		PASS (genotyping)	Middle_East
2735	Egypt17AQ176	Egypt17AQ176	LazaridisNature2014	David Comas / Pierre Zalloua			Egyptian	Kafar Sheikh	Egypt	31.12	30.96	7		591036	M		PASS (genotyping)	Northern_Africa
2696	TP08	TP08	LazaridisNature2014	Cristian Capelli / George B. J. Busby / Francesca Brisighelli			Sicilian	Trapani	Italy	38.019	12.515	7		590491	M		PASS (genotyping)	Peninsular_Italy
2740	NOR146	NOR146	LazaridisNature2014	Cristian Capelli / George B. J. Busby / Tor Hervig			Norwegian	Bergen	Norway	60.359	5.358	7		591710	M		PASS (genotyping)	Northern_Europe
2715	SR23	SR23	LazaridisNature2014	Cristian Capelli / George B. J. Busby / Francesco Cali / Valentino Romano			Sicilian	Siracusa	Italy	37.067	15.267	7		591199	M		PASS (genotyping)	Peninsular_Italy
2747	NOR108	NOR108	LazaridisNature2014	Cristian Capelli / George B. J. Busby / Tor Hervig			Norwegian	Bergen	Norway	60.359	5.358	7		591911	M		PASS (genotyping)	Northern_Europe
2750	CRO66	CRO66	LazaridisNature2014	Cristian Capelli / George B. J. Busby / Igor Rudan / Tatijana Zemunik			Croatian	Split	Croatia	43.513	16.446	7		591860	M		PASS (genotyping)	Balkans
2752	NOR126	NOR126	LazaridisNature2014	Cristian Capelli / George B. J. Busby / Tor Hervig			Norwegian	Bergen	Norway	60.359	5.358	7		591860	M		PASS (genotyping)	Northern_Europe
2756	GREEKGRALPOP13	GREEKGRALPOP13	LazaridisNature2014	David Comas			Greek	Thessaloniki	Greece	40.64	22.94	7		591638	M		PASS (genotyping)	Balkans
2733	TP05	TP05	LazaridisNature2014	Cristian Capelli / George B. J. Busby / Francesca Brisighelli			Sicilian	Trapani	Italy	38.019	12.515	7		591700	M		PASS (genotyping)	Peninsular_Italy
2758	BAS31	BAS31	LazaridisNature2014	David Comas			Basque	Tolosa	Spain	43.13	-2.08	7		591075	F		PASS (genotyping)	Western_Europe
2759	ALB191	ALB191	LazaridisNature2014	David Comas			Albanian	Tirana	Albania	41.33	19.83	7		590447	F		PASS (genotyping)	Balkans
2760	GREEKGRALPOP15	GREEKGRALPOP15	LazaridisNature2014	David Comas			Greek	Thessaloniki	Greece	40.64	22.94	7		591566	M		PASS (genotyping)	Balkans
2762	NOR107	NOR107	LazaridisNature2014	Cristian Capelli / George B. J. Busby / Tor Hervig			Norwegian	Bergen	Norway	60.359	5.358	7		592087	M		PASS (genotyping)	Northern_Europe
2766	GREEKGRALPOP5	GREEKGRALPOP5	LazaridisNature2014	David Comas			Greek	Thessaloniki	Greece	40.64	22.94	7		591672	M		PASS (genotyping)	Balkans
2769	CRO153	CRO153	LazaridisNature2014	Cristian Capelli / George B. J. Busby / Igor Rudan / Tatijana Zemunik			Croatian	Split	Croatia	43.513	16.446	7		592196	M		PASS (genotyping)	Balkans
2770	NOR109	NOR109	LazaridisNature2014	Cristian Capelli / George B. J. Busby / Tor Hervig			Norwegian	Bergen	Norway	60.359	5.358	7		592119	M		PASS (genotyping)	Northern_Europe
2772	SouthFrench3326	SouthFrench3326	LazaridisNature2014	David Comas			French	Lourdes	France	43.09	-0.05	7		591727	M		PASS (genotyping)	Western_Europe
2773	GREEKGRALPOP9	GREEKGRALPOP9	LazaridisNature2014	David Comas			Greek	Thessaloniki	Greece	40.64	22.94	7		591802	M		PASS (genotyping)	Balkans
2737	SR60	SR60	LazaridisNature2014	Cristian Capelli / George B. J. Busby / Francesco Cali / Valentino Romano			Sicilian	Siracusa	Italy	37.067	15.267	7		591637	M		PASS (genotyping)	Peninsular_Italy
2776	CRO31	CRO31	LazaridisNature2014	Cristian Capelli / George B. J. Busby / Igor Rudan / Tatijana Zemunik			Croatian	Split	Croatia	43.513	16.446	7		592317	M		PASS (genotyping)	Balkans
2745	TP06	TP06	LazaridisNature2014	Cristian Capelli / George B. J. Busby / Francesca Brisighelli			Sicilian	Trapani	Italy	38.019	12.515	7		591969	M		PASS (genotyping)	Peninsular_Italy
2780	GREEKGRALPOP4	GREEKGRALPOP4	LazaridisNature2014	David Comas			Greek	Thessaloniki	Greece	40.64	22.94	7		591993	M		PASS (genotyping)	Balkans
2785	CRO93	CRO93	LazaridisNature2014	Cristian Capelli / George B. J. Busby / Igor Rudan / Tatijana Zemunik			Croatian	Split	Croatia	43.513	16.446	7		592282	M		PASS (genotyping)	Balkans
2786	Malta17AM91	Malta17AM91	LazaridisNature2014	David Comas / Pierre Zalloua			Maltese	La Valetta	Malta	35.94	14.38	7		591579	M		PASS (genotyping)	Middle_East
2789	SouthFrench3947	SouthFrench3947	LazaridisNature2014	David Comas			French	Dax	France	43.71	-1.05	7		592108	M		PASS (genotyping)	Western_Europe
2790	SouthFrench1323	SouthFrench1323	LazaridisNature2014	David Comas			French	Dax	France	43.71	-1.05	7		591876	M		PASS (genotyping)	Western_Europe
2757	TP07	TP07	LazaridisNature2014	Cristian Capelli / George B. J. Busby / Francesca Brisighelli			Sicilian	Trapani	Italy	38.019	12.515	7		592031	M		PASS (genotyping)	Peninsular_Italy
2792	Balikesir16675	Balikesir16675	LazaridisNature2014	Robert Mahley / Ugur Hodoglugil			Turkish_Balikesir	Balikesir	Turkey	39.385	27.533	7		591587	F		PASS (genotyping)	Middle_East
2775	TP04	TP04	LazaridisNature2014	Cristian Capelli / George B. J. Busby / Francesca Brisighelli			Sicilian	Trapani	Italy	38.019	12.515	7		592245	M		PASS (genotyping)	Peninsular_Italy
2796	Egypt15AQ172	Egypt15AQ172	LazaridisNature2014	David Comas / Pierre Zalloua			Egyptian	Mansoura	Egypt	31.04	31.38	7		592150	M		PASS (genotyping)	Northern_Africa
2779	TP25	TP25	LazaridisNature2014	Cristian Capelli / George B. J. Busby / Francesca Brisighelli			Sicilian	Trapani	Italy	38.019	12.515	7		592249	M		PASS (genotyping)	Peninsular_Italy
2798	NOR148	NOR148	LazaridisNature2014	Cristian Capelli / George B. J. Busby / Tor Hervig			Norwegian	Bergen	Norway	60.359	5.358	7		592407	M		PASS (genotyping)	Northern_Europe
2801	CYP19	CYP19	LazaridisNature2014	David Comas / Pierre Zalloua			Cypriot	Nicosia	Cyprus	35.13	33.43	7		591812	M		PASS (genotyping)	Middle_East
2802	CRO48	CRO48	LazaridisNature2014	Cristian Capelli / George B. J. Busby / Igor Rudan / Tatijana Zemunik			Croatian	Split	Croatia	43.513	16.446	7		592582	M		PASS (genotyping)	Balkans
2803	GREEKGRALPOP17	GREEKGRALPOP17	LazaridisNature2014	David Comas			Greek	Thessaloniki	Greece	40.64	22.94	7		592215	M		PASS (genotyping)	Balkans
2806	Egypt3AQ172	Egypt3AQ172	LazaridisNature2014	David Comas / Pierre Zalloua			Egyptian	Tanta	Egypt	30.79	31	7		592114	M		PASS (genotyping)	Northern_Africa
2807	ALB213	ALB213	LazaridisNature2014	David Comas			Albanian	Tirana	Albania	41.33	19.83	7		591477	F		PASS (genotyping)	Balkans
2808	Turkish7BA57	Turkish7BA57	LazaridisNature2014	David Comas / Pierre Zalloua			Turkish	Istambul	Turkey	41.01	28.98	7		592179	M		PASS (genotyping)	Middle_East
2809	BAS22	BAS22	LazaridisNature2014	David Comas			Basque	Tolosa	Spain	43.13	-2.08	7		591241	F		PASS (genotyping)	Western_Europe
2811	GREEKGRALPOP16	GREEKGRALPOP16	LazaridisNature2014	David Comas			Greek	Thessaloniki	Greece	40.64	22.94	7		592245	M		PASS (genotyping)	Balkans
2814	Balikesir16790	Balikesir16790	LazaridisNature2014	Robert Mahley / Ugur Hodoglugil			Turkish_Balikesir	Balikesir	Turkey	39.385	27.533	7		592371	M		PASS (genotyping)	Middle_East
2815	NOR111	NOR111	LazaridisNature2014	Cristian Capelli / George B. J. Busby / Tor Hervig			Norwegian	Bergen	Norway	60.359	5.358	7		592661	M		PASS (genotyping)	Northern_Europe
2816	SouthFrench3951	SouthFrench3951	LazaridisNature2014	David Comas			French	Dax	France	43.71	-1.05	7		592178	M		PASS (genotyping)	Western_Europe
2818	BAS25	BAS25	LazaridisNature2014	David Comas			Basque	Tolosa	Spain	43.13	-2.08	7		591948	M		PASS (genotyping)	Western_Europe
2819	BAS32	BAS32	LazaridisNature2014	David Comas			Basque	Tolosa	Spain	43.13	-2.08	7		592227	M		PASS (genotyping)	Western_Europe
2820	GREEKGRALPOP11	GREEKGRALPOP11	LazaridisNature2014	David Comas			Greek	Thessaloniki	Greece	40.64	22.94	7		592086	M		PASS (genotyping)	Balkans
2823	GREEKGRALPOP10	GREEKGRALPOP10	LazaridisNature2014	David Comas			Greek	Thessaloniki	Greece	40.64	22.94	7		592151	M		PASS (genotyping)	Balkans
2827	Malta2AM91	Malta2AM91	LazaridisNature2014	David Comas / Pierre Zalloua			Maltese	La Valetta	Malta	35.94	14.38	7		592268	M		PASS (genotyping)	Middle_East
2828	GREEKGRALPOP3	GREEKGRALPOP3	LazaridisNature2014	David Comas			Greek	Thessaloniki	Greece	40.64	22.94	7		592444	M		PASS (genotyping)	Balkans
2829	Malta16AM91	Malta16AM91	LazaridisNature2014	David Comas / Pierre Zalloua			Maltese	La Valetta	Malta	35.94	14.38	7		592425	M		PASS (genotyping)	Middle_East
2830	GREEKGRALPOP8	GREEKGRALPOP8	LazaridisNature2014	David Comas			Greek	Thessaloniki	Greece	40.64	22.94	7		592441	M		PASS (genotyping)	Balkans
2833	Turkish8BA62	Turkish8BA62	LazaridisNature2014	David Comas / Pierre Zalloua			Turkish	Balikesir	Turkey	39.65	27.88	7		592474	M		PASS (genotyping)	Middle_East
2835	CYP5	CYP5	LazaridisNature2014	David Comas / Pierre Zalloua			Cypriot	Nicosia	Cyprus	35.13	33.43	7		592332	M		PASS (genotyping)	Middle_East
2837	SouthFrench3068	SouthFrench3068	LazaridisNature2014	David Comas			French	Lourdes	France	43.09	-0.05	7		592510	M		PASS (genotyping)	Western_Europe
2838	Egypt1AQ172	Egypt1AQ172	LazaridisNature2014	David Comas / Pierre Zalloua			Egyptian	Mansoura	Egypt	31.04	31.38	7		592377	M		PASS (genotyping)	Northern_Africa
2839	Cyprus13AJ19	Cyprus13AJ19	LazaridisNature2014	David Comas / Pierre Zalloua			Cypriot	Nicosia	Cyprus	35.13	33.43	7		592533	M		PASS (genotyping)	Middle_East
2843	Malta15AM91	Malta15AM91	LazaridisNature2014	David Comas / Pierre Zalloua			Maltese	La Valetta	Malta	35.94	14.38	7		592602	M		PASS (genotyping)	Middle_East
2848	Istanbul20010	Istanbul20010	LazaridisNature2014	Robert W. Mahley / Ugur Hodoglugil			Turkish	Istanbul	Turkey	41.0167	28.95	7		592692	M		PASS (genotyping)	Middle_East
2849	BAS30	BAS30	LazaridisNature2014	David Comas			Basque	Tolosa	Spain	43.13	-2.08	7		591999	F		PASS (genotyping)	Western_Europe
2851	Cyprus24AJ19	Cyprus24AJ19	LazaridisNature2014	David Comas / Pierre Zalloua			Cypriot	Nicosia	Cyprus	35.13	33.43	7		592545	M		PASS (genotyping)	Middle_East
2859	Turkish4BA57	Turkish4BA57	LazaridisNature2014	David Comas / Pierre Zalloua			Turkish	KÃ¼tahya	Turkey	39.42	29.98	7		592711	M		PASS (genotyping)	Middle_East
2864	Egypt5AQ172	Egypt5AQ172	LazaridisNature2014	David Comas / Pierre Zalloua			Egyptian	Mansoura	Egypt	31.04	31.38	7		592724	M		PASS (genotyping)	Northern_Africa
2868	ALB202	ALB202	LazaridisNature2014	David Comas			Albanian	Tirana	Albania	41.33	19.83	7		592742	M		PASS (genotyping)	Balkans
2872	GREEKGRALPOP12	GREEKGRALPOP12	LazaridisNature2014	David Comas			Greek	Thessaloniki	Greece	40.64	22.94	7		592793	M		PASS (genotyping)	Balkans
2873	SouthFrench1112	SouthFrench1112	LazaridisNature2014	David Comas			French	Lourdes	France	43.09	-0.05	7		592814	M		PASS (genotyping)	Western_Europe
2878	CYP2	CYP2	LazaridisNature2014	David Comas / Pierre Zalloua			Cypriot	Nicosia	Cyprus	35.13	33.43	7		592733	M		PASS (genotyping)	Middle_East
2882	Cyprus2AJ19	Cyprus2AJ19	LazaridisNature2014	David Comas / Pierre Zalloua			Cypriot	Nicosia	Cyprus	35.13	33.43	7		592779	M		PASS (genotyping)	Middle_East
2884	Adana23114	Adana23114	LazaridisNature2014	Robert W. Mahley / Ugur Hodoglugil			Turkish	Adana	Turkey	37	35.31666667	7		592314	F		PASS (genotyping)	Middle_East
2885	GREEKGRALPOP14	GREEKGRALPOP14	LazaridisNature2014	David Comas			Greek	Thessaloniki	Greece	40.64	22.94	7		592801	M		PASS (genotyping)	Balkans
2886	Egypt8AT113	Egypt8AT113	LazaridisNature2014	David Comas / Pierre Zalloua			Egyptian	Cairo	Egypt	31.04	31.38	7		592910	M		PASS (genotyping)	Northern_Africa
2891	SouthFrench4018	SouthFrench4018	LazaridisNature2014	David Comas			French	Dax	France	43.71	-1.05	7		592925	M		PASS (genotyping)	Western_Europe
2893	Trabzon21177	Trabzon21177	LazaridisNature2014	Robert W. Mahley / Ugur Hodoglugil			Turkish	Trabzon	Turkey	41	39.73333333	7		592245	M		PASS (genotyping)	Middle_East
2896	BAS28	BAS28	LazaridisNature2014	David Comas			Basque	Tolosa	Spain	43.13	-2.08	7		592321	F		PASS (genotyping)	Western_Europe
2897	Aydin18784	Aydin18784	LazaridisNature2014	Robert W. Mahley / Ugur Hodoglugil			Turkish	Aydin	Turkey	37.85	27.83333333	7		592951	M		PASS (genotyping)	Middle_East
2899	Istanbul19810	Istanbul19810	LazaridisNature2014	Robert W. Mahley / Ugur Hodoglugil			Turkish	Istanbul	Turkey	41.0167	28.95	7		592334	F		PASS (genotyping)	Middle_East
2900	Trabzon21557	Trabzon21557	LazaridisNature2014	Robert W. Mahley / Ugur Hodoglugil			Turkish	Trabzon	Turkey	41	39.73333333	7		592964	M		PASS (genotyping)	Middle_East
2907	ALB212	ALB212	LazaridisNature2014	David Comas			Albanian	Tirana	Albania	41.33	19.83	7		592301	F		PASS (genotyping)	Balkans
2909	Egypt12AQ172	Egypt12AQ172	LazaridisNature2014	David Comas / Pierre Zalloua			Egyptian	Mansoura	Egypt	31.04	31.38	7		592873	M		PASS (genotyping)	Northern_Africa
2916	ALB220	ALB220	LazaridisNature2014	David Comas			Albanian	Tirana	Albania	41.33	19.83	7		592297	F		PASS (genotyping)	Balkans
2917	Cyprus22AJ19	Cyprus22AJ19	LazaridisNature2014	David Comas / Pierre Zalloua			Cypriot	Nicosia	Cyprus	35.13	33.43	7		592295	F		PASS (genotyping)	Middle_East
2920	Egypt9AQ172	Egypt9AQ172	LazaridisNature2014	David Comas / Pierre Zalloua			Egyptian	Mansoura	Egypt	31.04	31.38	7		592984	M		PASS (genotyping)	Northern_Africa
2921	Malta12AM91	Malta12AM91	LazaridisNature2014	David Comas / Pierre Zalloua			Maltese	La Valetta	Malta	35.94	14.38	7		592962	M		PASS (genotyping)	Middle_East
2922	Trabzon21534	Trabzon21534	LazaridisNature2014	Robert W. Mahley / Ugur Hodoglugil			Turkish	Trabzon	Turkey	41	39.73333333	7		593032	M		PASS (genotyping)	Middle_East
2924	BAS27	BAS27	LazaridisNature2014	David Comas			Basque	Tolosa	Spain	43.13	-2.08	7		593003	M		PASS (genotyping)	Western_Europe
2925	Cyprus21AJ19	Cyprus21AJ19	LazaridisNature2014	David Comas / Pierre Zalloua			Cypriot	Nicosia	Cyprus	35.13	33.43	7		592906	M		PASS (genotyping)	Middle_East
2928	Turkish9BA57	Turkish9BA57	LazaridisNature2014	David Comas / Pierre Zalloua			Turkish	Izmir	Turkey	38.42	27.13	7		593038	M		PASS (genotyping)	Middle_East
2931	Kayseri24075	Kayseri24075	LazaridisNature2014	Robert W. Mahley / Ugur Hodoglugil			Turkish	Kayseri	Turkey	38.7333	35.48333333	7		593027	M		PASS (genotyping)	Middle_East
2932	Egypt7AQ172	Egypt7AQ172	LazaridisNature2014	David Comas / Pierre Zalloua			Egyptian	Mansoura	Egypt	31.04	31.38	7		592951	M		PASS (genotyping)	Northern_Africa
2935	ALB230	ALB230	LazaridisNature2014	David Comas			Albanian	Tirana	Albania	41.33	19.83	7		592459	F		PASS (genotyping)	Balkans
2937	Adana23108	Adana23108	LazaridisNature2014	Robert W. Mahley / Ugur Hodoglugil			Turkish	Adana	Turkey	37	35.31666667	7		593075	M		PASS (genotyping)	Middle_East
2942	Balikesir16887	Balikesir16887	LazaridisNature2014	Robert Mahley / Ugur Hodoglugil			Turkish_Balikesir	Balikesir	Turkey	39.385	27.533	7		592518	F		PASS (genotyping)	Middle_East
2946	BAS33	BAS33	LazaridisNature2014	David Comas			Basque	Tolosa	Spain	43.13	-2.08	7		592522	F		PASS (genotyping)	Western_Europe
2954	Kayseri24266	Kayseri24266	LazaridisNature2014	Robert W. Mahley / Ugur Hodoglugil			Turkish	Kayseri	Turkey	38.7333	35.48333333	7		592568	F		PASS (genotyping)	Middle_East
2955	Balikesir16653	Balikesir16653	LazaridisNature2014	Robert Mahley / Ugur Hodoglugil			Turkish_Balikesir	Balikesir	Turkey	39.385	27.533	7		593181	M		PASS (genotyping)	Middle_East
2956	Istanbul25095	Istanbul25095	LazaridisNature2014	Robert W. Mahley / Ugur Hodoglugil			Turkish	Istanbul	Turkey	41.0167	28.95	7		593198	M		PASS (genotyping)	Middle_East
2957	Aydin18112	Aydin18112	LazaridisNature2014	Robert W. Mahley / Ugur Hodoglugil			Turkish	Aydin	Turkey	37.85	27.83333333	7		593169	M		PASS (genotyping)	Middle_East
2959	Kayseri24402	Kayseri24402	LazaridisNature2014	Robert W. Mahley / Ugur Hodoglugil			Turkish	Kayseri	Turkey	38.7333	35.48333333	7		592614	F		PASS (genotyping)	Middle_East
2961	Istanbul25081	Istanbul25081	LazaridisNature2014	Robert W. Mahley / Ugur Hodoglugil			Turkish	Istanbul	Turkey	41.0167	28.95	7		593233	M		PASS (genotyping)	Middle_East
2962	Aydin18596	Aydin18596	LazaridisNature2014	Robert W. Mahley / Ugur Hodoglugil			Turkish	Aydin	Turkey	37.85	27.83333333	7		593214	M		PASS (genotyping)	Middle_East
2965	Istanbul17778	Istanbul17778	LazaridisNature2014	Robert W. Mahley / Ugur Hodoglugil			Turkish	Istanbul	Turkey	41.0167	28.95	7		593158	M		PASS (genotyping)	Middle_East
2968	Istanbul15781	Istanbul15781	LazaridisNature2014	Robert W. Mahley / Ugur Hodoglugil			Turkish	Istanbul	Turkey	41.0167	28.95	7		593254	M		PASS (genotyping)	Middle_East
2970	Adana23136	Adana23136	LazaridisNature2014	Robert W. Mahley / Ugur Hodoglugil			Turkish	Adana	Turkey	37	35.31666667	7		593255	M		PASS (genotyping)	Middle_East
2976	Adana23113	Adana23113	LazaridisNature2014	Robert W. Mahley / Ugur Hodoglugil			Turkish	Adana	Turkey	37	35.31666667	7		593295	M		PASS (genotyping)	Middle_East
2978	Trabzon21575	Trabzon21575	LazaridisNature2014	Robert W. Mahley / Ugur Hodoglugil			Turkish	Trabzon	Turkey	41	39.73333333	7		593279	M		PASS (genotyping)	Middle_East
2979	Aydin18636	Aydin18636	LazaridisNature2014	Robert W. Mahley / Ugur Hodoglugil			Turkish	Aydin	Turkey	37.85	27.83333333	7		592723	F		PASS (genotyping)	Middle_East
2980	Istanbul20040	Istanbul20040	LazaridisNature2014	Robert W. Mahley / Ugur Hodoglugil			Turkish	Istanbul	Turkey	41.0167	28.95	7		592726	F		PASS (genotyping)	Middle_East
2983	Adana23144	Adana23144	LazaridisNature2014	Robert W. Mahley / Ugur Hodoglugil			Turkish	Adana	Turkey	37	35.31666667	7		592704	F		PASS (genotyping)	Middle_East
2985	Kayseri23967	Kayseri23967	LazaridisNature2014	Robert W. Mahley / Ugur Hodoglugil			Turkish	Kayseri	Turkey	38.7333	35.48333333	7		593310	M		PASS (genotyping)	Middle_East
2987	Trabzon21174	Trabzon21174	LazaridisNature2014	Robert W. Mahley / Ugur Hodoglugil			Turkish	Trabzon	Turkey	41	39.73333333	7		593321	M		PASS (genotyping)	Middle_East
2988	Aydin18873	Aydin18873	LazaridisNature2014	Robert W. Mahley / Ugur Hodoglugil			Turkish	Aydin	Turkey	37.85	27.83333333	7		593335	M		PASS (genotyping)	Middle_East
2990	Kayseri23892	Kayseri23892	LazaridisNature2014	Robert W. Mahley / Ugur Hodoglugil			Turkish	Kayseri	Turkey	38.7333	35.48333333	7		593359	M		PASS (genotyping)	Middle_East
2991	Istanbul19185	Istanbul19185	LazaridisNature2014	Robert W. Mahley / Ugur Hodoglugil			Turkish	Istanbul	Turkey	41.0167	28.95	7		593380	M		PASS (genotyping)	Middle_East
2992	Istanbul25098	Istanbul25098	LazaridisNature2014	Robert W. Mahley / Ugur Hodoglugil			Turkish	Istanbul	Turkey	41.0167	28.95	7		593375	M		PASS (genotyping)	Middle_East
2993	Adana23133	Adana23133	LazaridisNature2014	Robert W. Mahley / Ugur Hodoglugil			Turkish	Adana	Turkey	37	35.31666667	7		592759	F		PASS (genotyping)	Middle_East
2995	Trabzon21515	Trabzon21515	LazaridisNature2014	Robert W. Mahley / Ugur Hodoglugil			Turkish	Trabzon	Turkey	41	39.73333333	7		593350	M		PASS (genotyping)	Middle_East
2996	Kayseri24032	Kayseri24032	LazaridisNature2014	Robert W. Mahley / Ugur Hodoglugil			Turkish	Kayseri	Turkey	38.7333	35.48333333	7		593356	M		PASS (genotyping)	Middle_East
2998	Kayseri23549	Kayseri23549	LazaridisNature2014	Robert W. Mahley / Ugur Hodoglugil			Turkish	Kayseri	Turkey	38.7333	35.48333333	7		593361	M		PASS (genotyping)	Middle_East
3000	Trabzon21544	Trabzon21544	LazaridisNature2014	Robert W. Mahley / Ugur Hodoglugil			Turkish	Trabzon	Turkey	41	39.73333333	7		593399	M		PASS (genotyping)	Middle_East
3001	Adana23150	Adana23150	LazaridisNature2014	Robert W. Mahley / Ugur Hodoglugil			Turkish	Adana	Turkey	37	35.31666667	7		593388	M		PASS (genotyping)	Middle_East
3002	Kayseri23271	Kayseri23271	LazaridisNature2014	Robert W. Mahley / Ugur Hodoglugil			Turkish	Kayseri	Turkey	38.7333	35.48333333	7		592797	F		PASS (genotyping)	Middle_East
3003	Trabzon21645	Trabzon21645	LazaridisNature2014	Robert W. Mahley / Ugur Hodoglugil			Turkish	Trabzon	Turkey	41	39.73333333	7		593395	M		PASS (genotyping)	Middle_East
3004	Adana23147	Adana23147	LazaridisNature2014	Robert W. Mahley / Ugur Hodoglugil			Turkish	Adana	Turkey	37	35.31666667	7		593408	M		PASS (genotyping)	Middle_East
3007	Egypt22TD21	Egypt22TD21	LazaridisNature2014	David Comas / Pierre Zalloua			Egyptian	Cairo	Egypt	31.04	31.38	7		593405	M		PASS (genotyping)	Northern_Africa
3009	Aydin18483	Aydin18483	LazaridisNature2014	Robert W. Mahley / Ugur Hodoglugil			Turkish	Aydin	Turkey	37.85	27.83333333	7		592875	F		PASS (genotyping)	Middle_East
3011	Balikesir17006	Balikesir17006	LazaridisNature2014	Robert Mahley / Ugur Hodoglugil			Turkish_Balikesir	Balikesir	Turkey	39.385	27.533	7		593430	M		PASS (genotyping)	Middle_East
3012	Aydin18419	Aydin18419	LazaridisNature2014	Robert W. Mahley / Ugur Hodoglugil			Turkish	Aydin	Turkey	37.85	27.83333333	7		592874	F		PASS (genotyping)	Middle_East
3013	Kayseri24276	Kayseri24276	LazaridisNature2014	Robert W. Mahley / Ugur Hodoglugil			Turkish	Kayseri	Turkey	38.7333	35.48333333	7		592841	F		PASS (genotyping)	Middle_East
3015	Istanbul19708	Istanbul19708	LazaridisNature2014	Robert W. Mahley / Ugur Hodoglugil			Turkish	Istanbul	Turkey	41.0167	28.95	7		592869	F		PASS (genotyping)	Middle_East
3017	Trabzon21173	Trabzon21173	LazaridisNature2014	Robert W. Mahley / Ugur Hodoglugil			Turkish	Trabzon	Turkey	41	39.73333333	7		592857	M		PASS (genotyping)	Middle_East
3019	Adana23112	Adana23112	LazaridisNature2014	Robert W. Mahley / Ugur Hodoglugil			Turkish	Adana	Turkey	37	35.31666667	7		593469	M		PASS (genotyping)	Middle_East
3021	Adana23117	Adana23117	LazaridisNature2014	Robert W. Mahley / Ugur Hodoglugil			Turkish	Adana	Turkey	37	35.31666667	7		593532	M		PASS (genotyping)	Middle_East
3029	Lebanese1AQ127	Lebanese1AQ127	LazaridisNature2016	David Comas/Pierre Zalloua			Lebanese_Christian	Beirut	Lebanon	33.89	35.5	MixedPop		585425	M		PASS (genotyping)	Middle_East
3030	Lebanese1AQ170	Lebanese1AQ170	LazaridisNature2016	David Comas/Pierre Zalloua			Lebanese_Christian	Beirut	Lebanon	33.89	35.5	MixedPop		584898	F		PASS (genotyping)	Middle_East
3031	Lebanese2AQ121	Lebanese2AQ121	LazaridisNature2016	David Comas/Pierre Zalloua			Lebanese_Muslim	Beirut	Lebanon	33.89	35.5	MixedPop		586224	F		PASS (genotyping)	Middle_East
3032	Lebanese2AQ127	Lebanese2AQ127	LazaridisNature2016	David Comas/Pierre Zalloua			Lebanese_Muslim	Beirut	Lebanon	33.89	35.5	MixedPop		575208	M		PASS (genotyping)	Middle_East
3033	Lebanese4AQ115	Lebanese4AQ115	LazaridisNature2016	David Comas/Pierre Zalloua			Lebanese_Christian	Beirut	Lebanon	33.89	35.5	MixedPop		585683	M		PASS (genotyping)	Middle_East
3034	Lebanese6AQ115	Lebanese6AQ115	LazaridisNature2016	David Comas/Pierre Zalloua			Lebanese_Christian	Beirut	Lebanon	33.89	35.5	MixedPop		582936	M		PASS (genotyping)	Middle_East
3035	Lebanese6AQ170	Lebanese6AQ170	LazaridisNature2016	David Comas/Pierre Zalloua			Lebanese_Christian	Beirut	Lebanon	33.89	35.5	MixedPop		580765	M		PASS (genotyping)	Middle_East
3036	Lebanese6AS15	Lebanese6AS15	LazaridisNature2016	David Comas/Pierre Zalloua			Lebanese_Muslim	Beirut	Lebanon	33.89	35.5	MixedPop		586379	M		PASS (genotyping)	Middle_East
3037	Lebanese7AQ150	Lebanese7AQ150	LazaridisNature2016	David Comas/Pierre Zalloua			Lebanese_Muslim	Beirut	Lebanon	33.89	35.5	MixedPop		583094	M		PASS (genotyping)	Middle_East
3038	Lebanese7AR20	Lebanese7AR20	LazaridisNature2016	David Comas/Pierre Zalloua			Lebanese_Muslim	Beirut	Lebanon	33.89	35.5	MixedPop		586431	M		PASS (genotyping)	Middle_East
3039	Lebanese7AR23	Lebanese7AR23	LazaridisNature2016	David Comas/Pierre Zalloua			Lebanese_Muslim	Beirut	Lebanon	33.89	35.5	MixedPop		586353	M		PASS (genotyping)	Middle_East
3040	Lebanese8AS15	Lebanese8AS15	LazaridisNature2016	David Comas/Pierre Zalloua			Lebanese_Christian	Beirut	Lebanon	33.89	35.5	MixedPop		585673	M		PASS (genotyping)	Middle_East
3041	Lebanese10AQ127	Lebanese10AQ127	LazaridisNature2016	David Comas/Pierre Zalloua			Lebanese_Muslim	Beirut	Lebanon	33.89	35.5	MixedPop		586481	M		PASS (genotyping)	Middle_East
3042	Lebanese10AR37	Lebanese10AR37	LazaridisNature2016	David Comas/Pierre Zalloua			Lebanese_Christian	Beirut	Lebanon	33.89	35.5	MixedPop		586378	M		PASS (genotyping)	Middle_East
3043	Lebanese11AS14	Lebanese11AS14	LazaridisNature2016	David Comas/Pierre Zalloua			Lebanese_Muslim	Beirut	Lebanon	33.89	35.5	MixedPop		586312	F		PASS (genotyping)	Middle_East
3044	Lebanese15AR37	Lebanese15AR37	LazaridisNature2016	David Comas/Pierre Zalloua			Lebanese_Christian	Beirut	Lebanon	33.89	35.5	MixedPop		567627	M		PASS (genotyping)	Middle_East
3045	Lebanese20AR21	Lebanese20AR21	LazaridisNature2016	David Comas/Pierre Zalloua			Lebanese_Muslim	Beirut	Lebanon	33.89	35.5	MixedPop		585773	F		PASS (genotyping)	Middle_East
3046	Lebanese22BA23	Lebanese22BA23	LazaridisNature2016	David Comas/Pierre Zalloua			Lebanese_Christian	Beirut	Lebanon	33.89	35.5	MixedPop		585847	F		PASS (genotyping)	Middle_East
3047	Lebanese24AR27	Lebanese24AR27	LazaridisNature2016	David Comas/Pierre Zalloua			Lebanese_Muslim	Beirut	Lebanon	33.89	35.5	MixedPop		585678	M		PASS (genotyping)	Middle_East
3048	Lebanese30AR21	Lebanese30AR21	LazaridisNature2016	David Comas/Pierre Zalloua			Lebanese_Muslim	Beirut	Lebanon	33.89	35.5	MixedPop		579850	M		PASS (genotyping)	Middle_East
3049	French23812	French23812	LazaridisNature2016	Loic Yengo and Philippe Froguel			French	Finistere	France	48.2988	-4.123009966	MixedPop		582158	M		PASS (genotyping)	Western_Europe
3050	French23814	French23814	LazaridisNature2016	Loic Yengo and Philippe Froguel			French	Nord	France	50.4281	3.246792808	MixedPop		586424	M		PASS (genotyping)	Western_Europe
3051	French23821	French23821	LazaridisNature2016	Loic Yengo and Philippe Froguel			French	Pas-de-Calais	France	50.462	2.332995724	MixedPop		585729	F		PASS (genotyping)	Western_Europe
3052	French23830	French23830	LazaridisNature2016	Loic Yengo and Philippe Froguel			French	Ille-et-Vilaine	France	48.1926	-1.627910464	MixedPop		585628	M		PASS (genotyping)	Western_Europe
3053	French23833	French23833	LazaridisNature2016	Loic Yengo and Philippe Froguel			French	Finistere	France	48.2988	-4.123009966	MixedPop		585465	F		PASS (genotyping)	Western_Europe
3054	French23862	French23862	LazaridisNature2016	Loic Yengo and Philippe Froguel			French	Pas-de-Calais	France	50.462	2.332995724	MixedPop		584345	M		PASS (genotyping)	Western_Europe
3055	French23915	French23915	LazaridisNature2016	Loic Yengo and Philippe Froguel			French	Seine-Maritime	France	49.6751	0.977685858	MixedPop		584249	M		PASS (genotyping)	Western_Europe
3056	French23919	French23919	LazaridisNature2016	Loic Yengo and Philippe Froguel			French	Yonne	France	47.8478	3.592557896	MixedPop		582950	F		PASS (genotyping)	Western_Europe
3058	French23989	French23989	LazaridisNature2016	Loic Yengo and Philippe Froguel			French	Cote d'Armor	France	48.4747	-2.839401333	MixedPop		581294	F		PASS (genotyping)	Western_Europe
3059	French24061	French24061	LazaridisNature2016	Loic Yengo and Philippe Froguel			French	Loire-Atlantique	France	47.3428	-1.66718251	MixedPop		586004	M		PASS (genotyping)	Western_Europe
3060	French24075	French24075	LazaridisNature2016	Loic Yengo and Philippe Froguel			French	Moselle	France	49.047	6.61545411	MixedPop		584066	F		PASS (genotyping)	Western_Europe
3061	French24076	French24076	LazaridisNature2016	Loic Yengo and Philippe Froguel			French	Moselle	France	49.047	6.61545411	MixedPop		585302	M		PASS (genotyping)	Western_Europe
3062	French24090	French24090	LazaridisNature2016	Loic Yengo and Philippe Froguel			French	Cote d'Armor	France	48.4747	-2.839401333	MixedPop		586551	M		PASS (genotyping)	Western_Europe
3063	French24118	French24118	LazaridisNature2016	Loic Yengo and Philippe Froguel			French	Cote d'Or	France	47.3733	4.794084373	MixedPop		585186	M		PASS (genotyping)	Western_Europe
3064	French24120	French24120	LazaridisNature2016	Loic Yengo and Philippe Froguel			French	Finistere	France	48.2988	-4.123009966	MixedPop		584342	F		PASS (genotyping)	Western_Europe
3065	French24124	French24124	LazaridisNature2016	Loic Yengo and Philippe Froguel			French	Moselle	France	49.047	6.61545411	MixedPop		583360	M		PASS (genotyping)	Western_Europe
3066	French24144	French24144	LazaridisNature2016	Loic Yengo and Philippe Froguel			French	Nord	France	50.4281	3.246792808	MixedPop		575628	F		PASS (genotyping)	Western_Europe
3067	French24148	French24148	LazaridisNature2016	Loic Yengo and Philippe Froguel			French	Moselle	France	49.047	6.61545411	MixedPop		586090	M		PASS (genotyping)	Western_Europe
3068	French24178	French24178	LazaridisNature2016	Loic Yengo and Philippe Froguel			French	Moselle	France	49.047	6.61545411	MixedPop		581962	F		PASS (genotyping)	Western_Europe
3069	French24247	French24247	LazaridisNature2016	Loic Yengo and Philippe Froguel			French	Cote d'Armor	France	48.4747	-2.839401333	MixedPop		585111	F		PASS (genotyping)	Western_Europe
3070	French24381	French24381	LazaridisNature2016	Loic Yengo and Philippe Froguel			French	Finistere	France	48.2988	-4.123009966	MixedPop		585469	F		PASS (genotyping)	Western_Europe
3071	French24400	French24400	LazaridisNature2016	Loic Yengo and Philippe Froguel			French	Finistere	France	48.2988	-4.123009966	MixedPop		585393	M		PASS (genotyping)	Western_Europe
3072	French24408	French24408	LazaridisNature2016	Loic Yengo and Philippe Froguel			French	Seine-Maritime	France	49.6751	0.977685858	MixedPop		584913	F		PASS (genotyping)	Western_Europe
3073	French24433	French24433	LazaridisNature2016	Loic Yengo and Philippe Froguel			French	Moselle	France	49.047	6.61545411	MixedPop		581304	M		PASS (genotyping)	Western_Europe
3074	French24434	French24434	LazaridisNature2016	Loic Yengo and Philippe Froguel			French	Moselle	France	49.047	6.61545411	MixedPop		586186	F		PASS (genotyping)	Western_Europe
3075	French24437	French24437	LazaridisNature2016	Loic Yengo and Philippe Froguel			French	Moselle	France	49.047	6.61545411	MixedPop		586102	F		PASS (genotyping)	Western_Europe
3076	French24690	French24690	LazaridisNature2016	Loic Yengo and Philippe Froguel			French	Pas-de-Calais	France	50.462	2.332995724	MixedPop		585222	U		PASS (genotyping)	Western_Europe
3077	French24817	French24817	LazaridisNature2016	Loic Yengo and Philippe Froguel			French	Aisne	France	49.5484	3.529341431	MixedPop		576748	M		PASS (genotyping)	Western_Europe
3078	French25068	French25068	LazaridisNature2016	Loic Yengo and Philippe Froguel			French	Pas-de-Calais	France	50.462	2.332995724	MixedPop		586079	F		PASS (genotyping)	Western_Europe
3079	PV001	PV001	LazaridisNature2016	Antonio Torroni / Ornella Semino			Iranian_Bandari	Bandar Abbas / Hormozgan	Iran	27.183	56.267	MixedPop		586450	M		PASS (genotyping)	Middle_East
3081	PV003	PV003	LazaridisNature2016	Antonio Torroni / Ornella Semino			Iranian_Bandari	Bandar Abbas / Hormozgan	Iran	27.183	56.267	MixedPop		586033	M		PASS (genotyping)	Middle_East
3082	PV004	PV004	LazaridisNature2016	Antonio Torroni / Ornella Semino			Iranian_Bandari	Bandar Abbas / Hormozgan	Iran	27.183	56.267	MixedPop		586637	M		PASS (genotyping)	Middle_East
3083	PV005	PV005	LazaridisNature2016	Antonio Torroni / Ornella Semino			Iranian_Bandari	Bandar Abbas / Hormozgan	Iran	27.183	56.267	MixedPop		586716	M		PASS (genotyping)	Middle_East
3085	PV007	PV007	LazaridisNature2016	Antonio Torroni / Ornella Semino			Iranian_Bandari	Bandar Abbas / Hormozgan	Iran	27.183	56.267	MixedPop		586755	M		PASS (genotyping)	Middle_East
3086	PV008	PV008	LazaridisNature2016	Antonio Torroni / Ornella Semino			Iranian_Bandari	Bandar Abbas / Hormozgan	Iran	27.183	56.267	MixedPop		585914	M		PASS (genotyping)	Middle_East
3107	PV019	PV019	LazaridisNature2016	Antonio Torroni / Ornella Semino			Iranian	Babol / Mazandaran / Mazandarani	Iran	36.529	52.671	MixedPop		586213	M		PASS (genotyping)	Middle_East
3108	PV020	PV020	LazaridisNature2016	Antonio Torroni / Ornella Semino			Iranian	Babol / Mazandaran / Mazandarani	Iran	36.529	52.671	MixedPop		584487	M		PASS (genotyping)	Middle_East
3109	PV021	PV021	LazaridisNature2016	Antonio Torroni / Ornella Semino			Iranian	Babol / Mazandaran / Mazandarani	Iran	36.529	52.671	MixedPop		584778	M		PASS (genotyping)	Middle_East
3110	PV022	PV022	LazaridisNature2016	Antonio Torroni / Ornella Semino			Iranian	Babol / Mazandaran / Mazandarani	Iran	36.529	52.671	MixedPop		586631	M		PASS (genotyping)	Middle_East
3111	PV023	PV023	LazaridisNature2016	Antonio Torroni / Ornella Semino			Iranian	Babol / Mazandaran / Mazandarani	Iran	36.529	52.671	MixedPop		586290	M		PASS (genotyping)	Middle_East
3112	PV024	PV024	LazaridisNature2016	Antonio Torroni / Ornella Semino			Iranian	Babol / Mazandaran / Mazandarani	Iran	36.529	52.671	MixedPop		586699	M		PASS (genotyping)	Middle_East
3113	PV025	PV025	LazaridisNature2016	Antonio Torroni / Ornella Semino			Iranian	Babol / Mazandaran / Mazandarani	Iran	36.529	52.671	MixedPop		585839	M		PASS (genotyping)	Middle_East
3114	PV026	PV026	LazaridisNature2016	Antonio Torroni / Ornella Semino			Iranian	Babol / Mazandaran / Mazandarani	Iran	36.529	52.671	MixedPop		584636	M		PASS (genotyping)	Middle_East
3115	PV027	PV027	LazaridisNature2016	Antonio Torroni / Ornella Semino			Iranian	Babol / Mazandaran / Mazandarani	Iran	36.529	52.671	MixedPop		584555	M		PASS (genotyping)	Middle_East
3116	PV028	PV028	LazaridisNature2016	Antonio Torroni / Ornella Semino			Iranian	Babol / Mazandaran / Mazandarani	Iran	36.529	52.671	MixedPop		586446	M		PASS (genotyping)	Middle_East
2791	SR48R	SR48R	LazaridisNature2014	Cristian Capelli / George B. J. Busby / Francesco Cali / Valentino Romano			Sicilian	Siracusa	Italy	37.067	15.267	7		592413	M		PASS (genotyping)	Peninsular_Italy
2794	SR44	SR44	LazaridisNature2014	Cristian Capelli / George B. J. Busby / Francesco Cali / Valentino Romano			Sicilian	Siracusa	Italy	37.067	15.267	7		592347	M		PASS (genotyping)	Peninsular_Italy
2797	SR64	SR64	LazaridisNature2014	Cristian Capelli / George B. J. Busby / Francesco Cali / Valentino Romano			Sicilian	Siracusa	Italy	37.067	15.267	7		592399	M		PASS (genotyping)	Peninsular_Italy
3136	PV009	PV009	LazaridisNature2016	Antonio Torroni / Ornella Semino			Iranian	Khoramabad / Lorestan / Lori	Iran	33.465	48.339	MixedPop		585159	M		PASS (genotyping)	Middle_East
3137	PV010	PV010	LazaridisNature2016	Antonio Torroni / Ornella Semino			Iranian	Khoramabad / Lorestan / Lori	Iran	33.465	48.339	MixedPop		565604	M		PASS (genotyping)	Middle_East
3138	PV011	PV011	LazaridisNature2016	Antonio Torroni / Ornella Semino			Iranian	Khoramabad / Lorestan / Lori	Iran	33.465	48.339	MixedPop		586184	M		PASS (genotyping)	Middle_East
3139	PV012	PV012	LazaridisNature2016	Antonio Torroni / Ornella Semino			Iranian	Khoramabad / Lorestan / Lori	Iran	33.465	48.339	MixedPop		586679	M		PASS (genotyping)	Middle_East
3140	PV013	PV013	LazaridisNature2016	Antonio Torroni / Ornella Semino			Iranian	Khoramabad / Lorestan / Lori	Iran	33.465	48.339	MixedPop		586199	M		PASS (genotyping)	Middle_East
3141	PV014	PV014	LazaridisNature2016	Antonio Torroni / Ornella Semino			Iranian	Khoramabad / Lorestan / Lori	Iran	33.465	48.339	MixedPop		586000	M		PASS (genotyping)	Middle_East
3142	PV015	PV015	LazaridisNature2016	Antonio Torroni / Ornella Semino			Iranian	Khoramabad / Lorestan / Lori	Iran	33.465	48.339	MixedPop		585670	M		PASS (genotyping)	Middle_East
3143	PV016	PV016	LazaridisNature2016	Antonio Torroni / Ornella Semino			Iranian	Khoramabad / Lorestan / Lori	Iran	33.465	48.339	MixedPop		586278	M		PASS (genotyping)	Middle_East
3144	PV017	PV017	LazaridisNature2016	Antonio Torroni / Ornella Semino			Iranian	Khoramabad / Lorestan / Lori	Iran	33.465	48.339	MixedPop		586315	M		PASS (genotyping)	Middle_East
3145	PV018	PV018	LazaridisNature2016	Antonio Torroni / Ornella Semino			Iranian	Khoramabad / Lorestan / Lori	Iran	33.465	48.339	MixedPop		585412	M		PASS (genotyping)	Middle_East
3182	PV029	PV029	LazaridisNature2016	Antonio Torroni / Ornella Semino			Iranian	Shiraz / Fars / Persian	Iran	29.591	52.584	MixedPop		585837	M		PASS (genotyping)	Middle_East
3183	PV030	PV030	LazaridisNature2016	Antonio Torroni / Ornella Semino			Iranian	Shiraz / Fars / Persian	Iran	29.591	52.584	MixedPop		585787	M		PASS (genotyping)	Middle_East
3184	PV031	PV031	LazaridisNature2016	Antonio Torroni / Ornella Semino			Iranian	Shiraz / Fars / Persian	Iran	29.591	52.584	MixedPop		584448	M		PASS (genotyping)	Middle_East
3185	PV032	PV032	LazaridisNature2016	Antonio Torroni / Ornella Semino			Iranian	Shiraz / Fars / Persian	Iran	29.591	52.584	MixedPop		584440	M		PASS (genotyping)	Middle_East
3186	PV033	PV033	LazaridisNature2016	Antonio Torroni / Ornella Semino			Iranian	Shiraz / Fars / Persian	Iran	29.591	52.584	MixedPop		585733	M		PASS (genotyping)	Middle_East
3187	PV034	PV034	LazaridisNature2016	Antonio Torroni / Ornella Semino			Iranian	Shiraz / Fars / Persian	Iran	29.591	52.584	MixedPop		585751	M		PASS (genotyping)	Middle_East
3188	PV035	PV035	LazaridisNature2016	Antonio Torroni / Ornella Semino			Iranian	Shiraz / Fars / Persian	Iran	29.591	52.584	MixedPop		583354	M		PASS (genotyping)	Middle_East
3189	PV036	PV036	LazaridisNature2016	Antonio Torroni / Ornella Semino			Iranian	Shiraz / Fars / Persian	Iran	29.591	52.584	MixedPop		583896	M		PASS (genotyping)	Middle_East
3190	PV037	PV037	LazaridisNature2016	Antonio Torroni / Ornella Semino			Iranian	Shiraz / Fars / Persian	Iran	29.591	52.584	MixedPop		586089	M		PASS (genotyping)	Middle_East
3191	PV038	PV038	LazaridisNature2016	Antonio Torroni / Ornella Semino			Iranian	Shiraz / Fars / Persian	Iran	29.591	52.584	MixedPop		582032	M		PASS (genotyping)	Middle_East
3277	A306	A306	LazaridisNature2016	Martin Richards / Gheorghe Stefanescu / Luminita Bejenaru			Romanian	Apuseni mountains, Horea village	Romania	46.5022	22.950277	MixedPop		586701	F		PASS (genotyping)	Balkans
3278	A325	A325	LazaridisNature2016	Martin Richards / Gheorghe Stefanescu / Luminita Bejenaru			Romanian	Apuseni mountains, Horea village	Romania	46.5022	22.950277	MixedPop		584639	F		PASS (genotyping)	Balkans
3279	A343	A343	LazaridisNature2016	Martin Richards / Gheorghe Stefanescu / Luminita Bejenaru			Romanian	Apuseni mountains, Horea village	Romania	46.5022	22.950277	MixedPop		586532	F		PASS (genotyping)	Balkans
3280	A362	A362	LazaridisNature2016	Martin Richards / Gheorghe Stefanescu / Luminita Bejenaru			Romanian	Apuseni mountains, Horea village	Romania	46.5022	22.950277	MixedPop		586637	F		PASS (genotyping)	Balkans
3281	A374	A374	LazaridisNature2016	Martin Richards / Gheorghe Stefanescu / Luminita Bejenaru			Romanian	Apuseni mountains, Horea village	Romania	46.5022	22.950277	MixedPop		586351	F		PASS (genotyping)	Balkans
3282	Assyrian151	Assyrian151	LazaridisNature2016	Michel Shamoon-Pour / D. Andrew Merriwether			Assyrian	Jilu, HakkÃ¢ri	Turkey	37.47	43.94	MixedPop		584159	F		PASS (genotyping)	Middle_East
3283	Assyrian152	Assyrian152	LazaridisNature2016	Michel Shamoon-Pour / D. Andrew Merriwether			Assyrian	Ã‡ukurca, HakkÃ¢ri	Turkey	37.28	43.54	MixedPop		586751	M		PASS (genotyping)	Middle_East
3284	Assyrian153	Assyrian153	LazaridisNature2016	Michel Shamoon-Pour / D. Andrew Merriwether			Assyrian	Gawar, HakkÃ¢ri	Turkey	37.56	44.28	MixedPop		586817	M		PASS (genotyping)	Middle_East
3285	Assyrian155	Assyrian155	LazaridisNature2016	Michel Shamoon-Pour / D. Andrew Merriwether			Assyrian	Mosul	Iraq	36.34	43.13	MixedPop		586559	M		PASS (genotyping)	Middle_East
3286	Assyrian159	Assyrian159	LazaridisNature2016	Michel Shamoon-Pour / D. Andrew Merriwether			Assyrian	Bibad, Amadiya	Iraq	37.1	43.45	MixedPop		586714	F		PASS (genotyping)	Middle_East
3287	Assyrian160	Assyrian160	LazaridisNature2016	Michel Shamoon-Pour / D. Andrew Merriwether			Assyrian	Gug Tappeh, Urmia	Iran	37.51	45.14	MixedPop		586913	M		PASS (genotyping)	Middle_East
3288	Assyrian161	Assyrian161	LazaridisNature2016	Michel Shamoon-Pour / D. Andrew Merriwether			Assyrian	Adeh, Urmia	Iran	37.7	45.18	MixedPop		586863	M		PASS (genotyping)	Middle_East
3289	Assyrian162	Assyrian162	LazaridisNature2016	Michel Shamoon-Pour / D. Andrew Merriwether			Assyrian	Shaqlawa, Erbil	Iraq	36.4	44.32	MixedPop		586791	M		PASS (genotyping)	Middle_East
3290	Assyrian163	Assyrian163	LazaridisNature2016	Michel Shamoon-Pour / D. Andrew Merriwether			Assyrian	Gawar, HakkÃ¢ri	Turkey	37.56	44.28	MixedPop		586296	F		PASS (genotyping)	Middle_East
3291	Assyrian164	Assyrian164	LazaridisNature2016	Michel Shamoon-Pour / D. Andrew Merriwether			Assyrian	Urmia	Iran	37.54	45.06	MixedPop		586671	M		PASS (genotyping)	Middle_East
3292	Assyrian165	Assyrian165	LazaridisNature2016	Michel Shamoon-Pour / D. Andrew Merriwether			Assyrian	Jilu, HakkÃ¢ri	Turkey	37.47	43.94	MixedPop		586745	F		PASS (genotyping)	Middle_East
3293	G408	G408	LazaridisNature2016	Martin Richards / Gheorghe Stefanescu / Luminita Bejenaru			Romanian	Gorj county, Tismana village	Romania	45.0506	22.948888	MixedPop		586381	F		PASS (genotyping)	Balkans
3294	G421	G421	LazaridisNature2016	Martin Richards / Gheorghe Stefanescu / Luminita Bejenaru			Romanian	Gorj county, Tismana village	Romania	45.0506	22.948888	MixedPop		586607	F		PASS (genotyping)	Balkans
3295	G428	G428	LazaridisNature2016	Martin Richards / Gheorghe Stefanescu / Luminita Bejenaru			Romanian	Gorj county, Tismana village	Romania	45.0506	22.948888	MixedPop		586010	F		PASS (genotyping)	Balkans
3296	G429	G429	LazaridisNature2016	Martin Richards / Gheorghe Stefanescu / Luminita Bejenaru			Romanian	Gorj county, Tismana village	Romania	45.0506	22.948888	MixedPop		585524	F		PASS (genotyping)	Balkans
3297	G434	G434	LazaridisNature2016	Martin Richards / Gheorghe Stefanescu / Luminita Bejenaru			Romanian	Gorj county, Tismana village	Romania	45.0506	22.948888	MixedPop		586406	F		PASS (genotyping)	Balkans
3420	ALB126	ALB126	BiaginiEJHG2019	BiaginiEJHG2019			Spanish	Valencian Community, ValÃ¨ncia	Spain	-0.435621	39.57764065	BiaginiEJHG2019		554054	M		PASS (genotyping)	Western_Europe
3421	ALB231	ALB231	BiaginiEJHG2019	BiaginiEJHG2019			Spanish	Valencian Community, CastellÃ³	Spain	-0.0937125	40.33030073	BiaginiEJHG2019		551682	M		PASS (genotyping)	Western_Europe
3422	ALB389	ALB389	BiaginiEJHG2019	BiaginiEJHG2019			Spanish	Valencian Community, ValÃ¨ncia	Spain	-0.449682	39.1212219	BiaginiEJHG2019		552707	M		PASS (genotyping)	Western_Europe
3423	ALE005	ALE005	BiaginiEJHG2019	BiaginiEJHG2019			Spanish	Valencian Community, Alacant	Spain	-0.169887	38.83272885	BiaginiEJHG2019		547830	M		PASS (genotyping)	Western_Europe
3424	ALE009	ALE009	BiaginiEJHG2019	BiaginiEJHG2019			Spanish	Valencian Community, Alacant	Spain	-0.100248	38.80177285	BiaginiEJHG2019		553095	M		PASS (genotyping)	Western_Europe
3425	ALE088	ALE088	BiaginiEJHG2019	BiaginiEJHG2019			Spanish	Catalonia, PenedÃ¨s	Spain	1.62349	41.5312599	BiaginiEJHG2019		554785	M		PASS (genotyping)	Western_Europe
3426	ALE339	ALE339	BiaginiEJHG2019	BiaginiEJHG2019			Spanish	Balearic Islands, Eivissa	Spain	2.4202	39.5745	BiaginiEJHG2019		554196	M		PASS (genotyping)	Western_Europe
3427	ARM005	ARM005	BiaginiEJHG2019	BiaginiEJHG2019			Spanish	Catalonia, Peri-Barcelona	Spain	2.00961	41.3911279	BiaginiEJHG2019		553529	M		PASS (genotyping)	Western_Europe
3428	BON076	BON076	BiaginiEJHG2019	BiaginiEJHG2019			Spanish	Valencian Community, ValÃ¨ncia	Spain	-0.376805	39.4702393	BiaginiEJHG2019		549228	M		PASS (genotyping)	Western_Europe
3429	BOS010	BOS010	BiaginiEJHG2019	BiaginiEJHG2019			Spanish	Valencian Community, ValÃ¨ncia	Spain	-0.745201	39.49645008	BiaginiEJHG2019		552132	M		PASS (genotyping)	Western_Europe
3430	BOS011	BOS011	BiaginiEJHG2019	BiaginiEJHG2019			Spanish	Catalonia, Girona	Spain	2.94939	42.32316545	BiaginiEJHG2019		554238	M		PASS (genotyping)	Western_Europe
3431	BOS015	BOS015	BiaginiEJHG2019	BiaginiEJHG2019			Spanish	Catalonia, PenedÃ¨s	Spain	1.81122	41.2347823	BiaginiEJHG2019		554639	M		PASS (genotyping)	Western_Europe
3432	BOS027	BOS027	BiaginiEJHG2019	BiaginiEJHG2019			Spanish	Valencian Community, CastellÃ³	Spain	-0.213024	40.0727808	BiaginiEJHG2019		549526	M		PASS (genotyping)	Western_Europe
3433	BOS029	BOS029	BiaginiEJHG2019	BiaginiEJHG2019			Spanish	Catalonia, Peri-Barcelona	Spain	2.0431	41.3473838	BiaginiEJHG2019		553546	M		PASS (genotyping)	Western_Europe
3434	CAL026	CAL026	BiaginiEJHG2019	BiaginiEJHG2019			Spanish	Balearic Islands, Eivissa	Spain	2.59463	39.552725	BiaginiEJHG2019		554902	M		PASS (genotyping)	Western_Europe
3435	CAL053	CAL053	BiaginiEJHG2019	BiaginiEJHG2019			Spanish	Catalonia, Peri-Barcelona	Spain	2.42292	41.5465254	BiaginiEJHG2019		553156	M		PASS (genotyping)	Western_Europe
3436	CAL107	CAL107	BiaginiEJHG2019	BiaginiEJHG2019			Spanish	Catalonia, Catalunya Central	Spain	1.78477	41.73529543	BiaginiEJHG2019		555061	M		PASS (genotyping)	Western_Europe
3437	CAR007	CAR007	BiaginiEJHG2019	BiaginiEJHG2019			Spanish	Catalonia, Catalunya Central	Spain	1.50437	41.9955623	BiaginiEJHG2019		555012	M		PASS (genotyping)	Western_Europe
3438	CAR016	CAR016	BiaginiEJHG2019	BiaginiEJHG2019			Spanish	Catalonia, Pirineu	Spain	1.02081	42.39928083	BiaginiEJHG2019		555082	M		PASS (genotyping)	Western_Europe
3439	CAR023	CAR023	BiaginiEJHG2019	BiaginiEJHG2019			Spanish	Valencian Community, CastellÃ³	Spain	0.0462348	40.6029483	BiaginiEJHG2019		555116	M		PASS (genotyping)	Western_Europe
3440	CAR048	CAR048	BiaginiEJHG2019	BiaginiEJHG2019			Spanish	Catalonia, Catalunya Central	Spain	1.54159	42.00159935	BiaginiEJHG2019		555119	M		PASS (genotyping)	Western_Europe
3441	CAR200	CAR200	BiaginiEJHG2019	BiaginiEJHG2019			Spanish	Valencian Community, CastellÃ³	Spain	0.176968	40.61300903	BiaginiEJHG2019		555029	M		PASS (genotyping)	Western_Europe
3442	CAR212	CAR212	BiaginiEJHG2019	BiaginiEJHG2019			Spanish	Catalonia, Pirineu	Spain	0.936141	42.30008025	BiaginiEJHG2019		554858	M		PASS (genotyping)	Western_Europe
3443	CAR256	CAR256	BiaginiEJHG2019	BiaginiEJHG2019			Spanish	Balearic Islands, Eivissa	Spain	1.39264	38.9488625	BiaginiEJHG2019		554964	M		PASS (genotyping)	Western_Europe
3444	CAR257	CAR257	BiaginiEJHG2019	BiaginiEJHG2019			Spanish	Valencian Community, Alacant	Spain	0.0533722	38.7162314	BiaginiEJHG2019		554994	M		PASS (genotyping)	Western_Europe
3445	COD068	COD068	BiaginiEJHG2019	BiaginiEJHG2019			Spanish	Catalonia, Catalunya Central	Spain	2.22134	42.00558963	BiaginiEJHG2019		553801	M		PASS (genotyping)	Western_Europe
3446	COD147	COD147	BiaginiEJHG2019	BiaginiEJHG2019			Spanish	Catalonia, BarcelonÃ¨s	Spain	2.16992	41.387917	BiaginiEJHG2019		554342	M		PASS (genotyping)	Western_Europe
3447	COM032	COM032	BiaginiEJHG2019	BiaginiEJHG2019			Spanish	Catalonia, Peri-Barcelona	Spain	2.44528	41.5375002	BiaginiEJHG2019		554986	M		PASS (genotyping)	Western_Europe
3448	DAN072	DAN072	BiaginiEJHG2019	BiaginiEJHG2019			Spanish	Catalonia, Girona	Spain	3.17481	42.2629682	BiaginiEJHG2019		554867	M		PASS (genotyping)	Western_Europe
3449	EST038	EST038	BiaginiEJHG2019	BiaginiEJHG2019			Spanish	Valencian Community, ValÃ¨ncia	Spain	-0.222493	38.92197765	BiaginiEJHG2019		554511	M		PASS (genotyping)	Western_Europe
3450	EST093	EST093	BiaginiEJHG2019	BiaginiEJHG2019			Spanish	Valencian Community, ValÃ¨ncia	Spain	-0.644795	38.85261198	BiaginiEJHG2019		554826	M		PASS (genotyping)	Western_Europe
3451	FER007	FER007	BiaginiEJHG2019	BiaginiEJHG2019			Spanish	Catalonia, Lleida	Spain	1.18443	41.5641085	BiaginiEJHG2019		554840	M		PASS (genotyping)	Western_Europe
3452	FER015	FER015	BiaginiEJHG2019	BiaginiEJHG2019			Spanish	Catalonia, Lleida	Spain	0.82541	41.5481058	BiaginiEJHG2019		551147	M		PASS (genotyping)	Western_Europe
3453	FER023	FER023	BiaginiEJHG2019	BiaginiEJHG2019			Spanish	Catalonia, PenedÃ¨s	Spain	1.59314	41.61102005	BiaginiEJHG2019		543622	M		PASS (genotyping)	Western_Europe
3454	FER033	FER033	BiaginiEJHG2019	BiaginiEJHG2019			Spanish	Valencian Community, CastellÃ³	Spain	0.252883	40.61384735	BiaginiEJHG2019		554844	M		PASS (genotyping)	Western_Europe
3455	FER039	FER039	BiaginiEJHG2019	BiaginiEJHG2019			Spanish	Catalonia, Camp de Tarragona	Spain	1.10868	41.1548179	BiaginiEJHG2019		543958	M		PASS (genotyping)	Western_Europe
3456	FER052	FER052	BiaginiEJHG2019	BiaginiEJHG2019			Spanish	Catalonia, Girona	Spain	2.81532	41.85361578	BiaginiEJHG2019		554945	M		PASS (genotyping)	Western_Europe
3457	FER054	FER054	BiaginiEJHG2019	BiaginiEJHG2019			Spanish	Balearic Islands, Eivissa	Spain	3.8375	40.0015	BiaginiEJHG2019		553503	M		PASS (genotyping)	Western_Europe
3458	FER097	FER097	BiaginiEJHG2019	BiaginiEJHG2019			Spanish	Valencian Community, ValÃ¨ncia	Spain	-0.352794	39.5264177	BiaginiEJHG2019		554263	M		PASS (genotyping)	Western_Europe
3459	FER101	FER101	BiaginiEJHG2019	BiaginiEJHG2019			Spanish	Catalonia, Pirineu	Spain	1.09994	42.57829245	BiaginiEJHG2019		550257	M		PASS (genotyping)	Western_Europe
3460	FOR066	FOR066	BiaginiEJHG2019	BiaginiEJHG2019			Spanish	Catalonia, Lleida	Spain	0.731338	41.88157083	BiaginiEJHG2019		553555	M		PASS (genotyping)	Western_Europe
3461	FOR067	FOR067	BiaginiEJHG2019	BiaginiEJHG2019			Spanish	Catalonia, Camp de Tarragona	Spain	1.05581	41.1386105	BiaginiEJHG2019		554834	M		PASS (genotyping)	Western_Europe
3462	FOR094	FOR094	BiaginiEJHG2019	BiaginiEJHG2019			Spanish	Catalonia, Camp de Tarragona	Spain	0.976	41.1676826	BiaginiEJHG2019		548884	M		PASS (genotyping)	Western_Europe
3463	GRA011	GRA011	BiaginiEJHG2019	BiaginiEJHG2019			Spanish	Catalonia, Camp de Tarragona	Spain	1.32111	41.37014875	BiaginiEJHG2019		549485	M		PASS (genotyping)	Western_Europe
3464	GRA016	GRA016	BiaginiEJHG2019	BiaginiEJHG2019			Spanish	Valencian Community, ValÃ¨ncia	Spain	-0.267715	39.0716675	BiaginiEJHG2019		554697	M		PASS (genotyping)	Western_Europe
3465	GRA020	GRA020	BiaginiEJHG2019	BiaginiEJHG2019			Spanish	Catalonia, Terres de l'Ebre	Spain	0.481191	40.544838	BiaginiEJHG2019		553500	M		PASS (genotyping)	Western_Europe
3466	GRA029	GRA029	BiaginiEJHG2019	BiaginiEJHG2019			Spanish	Catalonia, Pirineu	Spain	1.67522	42.34990733	BiaginiEJHG2019		554884	M		PASS (genotyping)	Western_Europe
3467	GRA035	GRA035	BiaginiEJHG2019	BiaginiEJHG2019			Spanish	Catalonia, Camp de Tarragona	Spain	1.0884	41.3861732	BiaginiEJHG2019		553378	M		PASS (genotyping)	Western_Europe
3468	GRA135	GRA135	BiaginiEJHG2019	BiaginiEJHG2019			Spanish	Balearic Islands, Eivissa	Spain	2.9594	39.5999	BiaginiEJHG2019		555061	M		PASS (genotyping)	Western_Europe
3469	GUL190	GUL190	BiaginiEJHG2019	BiaginiEJHG2019			Spanish	Catalonia, Camp de Tarragona	Spain	1.3971	41.1445142	BiaginiEJHG2019		555064	M		PASS (genotyping)	Western_Europe
3470	GUS007	GUS007	BiaginiEJHG2019	BiaginiEJHG2019			Spanish	Balearic Islands, Eivissa	Spain	3.8375	40.0015	BiaginiEJHG2019		554988	M		PASS (genotyping)	Western_Europe
3471	GUS008	GUS008	BiaginiEJHG2019	BiaginiEJHG2019			Spanish	Catalonia, Terres de l'Ebre	Spain	0.498305	40.82039335	BiaginiEJHG2019		555164	M		PASS (genotyping)	Western_Europe
3472	GUS014	GUS014	BiaginiEJHG2019	BiaginiEJHG2019			Spanish	Catalonia, Lleida	Spain	1.02216	41.55705483	BiaginiEJHG2019		554144	M		PASS (genotyping)	Western_Europe
3473	GUS029	GUS029	BiaginiEJHG2019	BiaginiEJHG2019			Spanish	Catalonia, PenedÃ¨s	Spain	1.94773	41.37268315	BiaginiEJHG2019		554976	M		PASS (genotyping)	Western_Europe
3474	GUS036	GUS036	BiaginiEJHG2019	BiaginiEJHG2019			Spanish	Catalonia, Lleida	Spain	0.918498	41.5404466	BiaginiEJHG2019		555017	M		PASS (genotyping)	Western_Europe
3475	GUS040	GUS040	BiaginiEJHG2019	BiaginiEJHG2019			Spanish	Catalonia, BarcelonÃ¨s	Spain	2.16992	41.387917	BiaginiEJHG2019		555084	M		PASS (genotyping)	Western_Europe
3476	GUS119	GUS119	BiaginiEJHG2019	BiaginiEJHG2019			Spanish	Catalonia, BarcelonÃ¨s	Spain	2.16992	41.387917	BiaginiEJHG2019		555017	M		PASS (genotyping)	Western_Europe
3477	GUS199	GUS199	BiaginiEJHG2019	BiaginiEJHG2019			Spanish	Balearic Islands, Eivissa	Spain	1.56496	39.03352	BiaginiEJHG2019		552316	M		PASS (genotyping)	Western_Europe
3478	GUS202	GUS202	BiaginiEJHG2019	BiaginiEJHG2019			Spanish	Catalonia, Camp de Tarragona	Spain	1.16824	41.41158328	BiaginiEJHG2019		553200	M		PASS (genotyping)	Western_Europe
3479	GUS203	GUS203	BiaginiEJHG2019	BiaginiEJHG2019			Spanish	Balearic Islands, Eivissa	Spain	1.535	38.9853	BiaginiEJHG2019		552097	M		PASS (genotyping)	Western_Europe
3480	MAS003	MAS003	BiaginiEJHG2019	BiaginiEJHG2019			Spanish	Catalonia, Catalunya Central	Spain	1.8562	41.74347858	BiaginiEJHG2019		543371	M		PASS (genotyping)	Western_Europe
3481	MAS016	MAS016	BiaginiEJHG2019	BiaginiEJHG2019			Spanish	Catalonia, Peri-Barcelona	Spain	2.45455	41.54621708	BiaginiEJHG2019		552745	M		PASS (genotyping)	Western_Europe
3482	MAS064	MAS064	BiaginiEJHG2019	BiaginiEJHG2019			Spanish	Valencian Community, Alacant	Spain	-0.579218	38.16575973	BiaginiEJHG2019		553151	M		PASS (genotyping)	Western_Europe
3483	MAY035	MAY035	BiaginiEJHG2019	BiaginiEJHG2019			Spanish	Balearic Islands, Eivissa	Spain	2.9079	39.7195	BiaginiEJHG2019		554698	M		PASS (genotyping)	Western_Europe
3484	MEL022	MEL022	BiaginiEJHG2019	BiaginiEJHG2019			Spanish	Balearic Islands, Eivissa	Spain	3.29922	39.649425	BiaginiEJHG2019		549455	M		PASS (genotyping)	Western_Europe
3485	MIQ133	MIQ133	BiaginiEJHG2019	BiaginiEJHG2019			Spanish	Catalonia, Lleida	Spain	0.987946	41.66488053	BiaginiEJHG2019		555088	M		PASS (genotyping)	Western_Europe
3486	MOR061	MOR061	BiaginiEJHG2019	BiaginiEJHG2019			Spanish	Catalonia, Girona	Spain	2.51263	41.8480057	BiaginiEJHG2019		552920	M		PASS (genotyping)	Western_Europe
3487	MOR068	MOR068	BiaginiEJHG2019	BiaginiEJHG2019			Spanish	Catalonia, Peri-Barcelona	Spain	2.34428	41.6519419	BiaginiEJHG2019		555028	M		PASS (genotyping)	Western_Europe
3488	MST073	MST073	BiaginiEJHG2019	BiaginiEJHG2019			Spanish	Balearic Islands, Eivissa	Spain	3.2095	39.5698	BiaginiEJHG2019		555009	M		PASS (genotyping)	Western_Europe
3489	MST075	MST075	BiaginiEJHG2019	BiaginiEJHG2019			Spanish	Catalonia, Lleida	Spain	0.842773	41.487304	BiaginiEJHG2019		554895	M		PASS (genotyping)	Western_Europe
3490	NAC135	NAC135	BiaginiEJHG2019	BiaginiEJHG2019			Spanish	Valencian Community, Alacant	Spain	-0.521809	38.77329623	BiaginiEJHG2019		549888	M		PASS (genotyping)	Western_Europe
3491	PIT001	PIT001	BiaginiEJHG2019	BiaginiEJHG2019			Spanish	Valencian Community, CastellÃ³	Spain	-0.037372	40.074546	BiaginiEJHG2019		555219	M		PASS (genotyping)	Western_Europe
3492	PON058	PON058	BiaginiEJHG2019	BiaginiEJHG2019			Spanish	Balearic Islands, Eivissa	Spain	3.94342	39.9734	BiaginiEJHG2019		554343	M		PASS (genotyping)	Western_Europe
3493	RAG111	RAG111	BiaginiEJHG2019	BiaginiEJHG2019			Spanish	Catalonia, Terres de l'Ebre	Spain	0.442843	40.5973626	BiaginiEJHG2019		554849	M		PASS (genotyping)	Western_Europe
3494	REI087	REI087	BiaginiEJHG2019	BiaginiEJHG2019			Spanish	Catalonia, Girona	Spain	2.43932	42.22501618	BiaginiEJHG2019		553441	M		PASS (genotyping)	Western_Europe
3495	RIC076	RIC076	BiaginiEJHG2019	BiaginiEJHG2019			Spanish	Catalonia, Lleida	Spain	1.02927	41.7093625	BiaginiEJHG2019		554896	M		PASS (genotyping)	Western_Europe
3496	RIC106	RIC106	BiaginiEJHG2019	BiaginiEJHG2019			Spanish	Catalonia, Peri-Barcelona	Spain	2.1885	41.4823096	BiaginiEJHG2019		554578	M		PASS (genotyping)	Western_Europe
3497	ROB016	ROB016	BiaginiEJHG2019	BiaginiEJHG2019			Spanish	Catalonia, PenedÃ¨s	Spain	1.76296	41.25036043	BiaginiEJHG2019		553684	M		PASS (genotyping)	Western_Europe
3498	ROB116	ROB116	BiaginiEJHG2019	BiaginiEJHG2019			Spanish	Catalonia, Girona	Spain	2.77949	42.104808	BiaginiEJHG2019		548361	M		PASS (genotyping)	Western_Europe
3499	ROB127	ROB127	BiaginiEJHG2019	BiaginiEJHG2019			Spanish	Catalonia, Girona	Spain	2.83532	41.78068935	BiaginiEJHG2019		554490	M		PASS (genotyping)	Western_Europe
3500	ROI027	ROI027	BiaginiEJHG2019	BiaginiEJHG2019			Spanish	Catalonia, Girona	Spain	3.08644	42.2562861	BiaginiEJHG2019		553726	M		PASS (genotyping)	Western_Europe
3501	ROI042	ROI042	BiaginiEJHG2019	BiaginiEJHG2019			Spanish	Catalonia, Peri-Barcelona	Spain	1.98141	41.4746738	BiaginiEJHG2019		554439	M		PASS (genotyping)	Western_Europe
3502	ROI096	ROI096	BiaginiEJHG2019	BiaginiEJHG2019			Spanish	Balearic Islands, Eivissa	Spain	3.0239	39.5156	BiaginiEJHG2019		551907	M		PASS (genotyping)	Western_Europe
3503	ROS005	ROS005	BiaginiEJHG2019	BiaginiEJHG2019			Spanish	Catalonia, Lleida	Spain	0.993272	41.8249586	BiaginiEJHG2019		555005	M		PASS (genotyping)	Western_Europe
3504	ROS008	ROS008	BiaginiEJHG2019	BiaginiEJHG2019			Spanish	Catalonia, Peri-Barcelona	Spain	2.0381	41.34692385	BiaginiEJHG2019		554212	M		PASS (genotyping)	Western_Europe
3505	ROS025	ROS025	BiaginiEJHG2019	BiaginiEJHG2019			Spanish	Catalonia, PenedÃ¨s	Spain	1.61667	41.4833333	BiaginiEJHG2019		554237	M		PASS (genotyping)	Western_Europe
3506	SAB009	SAB009	BiaginiEJHG2019	BiaginiEJHG2019			Spanish	Catalonia, Terres de l'Ebre	Spain	0.600538	41.0026734	BiaginiEJHG2019		549834	M		PASS (genotyping)	Western_Europe
3507	SAB014	SAB014	BiaginiEJHG2019	BiaginiEJHG2019			Spanish	Catalonia, PenedÃ¨s	Spain	1.75369	41.45572238	BiaginiEJHG2019		554267	M		PASS (genotyping)	Western_Europe
3508	SAB019	SAB019	BiaginiEJHG2019	BiaginiEJHG2019			Spanish	Valencian Community, CastellÃ³	Spain	-0.0836936	39.8898705	BiaginiEJHG2019		555025	M		PASS (genotyping)	Western_Europe
3509	SAB131	SAB131	BiaginiEJHG2019	BiaginiEJHG2019			Spanish	Catalonia, Terres de l'Ebre	Spain	0.490617	40.9064279	BiaginiEJHG2019		554603	M		PASS (genotyping)	Western_Europe
3510	SAB137	SAB137	BiaginiEJHG2019	BiaginiEJHG2019			Spanish	Catalonia, Pirineu	Spain	0.970923	42.3088425	BiaginiEJHG2019		553019	M		PASS (genotyping)	Western_Europe
3511	SER011	SER011	BiaginiEJHG2019	BiaginiEJHG2019			Spanish	Catalonia, Pirineu	Spain	1.76142	42.35558353	BiaginiEJHG2019		549734	M		PASS (genotyping)	Western_Europe
3512	SER015	SER015	BiaginiEJHG2019	BiaginiEJHG2019			Spanish	Catalonia, BarcelonÃ¨s	Spain	2.16992	41.387917	BiaginiEJHG2019		552560	M		PASS (genotyping)	Western_Europe
3513	SER018	SER018	BiaginiEJHG2019	BiaginiEJHG2019			Spanish	Catalonia, Girona	Spain	2.48819	42.1821095	BiaginiEJHG2019		550485	M		PASS (genotyping)	Western_Europe
3514	SER022	SER022	BiaginiEJHG2019	BiaginiEJHG2019			Spanish	Catalonia, PenedÃ¨s	Spain	1.72153	41.5266193	BiaginiEJHG2019		551927	M		PASS (genotyping)	Western_Europe
3515	SER027	SER027	BiaginiEJHG2019	BiaginiEJHG2019			Spanish	Catalonia, Peri-Barcelona	Spain	2.40056	41.5555506	BiaginiEJHG2019		555091	M		PASS (genotyping)	Western_Europe
3516	SER064	SER064	BiaginiEJHG2019	BiaginiEJHG2019			Spanish	Balearic Islands, Eivissa	Spain	1.4283	38.7055	BiaginiEJHG2019		552762	M		PASS (genotyping)	Western_Europe
3517	SLA017	SLA017	BiaginiEJHG2019	BiaginiEJHG2019			Spanish	Valencian Community, Alacant	Spain	-0.80438	38.3928871	BiaginiEJHG2019		555086	M		PASS (genotyping)	Western_Europe
3518	SLM078	SLM078	BiaginiEJHG2019	BiaginiEJHG2019			Spanish	Balearic Islands, Eivissa	Spain	3.08345	39.660875	BiaginiEJHG2019		550572	M		PASS (genotyping)	Western_Europe
3519	SOL051	SOL051	BiaginiEJHG2019	BiaginiEJHG2019			Spanish	Catalonia, Catalunya Central	Spain	1.76338	41.7656289	BiaginiEJHG2019		553715	M		PASS (genotyping)	Western_Europe
3520	SOL053	SOL053	BiaginiEJHG2019	BiaginiEJHG2019			Spanish	Balearic Islands, Eivissa	Spain	3.03222	39.7609	BiaginiEJHG2019		555002	M		PASS (genotyping)	Western_Europe
3521	SOL083	SOL083	BiaginiEJHG2019	BiaginiEJHG2019			Spanish	Catalonia, Catalunya Central	Spain	1.7832	41.9804394	BiaginiEJHG2019		554476	M		PASS (genotyping)	Western_Europe
3522	SOL084	SOL084	BiaginiEJHG2019	BiaginiEJHG2019			Spanish	Valencian Community, ValÃ¨ncia	Spain	-0.456031	38.9549168	BiaginiEJHG2019		548532	M		PASS (genotyping)	Western_Europe
3523	STC091	STC091	BiaginiEJHG2019	BiaginiEJHG2019			Spanish	Catalonia, PenedÃ¨s	Spain	1.66646	41.4638322	BiaginiEJHG2019		554869	M		PASS (genotyping)	Western_Europe
3524	VID003	VID003	BiaginiEJHG2019	BiaginiEJHG2019			Spanish	Catalonia, PenedÃ¨s	Spain	1.57728	41.2399203	BiaginiEJHG2019		553990	M		PASS (genotyping)	Western_Europe
3525	VID014	VID014	BiaginiEJHG2019	BiaginiEJHG2019			Spanish	Catalonia, BarcelonÃ¨s	Spain	2.24742	41.450137	BiaginiEJHG2019		551453	M		PASS (genotyping)	Western_Europe
3526	VID016	VID016	BiaginiEJHG2019	BiaginiEJHG2019			Spanish	Catalonia, Girona	Spain	2.70466	42.0071811	BiaginiEJHG2019		555078	M		PASS (genotyping)	Western_Europe
3527	VID037	VID037	BiaginiEJHG2019	BiaginiEJHG2019			Spanish	Catalonia, PenedÃ¨s	Spain	1.48652	41.7060846	BiaginiEJHG2019		554921	M		PASS (genotyping)	Western_Europe
3528	VID044	VID044	BiaginiEJHG2019	BiaginiEJHG2019			Spanish	Catalonia, Catalunya Central	Spain	2.2262	42.33114798	BiaginiEJHG2019		554293	M		PASS (genotyping)	Western_Europe
3529	VID048	VID048	BiaginiEJHG2019	BiaginiEJHG2019			Spanish	Catalonia, Camp de Tarragona	Spain	1.145	41.1109501	BiaginiEJHG2019		551567	M		PASS (genotyping)	Western_Europe
3530	VID057	VID057	BiaginiEJHG2019	BiaginiEJHG2019			Spanish	Catalonia, Catalunya Central	Spain	1.88912	41.91360585	BiaginiEJHG2019		554924	M		PASS (genotyping)	Western_Europe
3531	EIV009_2	EIV009_2	BiaginiEJHG2019	BiaginiEJHG2019			Spanish	Balearic Islands, Eivissa	Spain	1.4182	38.97940275	BiaginiEJHG2019		548558	M		PASS (genotyping)	Western_Europe
3532	EIV010_2	EIV010_2	BiaginiEJHG2019	BiaginiEJHG2019			Spanish	Balearic Islands, Eivissa	Spain	1.39867	38.962083	BiaginiEJHG2019		552562	F		PASS (genotyping)	Western_Europe
3533	EIV011_2	EIV011_2	BiaginiEJHG2019	BiaginiEJHG2019			Spanish	Balearic Islands, Eivissa	Spain	1.38387	38.9068965	BiaginiEJHG2019		553098	F		PASS (genotyping)	Western_Europe
3534	EIV001_2	EIV001_2	BiaginiEJHG2019	BiaginiEJHG2019			Spanish	Balearic Islands, Eivissa	Spain	1.4727	38.94267375	BiaginiEJHG2019		554994	M		PASS (genotyping)	Western_Europe
3535	EIV004_2	EIV004_2	BiaginiEJHG2019	BiaginiEJHG2019			Spanish	Balearic Islands, Eivissa	Spain	1.42463	38.908967	BiaginiEJHG2019		554896	M		PASS (genotyping)	Western_Europe
3536	EIV012_2	EIV012_2	BiaginiEJHG2019	BiaginiEJHG2019			Spanish	Balearic Islands, Eivissa	Spain	1.40516	38.948804	BiaginiEJHG2019		554232	F		PASS (genotyping)	Western_Europe
3537	EIV013_2	EIV013_2	BiaginiEJHG2019	BiaginiEJHG2019			Spanish	Balearic Islands, Eivissa	Spain	1.42463	38.908967	BiaginiEJHG2019		553839	F		PASS (genotyping)	Western_Europe
3538	EIV014_2	EIV014_2	BiaginiEJHG2019	BiaginiEJHG2019			Spanish	Balearic Islands, Eivissa	Spain	1.42106	38.9462365	BiaginiEJHG2019		554528	M		PASS (genotyping)	Western_Europe
3539	EIV015_2	EIV015_2	BiaginiEJHG2019	BiaginiEJHG2019			Spanish	Balearic Islands, Eivissa	Spain	1.51383	38.98979375	BiaginiEJHG2019		554311	F		PASS (genotyping)	Western_Europe

## Sheet: Raveane et al. 2019
Instance ID	Group_ID	Italian administrative region	Country	Macroarea
Alp090	ITC-ABR_G	Abruzzo	Italy	Peninsular_Italy
Alp140	ITC-ABR_G	Abruzzo	Italy	Peninsular_Italy
ALP161	ITC-ABR_G	Abruzzo	Italy	Peninsular_Italy
Alp162	ITC-ABR_G	Abruzzo	Italy	Peninsular_Italy
ALP205	ITC-ABR_G	Abruzzo	Italy	Peninsular_Italy
Alp380	ITC-ABR_G	Abruzzo	Italy	Peninsular_Italy
Alp503	ITC-ABR_G	Abruzzo	Italy	Peninsular_Italy
Alp616	ITC-ABR_G	Abruzzo	Italy	Peninsular_Italy
NOR24	ITC-LAZ_G	Latium	Italy	Peninsular_Italy
NOR28	ITC-LAZ_G	Latium	Italy	Peninsular_Italy
PG28	ITC-LAZ_G	Latium	Italy	Peninsular_Italy
PG30	ITC-LAZ_G	Latium	Italy	Peninsular_Italy
MarABG010D	ITC-MAR_G	Marche	Italy	Peninsular_Italy
MarABI020D	ITC-MAR_G	Marche	Italy	Peninsular_Italy
MarABN020D	ITC-MAR_G	Marche	Italy	Peninsular_Italy
MarABP050D	ITC-MAR_G	Marche	Italy	Peninsular_Italy
MarABQ080D	ITC-MAR_G	Marche	Italy	Peninsular_Italy
MarABU050D	ITC-MAR_G	Marche	Italy	Peninsular_Italy
MarABY030D	ITC-MAR_G	Marche	Italy	Peninsular_Italy
MarACM040D	ITC-MAR_G	Marche	Italy	Peninsular_Italy
MarACO060D	ITC-MAR_G	Marche	Italy	Peninsular_Italy
MarACO100D	ITC-MAR_G	Marche	Italy	Peninsular_Italy
MarACV100D	ITC-MAR_G	Marche	Italy	Peninsular_Italy
MarACW030D	ITC-MAR_G	Marche	Italy	Peninsular_Italy
MarACW080D	ITC-MAR_G	Marche	Italy	Peninsular_Italy
MarACY030D	ITC-MAR_G	Marche	Italy	Peninsular_Italy
MarADC050D	ITC-MAR_G	Marche	Italy	Peninsular_Italy
MarADG030D	ITC-MAR_G	Marche	Italy	Peninsular_Italy
MURLO114	ITC-TSI_G	Tuscany	Italy	Peninsular_Italy
VO59	ITC-TSI_G	Tuscany	Italy	Peninsular_Italy
VO65	ITC-TSI_G	Tuscany	Italy	Peninsular_Italy
VO109	ITC-TSI_G	Tuscany	Italy	Peninsular_Italy
PG03	ITC-UMB_G	Umbria	Italy	Peninsular_Italy
PG04	ITC-UMB_G	Umbria	Italy	Peninsular_Italy
PG05	ITC-UMB_G	Umbria	Italy	Peninsular_Italy
PG06	ITC-UMB_G	Umbria	Italy	Peninsular_Italy
PG07	ITC-UMB_G	Umbria	Italy	Peninsular_Italy
PG08	ITC-UMB_G	Umbria	Italy	Peninsular_Italy
PG11	ITC-UMB_G	Umbria	Italy	Peninsular_Italy
PG12	ITC-UMB_G	Umbria	Italy	Peninsular_Italy
PG15	ITC-UMB_G	Umbria	Italy	Peninsular_Italy
ALP081	ITN-FRI_G	Friuli	Italy	Continental_Italy
ALP093	ITN-FRI_G	Friuli	Italy	Continental_Italy
ALP188	ITN-FRI_G	Friuli	Italy	Continental_Italy
ALP220	ITN-FRI_G	Friuli	Italy	Continental_Italy
ALP233	ITN-FRI_G	Friuli	Italy	Continental_Italy
ALP235	ITN-FRI_G	Friuli	Italy	Continental_Italy
ALP280	ITN-FRI_G	Friuli	Italy	Continental_Italy
ALP346	ITN-FRI_G	Friuli	Italy	Continental_Italy
ALP354	ITN-FRI_G	Friuli	Italy	Continental_Italy
ALP435	ITN-FRI_G	Friuli	Italy	Continental_Italy
ALP506	ITN-FRI_G	Friuli	Italy	Continental_Italy
KF1800761	ITN-FRI_G	Friuli	Italy	Continental_Italy
KF1803129	ITN-FRI_G	Friuli	Italy	Continental_Italy
KF2700922	ITN-FRI_G	Friuli	Italy	Continental_Italy
KF2700960	ITN-FRI_G	Friuli	Italy	Continental_Italy
ALP099	ITN-LIG_G	Friuli	Italy	Continental_Italy
ALP288	ITN-LOM_G	Lombardy	Italy	Continental_Italy
BGD28	ITN-LOM_G	Lombardy	Italy	Continental_Italy
BGD31	ITN-LOM_G	Lombardy	Italy	Continental_Italy
BGD103	ITN-LOM_G	Lombardy	Italy	Continental_Italy
BGD301	ITN-LOM_G	Lombardy	Italy	Continental_Italy
ALP070	ITN-TRE_G	Trentino	Italy	Continental_Italy
ALP071	ITN-TRE_G	Trentino	Italy	Continental_Italy
ALP114	ITN-TRE_G	Trentino	Italy	Continental_Italy
ALP200	ITN-TRE_G	Trentino	Italy	Continental_Italy
ALP259	ITN-TRE_G	Trentino	Italy	Continental_Italy
ALP395	ITN-TRE_G	Trentino	Italy	Continental_Italy
ALP414	ITN-TRE_G	Trentino	Italy	Continental_Italy
ALP420	ITN-TRE_G	Trentino	Italy	Continental_Italy
ALP225	ITN-VDA_G	Aosta Valley	Italy	Continental_Italy
ALP227	ITN-VDA_G	Aosta Valley	Italy	Continental_Italy
ALP022	ITN-VEN_G	Veneto	Italy	Continental_Italy
ALP040	ITN-VEN_G	Veneto	Italy	Continental_Italy
Alp100	ITN-VEN_G	Veneto	Italy	Continental_Italy
ALP116	ITN-VEN_G	Veneto	Italy	Continental_Italy
ALP209	ITN-VEN_G	Veneto	Italy	Continental_Italy
ALP249	ITN-VEN_G	Veneto	Italy	Continental_Italy
ALP250	ITN-VEN_G	Veneto	Italy	Continental_Italy
ALP273	ITN-VEN_G	Veneto	Italy	Continental_Italy
ALP322	ITN-VEN_G	Veneto	Italy	Continental_Italy
ALP378	ITN-VEN_G	Veneto	Italy	Continental_Italy
Alp401	ITN-VEN_G	Veneto	Italy	Continental_Italy
KF1800751	ITN-VEN_G	Veneto	Italy	Continental_Italy
KF1800772	ITN-VEN_G	Veneto	Italy	Continental_Italy
KF1803105	ITN-VEN_G	Veneto	Italy	Continental_Italy
KF1803109	ITN-VEN_G	Veneto	Italy	Continental_Italy
KF1803151	ITN-VEN_G	Veneto	Italy	Continental_Italy
PG16	ITS-BAS_G	Basilicata	Italy	Peninsular_Italy
PG17	ITS-BAS_G	Basilicata	Italy	Peninsular_Italy
PG18	ITS-BAS_G	Basilicata	Italy	Peninsular_Italy
PG19	ITS-BAS_G	Basilicata	Italy	Peninsular_Italy
PG20	ITS-BAS_G	Basilicata	Italy	Peninsular_Italy
PG21	ITS-BAS_G	Basilicata	Italy	Peninsular_Italy
PG22	ITS-BAS_G	Basilicata	Italy	Peninsular_Italy
PG24	ITS-BAS_G	Basilicata	Italy	Peninsular_Italy
PG25	ITS-BAS_G	Basilicata	Italy	Peninsular_Italy
ALP582	ITS-CAL_G	Calabria	Italy	Peninsular_Italy
ALP596	ITS-CAL_G	Calabria	Italy	Peninsular_Italy
NaN43TC	ITS-CAM_G	Campania	Italy	Peninsular_Italy
NaN46TC	ITS-CAM_G	Campania	Italy	Peninsular_Italy
NaN58AC	ITS-CAM_G	Campania	Italy	Peninsular_Italy
NaN65DFG	ITS-CAM_G	Campania	Italy	Peninsular_Italy
NaN77FAM	ITS-CAM_G	Campania	Italy	Peninsular_Italy
NaN119AMR	ITS-CAM_G	Campania	Italy	Peninsular_Italy
NaN128LA	ITS-CAM_G	Campania	Italy	Peninsular_Italy
NaN195ST	ITS-CAM_G	Campania	Italy	Peninsular_Italy
NaN207MM	ITS-CAM_G	Campania	Italy	Peninsular_Italy
NaN212CR	ITS-CAM_G	Campania	Italy	Peninsular_Italy
NaN238DM	ITS-CAM_G	Campania	Italy	Peninsular_Italy
NaN275IS	ITS-CAM_G	Campania	Italy	Peninsular_Italy
NaN289RM	ITS-CAM_G	Campania	Italy	Peninsular_Italy
NaN293SF	ITS-CAM_G	Campania	Italy	Peninsular_Italy
PG26	ITS-MOL_G	Molise	Italy	Peninsular_Italy
PG27	ITS-MOL_G	Molise	Italy	Peninsular_Italy
ALP379	ITS-PUG_G	Apulia	Italy	Peninsular_Italy
ALP583	ITS-PUG_G	Apulia	Italy	Peninsular_Italy
cera1	ITS-PUG_G	Apulia	Italy	Peninsular_Italy
cera2	ITS-PUG_G	Apulia	Italy	Peninsular_Italy
cera8	ITS-PUG_G	Apulia	Italy	Peninsular_Italy
cera9	ITS-PUG_G	Apulia	Italy	Peninsular_Italy
GS32	ITS-PUG_G	Apulia	Italy	Peninsular_Italy
GS34	ITS-PUG_G	Apulia	Italy	Peninsular_Italy
GS47	ITS-PUG_G	Apulia	Italy	Peninsular_Italy
Pu2	ITS-PUG_G	Apulia	Italy	Peninsular_Italy
Pu3	ITS-PUG_G	Apulia	Italy	Peninsular_Italy
Pu7	ITS-PUG_G	Apulia	Italy	Peninsular_Italy
Pu8	ITS-PUG_G	Apulia	Italy	Peninsular_Italy
Pu45	ITS-PUG_G	Apulia	Italy	Peninsular_Italy
