# Supplementary material for: Through 40,000 years of human presence in Southern Europe: the Italian case study
Source: Hum Genet. 2021 Aug 19;140(10):1417–31. doi: 10.1007/s00439-021-02328-6 (PMC8460580; doi:10.1007/s00439-021-02328-6)
Supplement: Supplementary file 4 — Supplementary Table 3 (XLSX 23 KB) [file 439_2021_2328_MOESM4_ESM.xlsx]

## Sheet: Foglio1
Instance ID	Group_ID	Country	Macroarea
B_Crete-1.DG	Cretan.DG	Greece	Balkans
S_Greek-1.DG	Greek.DG	Greece	Balkans
B_Crete-2.DG	Cretan.DG	Greece	Balkans
S_Greek-2.DG	Greek.DG	Greece	Balkans
S_Bulgarian-1.DG	Bulgarian.DG	Bulgaria	Balkans
S_Bulgarian-2.DG	Bulgarian.DG	Bulgaria	Balkans
S_Albanian-1.DG	Albanian.DG	Albania	Balkans
S_Polish-1.DG	Polish.DG	Poland	Central_Europe
S_Hungarian-1.DG	Hungarian.DG	Hungary	Central_Europe
S_Czech-2.DG	Czech.DG	Czech Republic	Central_Europe
S_Hungarian-2.DG	Hungarian.DG	Hungary	Central_Europe
S_Estonian-2.DG	Estonian.DG	Estonia	Eastern_Europe
S_Estonian-1.DG	Estonian.DG	Estonia	Eastern_Europe
S_Jordanian-2.DG	Jordanian.DG	Jordan	Middle_East
S_Jordanian-3.DG	Jordanian.DG	Jordan	Middle_East
S_BedouinB-1.DG	BedouinB.DG	Israel	Middle_East
S_Iraqi_Jew-2.DG	Jew_Iraqi.DG	Iraq	Middle_East
S_BedouinB-2.DG	BedouinB.DG	Israel	Middle_East
S_Druze-1.DG	Druze.DG	Israel	Middle_East
S_Iranian-1.DG	Iranian.DG	Iran	Middle_East
S_Iraqi_Jew-1.DG	Jew_Iraqi.DG	Iraq	Middle_East
S_Armenian-1.DG	Armenian.DG	Armenia	Middle_East
S_Armenian-2.DG	Armenian.DG	Armenia	Middle_East
S_Turkish-2.DG	Turkish.DG	Turkey	Middle_East
S_Turkish-1.DG	Turkish.DG	Turkey	Middle_East
S_Iranian-2.DG	Iranian.DG	Iran	Middle_East
S_Jordanian-1.DG	Jordanian.DG	Jordan	Middle_East
S_Palestinian-1.DG	Palestinian.DG	Israel	Middle_East
S_Georgian-2.DG	Georgian.DG	Georgia	Middle_East
S_Samaritan-1.DG	Samaritan.DG	Israel	Middle_East
S_Palestinian-2.DG	Palestinian.DG	Israel	Middle_East
S_Druze-2.DG	Druze.DG	Israel	Middle_East
S_Palestinian-3.DG	Palestinian.DG	Israel	Middle_East
S_Georgian-1.DG	Georgian.DG	Georgia	Middle_East
S_Saharawi-1.DG	Saharawi.DG	Western Sahara (Morocco)	Northern_Africa
S_Mozabite-1.DG	Mozabite.DG	Algeria	Northern_Africa
S_Mozabite-2.DG	Mozabite.DG	Algeria	Northern_Africa
S_Saharawi-2.DG	Saharawi.DG	Western Sahara (Morocco)	Northern_Africa
S_Finnish-1.DG	Finnish.DG	Finland	Northern_Europe
S_Finnish-2.DG	Finnish.DG	Finland	Northern_Europe
S_Finnish-3.DG	Finnish.DG	Finland	Northern_Europe
S_Norwegian-1.DG	Norwegian.DG	Norway	Northern_Europe
S_Saami-1.DG	Saami.DG	Finland	Northern_Europe
S_Saami-2.DG	Saami.DG	Finland	Northern_Europe
HG00171.SG	FIN.SG	Finland	Northern_Europe
HG00173.SG	FIN.SG	Finland	Northern_Europe
HG00176.SG	FIN.SG	Finland	Northern_Europe
HG00177.SG	FIN.SG	Finland	Northern_Europe
HG00178.SG	FIN.SG	Finland	Northern_Europe
HG00179.SG	FIN.SG	Finland	Northern_Europe
HG00180.SG	FIN.SG	Finland	Northern_Europe
HG00181.SG	FIN.SG	Finland	Northern_Europe
HG00182.SG	FIN.SG	Finland	Northern_Europe
HG00183.SG	FIN.SG	Finland	Northern_Europe
HG00185.SG	FIN.SG	Finland	Northern_Europe
HG00186.SG	FIN.SG	Finland	Northern_Europe
HG00187.SG	FIN.SG	Finland	Northern_Europe
HG00188.SG	FIN.SG	Finland	Northern_Europe
HG00189.SG	FIN.SG	Finland	Northern_Europe
HG00266.SG	FIN.SG	Finland	Northern_Europe
HG00267.SG	FIN.SG	Finland	Northern_Europe
HG00268.SG	FIN.SG	Finland	Northern_Europe
HG00269.SG	FIN.SG	Finland	Northern_Europe
HG00271.SG	FIN.SG	Finland	Northern_Europe
HG00272.SG	FIN.SG	Finland	Northern_Europe
HG00273.SG	FIN.SG	Finland	Northern_Europe
HG00274.SG	FIN.SG	Finland	Northern_Europe
HG00275.SG	FIN.SG	Finland	Northern_Europe
HG00276.SG	FIN.SG	Finland	Northern_Europe
HG00277.SG	FIN.SG	Finland	Northern_Europe
HG00278.SG	FIN.SG	Finland	Northern_Europe
HG00280.SG	FIN.SG	Finland	Northern_Europe
HG00281.SG	FIN.SG	Finland	Northern_Europe
HG00282.SG	FIN.SG	Finland	Northern_Europe
HG00284.SG	FIN.SG	Finland	Northern_Europe
HG00285.SG	FIN.SG	Finland	Northern_Europe
HG00288.SG	FIN.SG	Finland	Northern_Europe
HG00290.SG	FIN.SG	Finland	Northern_Europe
HG00304.SG	FIN.SG	Finland	Northern_Europe
HG00306.SG	FIN.SG	Finland	Northern_Europe
HG00308.SG	FIN.SG	Finland	Northern_Europe
HG00309.SG	FIN.SG	Finland	Northern_Europe
HG00310.SG	FIN.SG	Finland	Northern_Europe
HG00311.SG	FIN.SG	Finland	Northern_Europe
HG00313.SG	FIN.SG	Finland	Northern_Europe
HG00315.SG	FIN.SG	Finland	Northern_Europe
HG00318.SG	FIN.SG	Finland	Northern_Europe
HG00319.SG	FIN.SG	Finland	Northern_Europe
HG00320.SG	FIN.SG	Finland	Northern_Europe
HG00321.SG	FIN.SG	Finland	Northern_Europe
HG00323.SG	FIN.SG	Finland	Northern_Europe
HG00324.SG	FIN.SG	Finland	Northern_Europe
HG00325.SG	FIN.SG	Finland	Northern_Europe
HG00326.SG	FIN.SG	Finland	Northern_Europe
HG00327.SG	FIN.SG	Finland	Northern_Europe
HG00328.SG	FIN.SG	Finland	Northern_Europe
HG00329.SG	FIN.SG	Finland	Northern_Europe
HG00330.SG	FIN.SG	Finland	Northern_Europe
HG00331.SG	FIN.SG	Finland	Northern_Europe
HG00332.SG	FIN.SG	Finland	Northern_Europe
HG00334.SG	FIN.SG	Finland	Northern_Europe
HG00335.SG	FIN.SG	Finland	Northern_Europe
HG00336.SG	FIN.SG	Finland	Northern_Europe
HG00337.SG	FIN.SG	Finland	Northern_Europe
HG00338.SG	FIN.SG	Finland	Northern_Europe
HG00339.SG	FIN.SG	Finland	Northern_Europe
HG00341.SG	FIN.SG	Finland	Northern_Europe
HG00342.SG	FIN.SG	Finland	Northern_Europe
HG00343.SG	FIN.SG	Finland	Northern_Europe
HG00344.SG	FIN.SG	Finland	Northern_Europe
HG00345.SG	FIN.SG	Finland	Northern_Europe
HG00346.SG	FIN.SG	Finland	Northern_Europe
HG00349.SG	FIN.SG	Finland	Northern_Europe
HG00350.SG	FIN.SG	Finland	Northern_Europe
HG00351.SG	FIN.SG	Finland	Northern_Europe
HG00353.SG	FIN.SG	Finland	Northern_Europe
HG00355.SG	FIN.SG	Finland	Northern_Europe
HG00356.SG	FIN.SG	Finland	Northern_Europe
HG00357.SG	FIN.SG	Finland	Northern_Europe
HG00358.SG	FIN.SG	Finland	Northern_Europe
HG00360.SG	FIN.SG	Finland	Northern_Europe
HG00361.SG	FIN.SG	Finland	Northern_Europe
HG00362.SG	FIN.SG	Finland	Northern_Europe
HG00364.SG	FIN.SG	Finland	Northern_Europe
HG00365.SG	FIN.SG	Finland	Northern_Europe
HG00366.SG	FIN.SG	Finland	Northern_Europe
HG00367.SG	FIN.SG	Finland	Northern_Europe
HG00368.SG	FIN.SG	Finland	Northern_Europe
HG00369.SG	FIN.SG	Finland	Northern_Europe
HG00371.SG	FIN.SG	Finland	Northern_Europe
HG00372.SG	FIN.SG	Finland	Northern_Europe
HG00373.SG	FIN.SG	Finland	Northern_Europe
HG00375.SG	FIN.SG	Finland	Northern_Europe
HG00376.SG	FIN.SG	Finland	Northern_Europe
HG00378.SG	FIN.SG	Finland	Northern_Europe
HG00379.SG	FIN.SG	Finland	Northern_Europe
HG00380.SG	FIN.SG	Finland	Northern_Europe
HG00381.SG	FIN.SG	Finland	Northern_Europe
HG00382.SG	FIN.SG	Finland	Northern_Europe
HG00383.SG	FIN.SG	Finland	Northern_Europe
HG00384.SG	FIN.SG	Finland	Northern_Europe
Saami.SG	Finland_Saami_Modern.SG	Finland	Northern_Europe
S_Spanish-1.DG	Spanish.DG	Spain	Western_Europe
S_English-1.DG	English.DG	Great Britain	Western_Europe
S_Spanish-2.DG	Spanish.DG	Spain	Western_Europe
S_English-2.DG	English.DG	Great Britain	Western_Europe
S_French-1.DG	French.DG	France	Western_Europe
S_Basque-2.DG	Basque.DG	France	Western_Europe
S_Orcadian-2.DG	Orcadian.DG	Orkney Islands	Western_Europe
B_French-3.DG	French.DG	France	Western_Europe
S_Orcadian-1.DG	Orcadian.DG	Orkney Islands	Western_Europe
S_Basque-1.DG	Basque.DG	France	Western_Europe
S_French-2.DG	French.DG	France	Western_Europe
HG00096.SG	GBR.SG	Great Britain	Western_Europe
HG00097.SG	GBR.SG	Great Britain	Western_Europe
HG00099.SG	GBR.SG	Great Britain	Western_Europe
HG00100.SG	GBR.SG	Great Britain	Western_Europe
HG00101.SG	GBR.SG	Great Britain	Western_Europe
HG00102.SG	GBR.SG	Great Britain	Western_Europe
HG00103.SG	GBR.SG	Great Britain	Western_Europe
HG00105.SG	GBR.SG	Great Britain	Western_Europe
HG00106.SG	GBR.SG	Great Britain	Western_Europe
HG00107.SG	GBR.SG	Great Britain	Western_Europe
HG00108.SG	GBR.SG	Great Britain	Western_Europe
HG00109.SG	GBR.SG	Great Britain	Western_Europe
HG00110.SG	GBR.SG	Great Britain	Western_Europe
HG00111.SG	GBR.SG	Great Britain	Western_Europe
HG00112.SG	GBR.SG	Great Britain	Western_Europe
HG00113.SG	GBR.SG	Great Britain	Western_Europe
HG00114.SG	GBR.SG	Great Britain	Western_Europe
HG00115.SG	GBR.SG	Great Britain	Western_Europe
HG00116.SG	GBR.SG	Great Britain	Western_Europe
HG00117.SG	GBR.SG	Great Britain	Western_Europe
HG00118.SG	GBR.SG	Great Britain	Western_Europe
HG00119.SG	GBR.SG	Great Britain	Western_Europe
HG00120.SG	GBR.SG	Great Britain	Western_Europe
HG00121.SG	GBR.SG	Great Britain	Western_Europe
HG00122.SG	GBR.SG	Great Britain	Western_Europe
HG00123.SG	GBR.SG	Great Britain	Western_Europe
HG00124.SG	GBR.SG	Great Britain	Western_Europe
HG00125.SG	GBR.SG	Great Britain	Western_Europe
HG00127.SG	GBR.SG	Great Britain	Western_Europe
HG00129.SG	GBR.SG	Great Britain	Western_Europe
HG00130.SG	GBR.SG	Great Britain	Western_Europe
HG00131.SG	GBR.SG	Great Britain	Western_Europe
HG00132.SG	GBR.SG	Great Britain	Western_Europe
HG00133.SG	GBR.SG	Great Britain	Western_Europe
HG00136.SG	GBR.SG	Great Britain	Western_Europe
HG00137.SG	GBR.SG	Great Britain	Western_Europe
HG00138.SG	GBR.SG	Great Britain	Western_Europe
HG00139.SG	GBR.SG	Great Britain	Western_Europe
HG00140.SG	GBR.SG	Great Britain	Western_Europe
HG00141.SG	GBR.SG	Great Britain	Western_Europe
HG00142.SG	GBR.SG	Great Britain	Western_Europe
HG00143.SG	GBR.SG	Great Britain	Western_Europe
HG00145.SG	GBR.SG	Great Britain	Western_Europe
HG00146.SG	GBR.SG	Great Britain	Western_Europe
HG00148.SG	GBR.SG	Great Britain	Western_Europe
HG00149.SG	GBR.SG	Great Britain	Western_Europe
HG00150.SG	GBR.SG	Great Britain	Western_Europe
HG00151.SG	GBR.SG	Great Britain	Western_Europe
HG00154.SG	GBR.SG	Great Britain	Western_Europe
HG00155.SG	GBR.SG	Great Britain	Western_Europe
HG00157.SG	GBR.SG	Great Britain	Western_Europe
HG00158.SG	GBR.SG	Great Britain	Western_Europe
HG00159.SG	GBR.SG	Great Britain	Western_Europe
HG00160.SG	GBR.SG	Great Britain	Western_Europe
HG00231.SG	GBR.SG	Great Britain	Western_Europe
HG00232.SG	GBR.SG	Great Britain	Western_Europe
HG00233.SG	GBR.SG	Great Britain	Western_Europe
HG00234.SG	GBR.SG	Great Britain	Western_Europe
HG00235.SG	GBR.SG	Great Britain	Western_Europe
HG00236.SG	GBR.SG	Great Britain	Western_Europe
HG00237.SG	GBR.SG	Great Britain	Western_Europe
HG00238.SG	GBR.SG	Great Britain	Western_Europe
HG00239.SG	GBR.SG	Great Britain	Western_Europe
HG00240.SG	GBR.SG	Great Britain	Western_Europe
HG00242.SG	GBR.SG	Great Britain	Western_Europe
HG00243.SG	GBR.SG	Great Britain	Western_Europe
HG00244.SG	GBR.SG	Great Britain	Western_Europe
HG00245.SG	GBR.SG	Great Britain	Western_Europe
HG00246.SG	GBR.SG	Great Britain	Western_Europe
HG00250.SG	GBR.SG	Great Britain	Western_Europe
HG00251.SG	GBR.SG	Great Britain	Western_Europe
HG00252.SG	GBR.SG	Great Britain	Western_Europe
HG00253.SG	GBR.SG	Great Britain	Western_Europe
HG00254.SG	GBR.SG	Great Britain	Western_Europe
HG00255.SG	GBR.SG	Great Britain	Western_Europe
HG00256.SG	GBR.SG	Great Britain	Western_Europe
HG00257.SG	GBR.SG	Great Britain	Western_Europe
HG00258.SG	GBR.SG	Great Britain	Western_Europe
HG00259.SG	GBR.SG	Great Britain	Western_Europe
HG00260.SG	GBR.SG	Great Britain	Western_Europe
HG00261.SG	GBR.SG	Great Britain	Western_Europe
HG00262.SG	GBR.SG	Great Britain	Western_Europe
HG00263.SG	GBR.SG	Great Britain	Western_Europe
HG00264.SG	GBR.SG	Great Britain	Western_Europe
HG00265.SG	GBR.SG	Great Britain	Western_Europe
HG01334.SG	GBR.SG	Great Britain	Western_Europe
HG01500.SG	IBS.SG	Spain	Western_Europe
HG01501.SG	IBS.SG	Spain	Western_Europe
HG01506.SG	IBS.SG	Spain	Western_Europe
HG01507.SG	IBS.SG	Spain	Western_Europe
HG01509.SG	IBS.SG	Spain	Western_Europe
HG01510.SG	IBS.SG	Spain	Western_Europe
HG01512.SG	IBS.SG	Spain	Western_Europe
HG01513.SG	IBS.SG	Spain	Western_Europe
HG01515.SG	IBS.SG	Spain	Western_Europe
HG01516.SG	IBS.SG	Spain	Western_Europe
HG01518.SG	IBS.SG	Spain	Western_Europe
HG01519.SG	IBS.SG	Spain	Western_Europe
HG01521.SG	IBS.SG	Spain	Western_Europe
HG01522.SG	IBS.SG	Spain	Western_Europe
HG01524.SG	IBS.SG	Spain	Western_Europe
HG01525.SG	IBS.SG	Spain	Western_Europe
HG01527.SG	IBS.SG	Spain	Western_Europe
HG01528.SG	IBS.SG	Spain	Western_Europe
HG01530.SG	IBS.SG	Spain	Western_Europe
HG01531.SG	IBS.SG	Spain	Western_Europe
HG01536.SG	IBS.SG	Spain	Western_Europe
HG01537.SG	IBS.SG	Spain	Western_Europe
HG01602.SG	IBS.SG	Spain	Western_Europe
HG01603.SG	IBS.SG	Spain	Western_Europe
HG01605.SG	IBS.SG	Spain	Western_Europe
HG01606.SG	IBS.SG	Spain	Western_Europe
HG01607.SG	IBS.SG	Spain	Western_Europe
HG01608.SG	IBS.SG	Spain	Western_Europe
HG01610.SG	IBS.SG	Spain	Western_Europe
HG01612.SG	IBS.SG	Spain	Western_Europe
HG01613.SG	IBS.SG	Spain	Western_Europe
HG01615.SG	IBS.SG	Spain	Western_Europe
HG01617.SG	IBS.SG	Spain	Western_Europe
HG01618.SG	IBS.SG	Spain	Western_Europe
HG01619.SG	IBS.SG	Spain	Western_Europe
HG01620.SG	IBS.SG	Spain	Western_Europe
HG01623.SG	IBS.SG	Spain	Western_Europe
HG01624.SG	IBS.SG	Spain	Western_Europe
HG01625.SG	IBS.SG	Spain	Western_Europe
HG01626.SG	IBS.SG	Spain	Western_Europe
HG01628.SG	IBS.SG	Spain	Western_Europe
HG01630.SG	IBS.SG	Spain	Western_Europe
HG01631.SG	IBS.SG	Spain	Western_Europe
HG01632.SG	IBS.SG	Spain	Western_Europe
HG01668.SG	IBS.SG	Spain	Western_Europe
HG01669.SG	IBS.SG	Spain	Western_Europe
HG01670.SG	IBS.SG	Spain	Western_Europe
HG01672.SG	IBS.SG	Spain	Western_Europe
HG01673.SG	IBS.SG	Spain	Western_Europe
HG01675.SG	IBS.SG	Spain	Western_Europe
HG01676.SG	IBS.SG	Spain	Western_Europe
HG01678.SG	IBS.SG	Spain	Western_Europe
HG01679.SG	IBS.SG	Spain	Western_Europe
HG01680.SG	IBS.SG	Spain	Western_Europe
HG01682.SG	IBS.SG	Spain	Western_Europe
HG01684.SG	IBS.SG	Spain	Western_Europe
HG01685.SG	IBS.SG	Spain	Western_Europe
HG01686.SG	IBS.SG	Spain	Western_Europe
HG01694.SG	IBS.SG	Spain	Western_Europe
HG01695.SG	IBS.SG	Spain	Western_Europe
HG01697.SG	IBS.SG	Spain	Western_Europe
HG01699.SG	IBS.SG	Spain	Western_Europe
HG01700.SG	IBS.SG	Spain	Western_Europe
HG01702.SG	IBS.SG	Spain	Western_Europe
HG01704.SG	IBS.SG	Spain	Western_Europe
HG01705.SG	IBS.SG	Spain	Western_Europe
HG01707.SG	IBS.SG	Spain	Western_Europe
HG01708.SG	IBS.SG	Spain	Western_Europe
HG01709.SG	IBS.SG	Spain	Western_Europe
HG01710.SG	IBS.SG	Spain	Western_Europe
HG01746.SG	IBS.SG	Spain	Western_Europe
HG01747.SG	IBS.SG	Spain	Western_Europe
HG01756.SG	IBS.SG	Spain	Western_Europe
HG01757.SG	IBS.SG	Spain	Western_Europe
HG01761.SG	IBS.SG	Spain	Western_Europe
HG01762.SG	IBS.SG	Spain	Western_Europe
HG01765.SG	IBS.SG	Spain	Western_Europe
HG01766.SG	IBS.SG	Spain	Western_Europe
HG01767.SG	IBS.SG	Spain	Western_Europe
HG01768.SG	IBS.SG	Spain	Western_Europe
HG01770.SG	IBS.SG	Spain	Western_Europe
HG01771.SG	IBS.SG	Spain	Western_Europe
HG01773.SG	IBS.SG	Spain	Western_Europe
HG01775.SG	IBS.SG	Spain	Western_Europe
HG01776.SG	IBS.SG	Spain	Western_Europe
HG01777.SG	IBS.SG	Spain	Western_Europe
HG01779.SG	IBS.SG	Spain	Western_Europe
HG01781.SG	IBS.SG	Spain	Western_Europe
HG01783.SG	IBS.SG	Spain	Western_Europe
HG01784.SG	IBS.SG	Spain	Western_Europe
HG01785.SG	IBS.SG	Spain	Western_Europe
HG01786.SG	IBS.SG	Spain	Western_Europe
HG01789.SG	GBR.SG	Great Britain	Western_Europe
HG01790.SG	GBR.SG	Great Britain	Western_Europe
HG01791.SG	GBR.SG	Great Britain	Western_Europe
HG02215.SG	GBR.SG	Great Britain	Western_Europe
HG02219.SG	IBS.SG	Spain	Western_Europe
HG02220.SG	IBS.SG	Spain	Western_Europe
HG02221.SG	IBS.SG	Spain	Western_Europe
HG02223.SG	IBS.SG	Spain	Western_Europe
HG02224.SG	IBS.SG	Spain	Western_Europe
HG02230.SG	IBS.SG	Spain	Western_Europe
HG02231.SG	IBS.SG	Spain	Western_Europe
HG02232.SG	IBS.SG	Spain	Western_Europe
HG02233.SG	IBS.SG	Spain	Western_Europe
HG02235.SG	IBS.SG	Spain	Western_Europe
HG02236.SG	IBS.SG	Spain	Western_Europe
HG02238.SG	IBS.SG	Spain	Western_Europe
HG02239.SG	IBS.SG	Spain	Western_Europe
S_Bergamo-1.DG	Italian_North.DG	Italy	Continental_Italy
S_Tuscan-1.DG	Tuscan.DG	Italy	Peninsular_Italy
B_Sardinian-3.DG	Sardinian.DG	Italy	Sardinia
S_Sardinian-1.DG	Sardinian.DG	Italy	Sardinia
S_Tuscan-2.DG	Tuscan.DG	Italy	Peninsular_Italy
S_Sardinian-2.DG	Sardinian.DG	Italy	Sardinia
S_Bergamo-2.DG	Bergamo.DG	Italy	Continental_Italy
NA20502.SG	TSI.SG	Italy	Peninsular_Italy
NA20503.SG	TSI.SG	Italy	Peninsular_Italy
NA20504.SG	TSI.SG	Italy	Peninsular_Italy
NA20505.SG	TSI.SG	Italy	Peninsular_Italy
NA20506.SG	TSI.SG	Italy	Peninsular_Italy
NA20507.SG	TSI.SG	Italy	Peninsular_Italy
NA20508.SG	TSI.SG	Italy	Peninsular_Italy
NA20509.SG	TSI.SG	Italy	Peninsular_Italy
NA20510.SG	TSI.SG	Italy	Peninsular_Italy
NA20511.SG	TSI.SG	Italy	Peninsular_Italy
NA20512.SG	TSI.SG	Italy	Peninsular_Italy
NA20513.SG	TSI.SG	Italy	Peninsular_Italy
NA20514.SG	TSI.SG	Italy	Peninsular_Italy
NA20515.SG	TSI.SG	Italy	Peninsular_Italy
NA20516.SG	TSI.SG	Italy	Peninsular_Italy
NA20517.SG	TSI.SG	Italy	Peninsular_Italy
NA20518.SG	TSI.SG	Italy	Peninsular_Italy
NA20519.SG	TSI.SG	Italy	Peninsular_Italy
NA20520.SG	TSI.SG	Italy	Peninsular_Italy
NA20521.SG	TSI.SG	Italy	Peninsular_Italy
NA20522.SG	TSI.SG	Italy	Peninsular_Italy
NA20524.SG	TSI.SG	Italy	Peninsular_Italy
NA20525.SG	TSI.SG	Italy	Peninsular_Italy
NA20526.SG	TSI.SG	Italy	Peninsular_Italy
NA20527.SG	TSI.SG	Italy	Peninsular_Italy
NA20528.SG	TSI.SG	Italy	Peninsular_Italy
NA20529.SG	TSI.SG	Italy	Peninsular_Italy
NA20530.SG	TSI.SG	Italy	Peninsular_Italy
NA20531.SG	TSI.SG	Italy	Peninsular_Italy
NA20532.SG	TSI.SG	Italy	Peninsular_Italy
NA20533.SG	TSI.SG	Italy	Peninsular_Italy
NA20534.SG	TSI.SG	Italy	Peninsular_Italy
NA20535.SG	TSI.SG	Italy	Peninsular_Italy
NA20536.SG	TSI.SG	Italy	Peninsular_Italy
NA20538.SG	TSI.SG	Italy	Peninsular_Italy
NA20539.SG	TSI.SG	Italy	Peninsular_Italy
NA20540.SG	TSI.SG	Italy	Peninsular_Italy
NA20541.SG	TSI.SG	Italy	Peninsular_Italy
NA20542.SG	TSI.SG	Italy	Peninsular_Italy
NA20543.SG	TSI.SG	Italy	Peninsular_Italy
NA20544.SG	TSI.SG	Italy	Peninsular_Italy
NA20581.SG	TSI.SG	Italy	Peninsular_Italy
NA20582.SG	TSI.SG	Italy	Peninsular_Italy
NA20585.SG	TSI.SG	Italy	Peninsular_Italy
NA20586.SG	TSI.SG	Italy	Peninsular_Italy
NA20587.SG	TSI.SG	Italy	Peninsular_Italy
NA20588.SG	TSI.SG	Italy	Peninsular_Italy
NA20589.SG	TSI.SG	Italy	Peninsular_Italy
NA20752.SG	TSI.SG	Italy	Peninsular_Italy
NA20753.SG	TSI.SG	Italy	Peninsular_Italy
NA20754.SG	TSI.SG	Italy	Peninsular_Italy
NA20755.SG	TSI.SG	Italy	Peninsular_Italy
NA20756.SG	TSI.SG	Italy	Peninsular_Italy
NA20757.SG	TSI.SG	Italy	Peninsular_Italy
NA20758.SG	TSI.SG	Italy	Peninsular_Italy
NA20759.SG	TSI.SG	Italy	Peninsular_Italy
NA20760.SG	TSI.SG	Italy	Peninsular_Italy
NA20761.SG	TSI.SG	Italy	Peninsular_Italy
NA20762.SG	TSI.SG	Italy	Peninsular_Italy
NA20763.SG	TSI.SG	Italy	Peninsular_Italy
NA20764.SG	TSI.SG	Italy	Peninsular_Italy
NA20765.SG	TSI.SG	Italy	Peninsular_Italy
NA20766.SG	TSI.SG	Italy	Peninsular_Italy
NA20767.SG	TSI.SG	Italy	Peninsular_Italy
NA20768.SG	TSI.SG	Italy	Peninsular_Italy
NA20769.SG	TSI.SG	Italy	Peninsular_Italy
NA20770.SG	TSI.SG	Italy	Peninsular_Italy
NA20771.SG	TSI.SG	Italy	Peninsular_Italy
NA20772.SG	TSI.SG	Italy	Peninsular_Italy
NA20773.SG	TSI.SG	Italy	Peninsular_Italy
NA20774.SG	TSI.SG	Italy	Peninsular_Italy
NA20775.SG	TSI.SG	Italy	Peninsular_Italy
NA20778.SG	TSI.SG	Italy	Peninsular_Italy
NA20783.SG	TSI.SG	Italy	Peninsular_Italy
NA20785.SG	TSI.SG	Italy	Peninsular_Italy
NA20786.SG	TSI.SG	Italy	Peninsular_Italy
NA20787.SG	TSI.SG	Italy	Peninsular_Italy
NA20790.SG	TSI.SG	Italy	Peninsular_Italy
NA20792.SG	TSI.SG	Italy	Peninsular_Italy
NA20795.SG	TSI.SG	Italy	Peninsular_Italy
NA20796.SG	TSI.SG	Italy	Peninsular_Italy
NA20797.SG	TSI.SG	Italy	Peninsular_Italy
NA20798.SG	TSI.SG	Italy	Peninsular_Italy
NA20799.SG	TSI.SG	Italy	Peninsular_Italy
NA20800.SG	TSI.SG	Italy	Peninsular_Italy
NA20801.SG	TSI.SG	Italy	Peninsular_Italy
NA20802.SG	TSI.SG	Italy	Peninsular_Italy
NA20803.SG	TSI.SG	Italy	Peninsular_Italy
NA20804.SG	TSI.SG	Italy	Peninsular_Italy
NA20805.SG	TSI.SG	Italy	Peninsular_Italy
NA20806.SG	TSI.SG	Italy	Peninsular_Italy
NA20807.SG	TSI.SG	Italy	Peninsular_Italy
NA20808.SG	TSI.SG	Italy	Peninsular_Italy
NA20809.SG	TSI.SG	Italy	Peninsular_Italy
NA20810.SG	TSI.SG	Italy	Peninsular_Italy
NA20811.SG	TSI.SG	Italy	Peninsular_Italy
NA20812.SG	TSI.SG	Italy	Peninsular_Italy
NA20813.SG	TSI.SG	Italy	Peninsular_Italy
NA20814.SG	TSI.SG	Italy	Peninsular_Italy
NA20815.SG	TSI.SG	Italy	Peninsular_Italy
NA20818.SG	TSI.SG	Italy	Peninsular_Italy
NA20819.SG	TSI.SG	Italy	Peninsular_Italy
NA20821.SG	TSI.SG	Italy	Peninsular_Italy
NA20822.SG	TSI.SG	Italy	Peninsular_Italy
NA20826.SG	TSI.SG	Italy	Peninsular_Italy
NA20827.SG	TSI.SG	Italy	Peninsular_Italy
NA20828.SG	TSI.SG	Italy	Peninsular_Italy
NA20832.SG	TSI.SG	Italy	Peninsular_Italy
ALP022	ITN-VEN_G	Italy	Continental_Italy
ALP040	ITN-VEN_G	Italy	Continental_Italy
ALP070	ITN-TRE_G	Italy	Continental_Italy
ALP071	ITN-TRE_G	Italy	Continental_Italy
ALP081	ITN-FRI_G	Italy	Continental_Italy
Alp090	ITC-ABR_G	Italy	Peninsular_Italy
ALP093	ITN-FRI_G	Italy	Continental_Italy
ALP099	ITN-LIG_G	Italy	Continental_Italy
Alp100	ITN-VEN_G	Italy	Continental_Italy
ALP114	ITN-TRE_G	Italy	Continental_Italy
ALP116	ITN-VEN_G	Italy	Continental_Italy
Alp140	ITC-ABR_G	Italy	Peninsular_Italy
ALP161	ITC-ABR_G	Italy	Peninsular_Italy
Alp162	ITC-ABR_G	Italy	Peninsular_Italy
ALP188	ITN-FRI_G	Italy	Continental_Italy
ALP200	ITN-TRE_G	Italy	Continental_Italy
ALP205	ITC-ABR_G	Italy	Peninsular_Italy
ALP209	ITN-VEN_G	Italy	Continental_Italy
ALP220	ITN-FRI_G	Italy	Continental_Italy
ALP225	ITN-VDA_G	Italy	Continental_Italy
ALP227	ITN-VDA_G	Italy	Continental_Italy
ALP233	ITN-FRI_G	Italy	Continental_Italy
ALP235	ITN-FRI_G	Italy	Continental_Italy
ALP249	ITN-VEN_G	Italy	Continental_Italy
ALP250	ITN-VEN_G	Italy	Continental_Italy
ALP259	ITN-TRE_G	Italy	Continental_Italy
ALP273	ITN-VEN_G	Italy	Continental_Italy
ALP280	ITN-FRI_G	Italy	Continental_Italy
ALP288	ITN-LOM_G	Italy	Continental_Italy
ALP322	ITN-VEN_G	Italy	Continental_Italy
ALP346	ITN-FRI_G	Italy	Continental_Italy
ALP354	ITN-FRI_G	Italy	Continental_Italy
ALP378	ITN-VEN_G	Italy	Continental_Italy
ALP379	ITS-PUG_G	Italy	Peninsular_Italy
Alp380	ITC-ABR_G	Italy	Peninsular_Italy
ALP395	ITN-TRE_G	Italy	Continental_Italy
Alp401	ITN-VEN_G	Italy	Continental_Italy
ALP414	ITN-TRE_G	Italy	Continental_Italy
ALP420	ITN-TRE_G	Italy	Continental_Italy
ALP435	ITN-FRI_G	Italy	Continental_Italy
Alp503	ITC-ABR_G	Italy	Peninsular_Italy
ALP506	ITN-FRI_G	Italy	Continental_Italy
ALP582	ITS-CAL_G	Italy	Peninsular_Italy
ALP583	ITS-PUG_G	Italy	Peninsular_Italy
ALP596	ITS-CAL_G	Italy	Peninsular_Italy
Alp616	ITC-ABR_G	Italy	Peninsular_Italy
BGD28	ITN-LOM_G	Italy	Continental_Italy
BGD31	ITN-LOM_G	Italy	Continental_Italy
BGD103	ITN-LOM_G	Italy	Continental_Italy
BGD301	ITN-LOM_G	Italy	Continental_Italy
cera1	ITS-PUG_G	Italy	Peninsular_Italy
cera2	ITS-PUG_G	Italy	Peninsular_Italy
cera8	ITS-PUG_G	Italy	Peninsular_Italy
cera9	ITS-PUG_G	Italy	Peninsular_Italy
GS32	ITS-PUG_G	Italy	Peninsular_Italy
GS34	ITS-PUG_G	Italy	Peninsular_Italy
GS47	ITS-PUG_G	Italy	Peninsular_Italy
KF1800751	ITN-VEN_G	Italy	Continental_Italy
KF1800761	ITN-FRI_G	Italy	Continental_Italy
KF1800772	ITN-VEN_G	Italy	Continental_Italy
KF1803105	ITN-VEN_G	Italy	Continental_Italy
KF1803109	ITN-VEN_G	Italy	Continental_Italy
KF1803129	ITN-FRI_G	Italy	Continental_Italy
KF1803151	ITN-VEN_G	Italy	Continental_Italy
KF2700922	ITN-FRI_G	Italy	Continental_Italy
KF2700960	ITN-FRI_G	Italy	Continental_Italy
MarABG010D	ITC-MAR_G	Italy	Peninsular_Italy
MarABI020D	ITC-MAR_G	Italy	Peninsular_Italy
MarABN020D	ITC-MAR_G	Italy	Peninsular_Italy
MarABP050D	ITC-MAR_G	Italy	Peninsular_Italy
MarABQ080D	ITC-MAR_G	Italy	Peninsular_Italy
MarABU050D	ITC-MAR_G	Italy	Peninsular_Italy
MarABY030D	ITC-MAR_G	Italy	Peninsular_Italy
MarACM040D	ITC-MAR_G	Italy	Peninsular_Italy
MarACO060D	ITC-MAR_G	Italy	Peninsular_Italy
MarACO100D	ITC-MAR_G	Italy	Peninsular_Italy
MarACV100D	ITC-MAR_G	Italy	Peninsular_Italy
MarACW030D	ITC-MAR_G	Italy	Peninsular_Italy
MarACW080D	ITC-MAR_G	Italy	Peninsular_Italy
MarACY030D	ITC-MAR_G	Italy	Peninsular_Italy
MarADC050D	ITC-MAR_G	Italy	Peninsular_Italy
MarADG030D	ITC-MAR_G	Italy	Peninsular_Italy
MURLO114	ITC-TSI_G	Italy	Peninsular_Italy
NaN43TC	ITS-CAM_G	Italy	Peninsular_Italy
NaN46TC	ITS-CAM_G	Italy	Peninsular_Italy
NaN58AC	ITS-CAM_G	Italy	Peninsular_Italy
NaN65DFG	ITS-CAM_G	Italy	Peninsular_Italy
NaN77FAM	ITS-CAM_G	Italy	Peninsular_Italy
NaN119AMR	ITS-CAM_G	Italy	Peninsular_Italy
NaN128LA	ITS-CAM_G	Italy	Peninsular_Italy
NaN195ST	ITS-CAM_G	Italy	Peninsular_Italy
NaN207MM	ITS-CAM_G	Italy	Peninsular_Italy
NaN212CR	ITS-CAM_G	Italy	Peninsular_Italy
NaN238DM	ITS-CAM_G	Italy	Peninsular_Italy
NaN275IS	ITS-CAM_G	Italy	Peninsular_Italy
NaN289RM	ITS-CAM_G	Italy	Peninsular_Italy
NaN293SF	ITS-CAM_G	Italy	Peninsular_Italy
NOR24	ITC-LAZ_G	Italy	Peninsular_Italy
NOR28	ITC-LAZ_G	Italy	Peninsular_Italy
PG03	ITC-UMB_G	Italy	Peninsular_Italy
PG04	ITC-UMB_G	Italy	Peninsular_Italy
PG05	ITC-UMB_G	Italy	Peninsular_Italy
PG06	ITC-UMB_G	Italy	Peninsular_Italy
PG07	ITC-UMB_G	Italy	Peninsular_Italy
PG08	ITC-UMB_G	Italy	Peninsular_Italy
PG11	ITC-UMB_G	Italy	Peninsular_Italy
PG12	ITC-UMB_G	Italy	Peninsular_Italy
PG15	ITC-UMB_G	Italy	Peninsular_Italy
PG16	ITS-BAS_G	Italy	Peninsular_Italy
PG17	ITS-BAS_G	Italy	Peninsular_Italy
PG18	ITS-BAS_G	Italy	Peninsular_Italy
PG19	ITS-BAS_G	Italy	Peninsular_Italy
PG20	ITS-BAS_G	Italy	Peninsular_Italy
PG21	ITS-BAS_G	Italy	Peninsular_Italy
PG22	ITS-BAS_G	Italy	Peninsular_Italy
PG24	ITS-BAS_G	Italy	Peninsular_Italy
PG25	ITS-BAS_G	Italy	Peninsular_Italy
PG26	ITS-MOL_G	Italy	Peninsular_Italy
PG27	ITS-MOL_G	Italy	Peninsular_Italy
PG28	ITC-LAZ_G	Italy	Peninsular_Italy
PG30	ITC-LAZ_G	Italy	Peninsular_Italy
Pu2	ITS-PUG_G	Italy	Peninsular_Italy
Pu3	ITS-PUG_G	Italy	Peninsular_Italy
Pu7	ITS-PUG_G	Italy	Peninsular_Italy
Pu8	ITS-PUG_G	Italy	Peninsular_Italy
Pu45	ITS-PUG_G	Italy	Peninsular_Italy
VO59	ITC-TSI_G	Italy	Peninsular_Italy
VO65	ITC-TSI_G	Italy	Peninsular_Italy
VO109	ITC-TSI_G	Italy	Peninsular_Italy
