# Supplementary material for: Through 40,000 years of human presence in Southern Europe: the Italian case study
Source: Hum Genet. 2021 Aug 19;140(10):1417–31. doi: 10.1007/s00439-021-02328-6 (PMC8460580; doi:10.1007/s00439-021-02328-6)
Supplement: Supplementary file 5 — Supplementary Table 4 (XLSX 1982 KB) [file 439_2021_2328_MOESM5_ESM.xlsx]

## Sheet: HG_post_Villabruna
Population 1	Population 2	Outgroup	f_3	std. err	Z	SNPs
Tagliente	France_Rigney1	Mbuti	0.297973	0.016862	17.672	3091
Tagliente	Anatolia_Epipaleolithic	Mbuti	0.250564	0.004149	60.385	80035
Tagliente	Germany_HohleFels49	Mbuti	0.245121	0.008681	28.238	9868
Tagliente	Belgium_UP_Magdalenian	Mbuti	0.258846	0.006854	37.763	22100
Tagliente	Belgium_UP_GoyetQ-2	Mbuti	0.266772	0.010791	24.721	6232
Tagliente	Germany_Brillenhohle	Mbuti	0.236405	0.017616	13.42	2078
Tagliente	Germany_HohleFels79	Mbuti	0.234906	0.019363	12.131	1721
Tagliente	Germany_Burkhardtshohle	Mbuti	0.252231	0.01612	15.647	3322
Tagliente	Italy_Sicily_HG_OrienteC	Mbuti	0.361196	0.012464	28.978	5753
Tagliente	Italy_North_Villabruna_HG	Mbuti	0.349538	0.004216	82.916	89213
Tagliente	Switzerland_Bichon	Mbuti	0.340231	0.004152	81.943	102943
Tagliente	France_Rochedane	Mbuti	0.335344	0.007038	47.65	20578
Tagliente	Italy_Mesolithic_R11.SG	Mbuti	0.357293	0.004729	75.56	67388
Tagliente	France_Iboussieres39	Mbuti	0.292563	0.021999	13.299	1469
Tagliente	France_Iboussieres25_1	Mbuti	0.327556	0.011012	29.746	7232
Tagliente	France_Iboussieres31_2	Mbuti	0.320765	0.010569	30.349	7469
Tagliente	Serbia_Mesolithic_IronGates	Mbuti	0.322099	0.003105	103.73	112545
Tagliente	Russia_Sidelkino_HG	Mbuti	0.268009	0.004006	66.902	87505
Tagliente	Italy_South_HG_Continenza	Mbuti	0.317459	0.024162	13.139	1344
Tagliente	Italy_Mesolithic_R7.SG	Mbuti	0.361336	0.004389	82.321	99864
Tagliente	Ukraine_Mesolithic	Mbuti	0.282345	0.003335	84.667	90964
Tagliente	England_Mesolithic	Mbuti	0.346789	0.003965	87.453	100649
Tagliente	France_Ranchot88	Mbuti	0.334906	0.005775	57.99	37131
Tagliente	Wales_Mesolithic	Mbuti	0.334594	0.005765	58.034	32906
Tagliente	Romania_Mesolithic_IronGates	Mbuti	0.320711	0.003284	97.657	108053
Tagliente	Latvia_HG	Mbuti	0.310822	0.003141	98.968	110325
Tagliente	Germany_Falkenstein	Mbuti	0.332814	0.007484	44.469	17121
Tagliente	Italy_Mesolithic_R15.SG	Mbuti	0.355551	0.004131	86.076	99696
Tagliente	Russia_HG_Karelia	Mbuti	0.271532	0.003791	71.623	97796
Tagliente	Germany_Bockstein	Mbuti	0.288383	0.014402	20.024	3467
Tagliente	Germany_Ofnet	Mbuti	0.280803	0.026429	10.625	977
Tagliente	France_Chaudardes	Mbuti	0.329818	0.010849	30.401	8017
Tagliente	Luxembourg_Loschbour	Mbuti	0.346179	0.003817	90.682	103430
Tagliente	Iberia_HG	Mbuti	0.317696	0.003987	79.683	98199
Tagliente	Sweden_HG_Motala	Mbuti	0.299382	0.003382	88.52	105687
Tagliente	Romania_Mesolithic	Mbuti	0.304106	0.005207	58.398	40075
Tagliente	Russia_HG_Samara	Mbuti	0.264296	0.0048	55.062	52013
Tagliente	Sweden_HG	Mbuti	0.2655	0.009073	29.264	9523
Tagliente	France_BerryAuBac	Mbuti	0.324122	0.012712	25.498	5036
Tagliente	Scotland_Mesolithic	Mbuti	0.300284	0.018321	16.39	2473
Tagliente	Sweden_PWC_NHG	Mbuti	0.287934	0.003784	76.089	96604
France_Rigney1	Anatolia_Epipaleolithic	Mbuti	0.246976	0.008916	27.701	10999
France_Rigney1	Germany_HohleFels49	Mbuti	0.387501	0.024797	15.627	1468
France_Rigney1	Belgium_UP_Magdalenian	Mbuti	0.445374	0.017924	24.848	3338
France_Rigney1	Belgium_UP_GoyetQ-2	Mbuti	0.486438	0.033793	14.395	999
France_Rigney1	Germany_Brillenhohle	Mbuti	0.378969	0.048454	7.821	339
France_Rigney1	Germany_HohleFels79	Mbuti	0.367029	0.054299	6.759	305
France_Rigney1	Germany_Burkhardtshohle	Mbuti	0.422047	0.039653	10.644	564
France_Rigney1	Italy_Sicily_HG_OrienteC	Mbuti	0.297846	0.031441	9.473	895
France_Rigney1	Italy_North_Villabruna_HG	Mbuti	0.287366	0.008681	33.101	12258
France_Rigney1	Switzerland_Bichon	Mbuti	0.293173	0.008817	33.252	12935
France_Rigney1	France_Rochedane	Mbuti	0.299032	0.017397	17.189	3373
France_Rigney1	Italy_Mesolithic_R11.SG	Mbuti	0.307761	0.010718	28.715	8488
France_Rigney1	France_Iboussieres39	Mbuti	0.291994	0.056021	5.212	233
France_Rigney1	France_Iboussieres25_1	Mbuti	0.2802	0.027762	10.093	1100
France_Rigney1	France_Iboussieres31_2	Mbuti	0.25001	0.026785	9.334	1082
France_Rigney1	Serbia_Mesolithic_IronGates	Mbuti	0.279651	0.006169	45.332	14292
France_Rigney1	Russia_Sidelkino_HG	Mbuti	0.260566	0.009214	28.28	10813
France_Rigney1	Italy_South_HG_Continenza	Mbuti	0.214019	0.052806	4.053	228
France_Rigney1	Italy_Mesolithic_R7.SG	Mbuti	0.292471	0.008728	33.509	12547
France_Rigney1	Ukraine_Mesolithic	Mbuti	0.2689	0.007276	36.955	12728
France_Rigney1	England_Mesolithic	Mbuti	0.304028	0.008596	35.369	12846
France_Rigney1	France_Ranchot88	Mbuti	0.303194	0.011553	26.244	6519
France_Rigney1	Wales_Mesolithic	Mbuti	0.30298	0.012597	24.051	5645
France_Rigney1	Romania_Mesolithic_IronGates	Mbuti	0.273647	0.006558	41.724	13627
France_Rigney1	Latvia_HG	Mbuti	0.280188	0.006224	45.021	13988
France_Rigney1	Germany_Falkenstein	Mbuti	0.313494	0.017074	18.361	2949
France_Rigney1	Italy_Mesolithic_R15.SG	Mbuti	0.294668	0.008494	34.69	12553
France_Rigney1	Russia_HG_Karelia	Mbuti	0.273911	0.007991	34.277	12641
France_Rigney1	Germany_Bockstein	Mbuti	0.256662	0.031932	8.038	623
France_Rigney1	Germany_Ofnet	Mbuti	0.147233	0.057784	2.548	136
France_Rigney1	France_Chaudardes	Mbuti	0.25883	0.025634	10.097	1363
France_Rigney1	Luxembourg_Loschbour	Mbuti	0.307289	0.007977	38.521	12931
France_Rigney1	Iberia_HG	Mbuti	0.317784	0.008908	35.673	12550
France_Rigney1	Sweden_HG_Motala	Mbuti	0.276797	0.006707	41.267	13355
France_Rigney1	Romania_Mesolithic	Mbuti	0.274011	0.012397	22.102	6582
France_Rigney1	Russia_HG_Samara	Mbuti	0.252272	0.010527	23.964	7241
France_Rigney1	Sweden_HG	Mbuti	0.23427	0.023947	9.783	1313
France_Rigney1	France_BerryAuBac	Mbuti	0.308788	0.02892	10.677	945
France_Rigney1	Scotland_Mesolithic	Mbuti	0.263002	0.054	4.87	324
France_Rigney1	Sweden_PWC_NHG	Mbuti	0.283489	0.008495	33.369	12151
Anatolia_Epipaleolithic	Germany_HohleFels49	Mbuti	0.22633	0.005295	42.748	34134
Anatolia_Epipaleolithic	Belgium_UP_Magdalenian	Mbuti	0.241928	0.004113	58.825	76675
Anatolia_Epipaleolithic	Belgium_UP_GoyetQ-2	Mbuti	0.242773	0.006515	37.262	22273
Anatolia_Epipaleolithic	Germany_Brillenhohle	Mbuti	0.241075	0.010323	23.354	7229
Anatolia_Epipaleolithic	Germany_HohleFels79	Mbuti	0.25294	0.011244	22.495	5996
Anatolia_Epipaleolithic	Germany_Burkhardtshohle	Mbuti	0.252038	0.00857	29.409	11796
Anatolia_Epipaleolithic	Italy_Sicily_HG_OrienteC	Mbuti	0.261817	0.006796	38.524	20333
Anatolia_Epipaleolithic	Italy_North_Villabruna_HG	Mbuti	0.253787	0.00319	79.562	302800
Anatolia_Epipaleolithic	Switzerland_Bichon	Mbuti	0.253191	0.003163	80.052	335315
Anatolia_Epipaleolithic	France_Rochedane	Mbuti	0.251944	0.004176	60.332	72935
Anatolia_Epipaleolithic	Italy_Mesolithic_R11.SG	Mbuti	0.254522	0.003423	74.356	218689
Anatolia_Epipaleolithic	France_Iboussieres39	Mbuti	0.249682	0.011848	21.074	5334
Anatolia_Epipaleolithic	France_Iboussieres25_1	Mbuti	0.2519	0.006128	41.104	25317
Anatolia_Epipaleolithic	France_Iboussieres31_2	Mbuti	0.244857	0.005983	40.929	26034
Anatolia_Epipaleolithic	Serbia_Mesolithic_IronGates	Mbuti	0.257952	0.0026	99.217	367072
Anatolia_Epipaleolithic	Russia_Sidelkino_HG	Mbuti	0.241357	0.00305	79.134	282621
Anatolia_Epipaleolithic	Italy_South_HG_Continenza	Mbuti	0.233952	0.012569	18.614	4962
Anatolia_Epipaleolithic	Italy_Mesolithic_R7.SG	Mbuti	0.253946	0.003317	76.56	325494
Anatolia_Epipaleolithic	Ukraine_Mesolithic	Mbuti	0.250822	0.002743	91.443	309955
Anatolia_Epipaleolithic	England_Mesolithic	Mbuti	0.254366	0.002981	85.341	329411
Anatolia_Epipaleolithic	France_Ranchot88	Mbuti	0.254145	0.003748	67.81	132930
Anatolia_Epipaleolithic	Wales_Mesolithic	Mbuti	0.255146	0.003639	70.112	117640
Anatolia_Epipaleolithic	Romania_Mesolithic_IronGates	Mbuti	0.25799	0.00271	95.198	351965
Anatolia_Epipaleolithic	Latvia_HG	Mbuti	0.253658	0.002585	98.122	359842
Anatolia_Epipaleolithic	Germany_Falkenstein	Mbuti	0.251071	0.004487	55.956	61218
Anatolia_Epipaleolithic	Italy_Mesolithic_R15.SG	Mbuti	0.256282	0.003234	79.236	325004
Anatolia_Epipaleolithic	Russia_HG_Karelia	Mbuti	0.245115	0.00293	83.646	322248
Anatolia_Epipaleolithic	Germany_Bockstein	Mbuti	0.243944	0.008168	29.866	12541
Anatolia_Epipaleolithic	Germany_Ofnet	Mbuti	0.247044	0.01527	16.178	3359
Anatolia_Epipaleolithic	France_Chaudardes	Mbuti	0.255359	0.006024	42.394	28782
Anatolia_Epipaleolithic	Luxembourg_Loschbour	Mbuti	0.255231	0.003114	81.956	336924
Anatolia_Epipaleolithic	Iberia_HG	Mbuti	0.252783	0.003154	80.146	322335
Anatolia_Epipaleolithic	Sweden_HG_Motala	Mbuti	0.252915	0.002769	91.35	344565
Anatolia_Epipaleolithic	Romania_Mesolithic	Mbuti	0.256366	0.00369	69.469	142086
Anatolia_Epipaleolithic	Russia_HG_Samara	Mbuti	0.241849	0.003414	70.839	175338
Anatolia_Epipaleolithic	Sweden_HG	Mbuti	0.249727	0.005594	44.64	31441
Anatolia_Epipaleolithic	France_BerryAuBac	Mbuti	0.256898	0.00744	34.527	18374
Anatolia_Epipaleolithic	Scotland_Mesolithic	Mbuti	0.254617	0.010066	25.294	8338
Anatolia_Epipaleolithic	Sweden_PWC_NHG	Mbuti	0.253267	0.003052	82.994	314014
Germany_HohleFels49	Belgium_UP_Magdalenian	Mbuti	0.357053	0.009319	38.314	10125
Germany_HohleFels49	Belgium_UP_GoyetQ-2	Mbuti	0.377612	0.015957	23.665	3056
Germany_HohleFels49	Germany_Brillenhohle	Mbuti	0.347504	0.020171	17.228	1724
Germany_HohleFels49	Germany_HohleFels79	Mbuti	0.373101	0.02298	16.236	1435
Germany_HohleFels49	Germany_Burkhardtshohle	Mbuti	0.387747	0.023439	16.543	1599
Germany_HohleFels49	Italy_Sicily_HG_OrienteC	Mbuti	0.283745	0.017932	15.823	2555
Germany_HohleFels49	Italy_North_Villabruna_HG	Mbuti	0.256562	0.005039	50.92	39856
Germany_HohleFels49	Switzerland_Bichon	Mbuti	0.264833	0.005091	52.018	40986
Germany_HohleFels49	France_Rochedane	Mbuti	0.266835	0.00925	28.848	9855
Germany_HohleFels49	Italy_Mesolithic_R11.SG	Mbuti	0.255839	0.00569	44.963	26787
Germany_HohleFels49	France_Iboussieres39	Mbuti	0.237034	0.024826	9.548	1229
Germany_HohleFels49	France_Iboussieres25_1	Mbuti	0.284721	0.014808	19.228	3409
Germany_HohleFels49	France_Iboussieres31_2	Mbuti	0.265043	0.015225	17.408	3429
Germany_HohleFels49	Serbia_Mesolithic_IronGates	Mbuti	0.248554	0.003719	66.825	44005
Germany_HohleFels49	Russia_Sidelkino_HG	Mbuti	0.227982	0.005128	44.46	34632
Germany_HohleFels49	Italy_South_HG_Continenza	Mbuti	0.238863	0.027299	8.75	991
Germany_HohleFels49	Italy_Mesolithic_R7.SG	Mbuti	0.259504	0.005052	51.363	39844
Germany_HohleFels49	Ukraine_Mesolithic	Mbuti	0.238768	0.004316	55.317	39313
Germany_HohleFels49	England_Mesolithic	Mbuti	0.266802	0.004986	53.506	40469
Germany_HohleFels49	France_Ranchot88	Mbuti	0.272365	0.006714	40.565	18290
Germany_HohleFels49	Wales_Mesolithic	Mbuti	0.268956	0.007008	38.379	15783
Germany_HohleFels49	Romania_Mesolithic_IronGates	Mbuti	0.241823	0.00389	62.162	42605
Germany_HohleFels49	Latvia_HG	Mbuti	0.250663	0.003821	65.606	43354
Germany_HohleFels49	Germany_Falkenstein	Mbuti	0.264274	0.010164	26.002	8336
Germany_HohleFels49	Italy_Mesolithic_R15.SG	Mbuti	0.257464	0.005058	50.898	39755
Germany_HohleFels49	Russia_HG_Karelia	Mbuti	0.235864	0.004694	50.249	40883
Germany_HohleFels49	Germany_Bockstein	Mbuti	0.248232	0.013943	17.804	3268
Germany_HohleFels49	Germany_Ofnet	Mbuti	0.316084	0.032159	9.829	820
Germany_HohleFels49	France_Chaudardes	Mbuti	0.251657	0.013784	18.257	3820
Germany_HohleFels49	Luxembourg_Loschbour	Mbuti	0.269758	0.004683	57.6	40970
Germany_HohleFels49	Iberia_HG	Mbuti	0.277415	0.004984	55.656	39745
Germany_HohleFels49	Sweden_HG_Motala	Mbuti	0.246335	0.004047	60.875	42252
Germany_HohleFels49	Romania_Mesolithic	Mbuti	0.250027	0.006354	39.349	19240
Germany_HohleFels49	Russia_HG_Samara	Mbuti	0.234079	0.005663	41.335	26896
Germany_HohleFels49	Sweden_HG	Mbuti	0.246549	0.01388	17.763	3962
Germany_HohleFels49	France_BerryAuBac	Mbuti	0.263036	0.017616	14.931	2457
Germany_HohleFels49	Scotland_Mesolithic	Mbuti	0.225465	0.025321	8.904	1101
Germany_HohleFels49	Sweden_PWC_NHG	Mbuti	0.238475	0.004674	51.017	38479
Belgium_UP_Magdalenian	Belgium_UP_GoyetQ-2	Mbuti	0.723092	0.007191	100.554	23469
Belgium_UP_Magdalenian	Germany_Brillenhohle	Mbuti	0.380784	0.018031	21.118	2191
Belgium_UP_Magdalenian	Germany_HohleFels79	Mbuti	0.399331	0.02105	18.971	1914
Belgium_UP_Magdalenian	Germany_Burkhardtshohle	Mbuti	0.400909	0.016365	24.499	3700
Belgium_UP_Magdalenian	Italy_Sicily_HG_OrienteC	Mbuti	0.283608	0.011649	24.346	6218
Belgium_UP_Magdalenian	Italy_North_Villabruna_HG	Mbuti	0.269653	0.00389	69.311	86341
Belgium_UP_Magdalenian	Switzerland_Bichon	Mbuti	0.281688	0.004324	65.149	91959
Belgium_UP_Magdalenian	France_Rochedane	Mbuti	0.279065	0.006634	42.064	22840
Belgium_UP_Magdalenian	Italy_Mesolithic_R11.SG	Mbuti	0.27886	0.00457	61.02	60020
Belgium_UP_Magdalenian	France_Iboussieres39	Mbuti	0.295753	0.021958	13.469	1654
Belgium_UP_Magdalenian	France_Iboussieres25_1	Mbuti	0.300873	0.011068	27.183	7635
Belgium_UP_Magdalenian	France_Iboussieres31_2	Mbuti	0.257956	0.010173	25.358	7784
Belgium_UP_Magdalenian	Serbia_Mesolithic_IronGates	Mbuti	0.26482	0.002999	88.294	101052
Belgium_UP_Magdalenian	Russia_Sidelkino_HG	Mbuti	0.251416	0.004146	60.647	77327
Belgium_UP_Magdalenian	Italy_South_HG_Continenza	Mbuti	0.267455	0.020549	13.015	1540
Belgium_UP_Magdalenian	Italy_Mesolithic_R7.SG	Mbuti	0.277426	0.004168	66.559	89403
Belgium_UP_Magdalenian	Ukraine_Mesolithic	Mbuti	0.253848	0.003395	74.77	88890
Belgium_UP_Magdalenian	England_Mesolithic	Mbuti	0.281367	0.003892	72.29	90837
Belgium_UP_Magdalenian	France_Ranchot88	Mbuti	0.28893	0.005184	55.73	42599
Belgium_UP_Magdalenian	Wales_Mesolithic	Mbuti	0.288814	0.005423	53.253	36477
Belgium_UP_Magdalenian	Romania_Mesolithic_IronGates	Mbuti	0.257719	0.003167	81.388	96676
Belgium_UP_Magdalenian	Latvia_HG	Mbuti	0.268241	0.003172	84.575	99063
Belgium_UP_Magdalenian	Germany_Falkenstein	Mbuti	0.283225	0.007022	40.333	19883
Belgium_UP_Magdalenian	Italy_Mesolithic_R15.SG	Mbuti	0.28094	0.004204	66.831	89289
Belgium_UP_Magdalenian	Russia_HG_Karelia	Mbuti	0.24946	0.00375	66.516	89122
Belgium_UP_Magdalenian	Germany_Bockstein	Mbuti	0.265006	0.013104	20.223	3991
Belgium_UP_Magdalenian	Germany_Ofnet	Mbuti	0.24348	0.027983	8.701	1052
Belgium_UP_Magdalenian	France_Chaudardes	Mbuti	0.285277	0.010529	27.094	8852
Belgium_UP_Magdalenian	Luxembourg_Loschbour	Mbuti	0.282746	0.003818	74.061	92185
Belgium_UP_Magdalenian	Iberia_HG	Mbuti	0.293286	0.004064	72.168	89176
Belgium_UP_Magdalenian	Sweden_HG_Motala	Mbuti	0.262262	0.003285	79.826	94758
Belgium_UP_Magdalenian	Romania_Mesolithic	Mbuti	0.268742	0.004999	53.757	43968
Belgium_UP_Magdalenian	Russia_HG_Samara	Mbuti	0.251557	0.004645	54.153	50331
Belgium_UP_Magdalenian	Sweden_HG	Mbuti	0.24539	0.009368	26.194	8953
Belgium_UP_Magdalenian	France_BerryAuBac	Mbuti	0.281133	0.012023	23.384	5923
Belgium_UP_Magdalenian	Scotland_Mesolithic	Mbuti	0.267204	0.017794	15.016	2374
Belgium_UP_Magdalenian	Sweden_PWC_NHG	Mbuti	0.255572	0.003681	69.43	86379
Belgium_UP_GoyetQ-2	Germany_Brillenhohle	Mbuti	0.385589	0.035381	10.898	649
Belgium_UP_GoyetQ-2	Germany_HohleFels79	Mbuti	0.372606	0.037031	10.062	568
Belgium_UP_GoyetQ-2	Germany_Burkhardtshohle	Mbuti	0.405425	0.029301	13.837	1185
Belgium_UP_GoyetQ-2	Italy_Sicily_HG_OrienteC	Mbuti	0.28383	0.019284	14.718	1920
Belgium_UP_GoyetQ-2	Italy_North_Villabruna_HG	Mbuti	0.275796	0.006238	44.209	24857
Belgium_UP_GoyetQ-2	Switzerland_Bichon	Mbuti	0.284872	0.006269	45.441	26067
Belgium_UP_GoyetQ-2	France_Rochedane	Mbuti	0.290702	0.011661	24.93	7018
Belgium_UP_GoyetQ-2	Italy_Mesolithic_R11.SG	Mbuti	0.281723	0.007274	38.729	16974
Belgium_UP_GoyetQ-2	France_Iboussieres39	Mbuti	0.32189	0.037987	8.474	512
Belgium_UP_GoyetQ-2	France_Iboussieres25_1	Mbuti	0.308298	0.019837	15.541	2280
Belgium_UP_GoyetQ-2	France_Iboussieres31_2	Mbuti	0.27624	0.019881	13.895	2268
Belgium_UP_GoyetQ-2	Serbia_Mesolithic_IronGates	Mbuti	0.26776	0.004581	58.451	28780
Belgium_UP_GoyetQ-2	Russia_Sidelkino_HG	Mbuti	0.256003	0.006842	37.414	21870
Belgium_UP_GoyetQ-2	Italy_South_HG_Continenza	Mbuti	0.258323	0.037428	6.902	476
Belgium_UP_GoyetQ-2	Italy_Mesolithic_R7.SG	Mbuti	0.278894	0.006454	43.21	25367
Belgium_UP_GoyetQ-2	Ukraine_Mesolithic	Mbuti	0.253918	0.005203	48.804	25849
Belgium_UP_GoyetQ-2	England_Mesolithic	Mbuti	0.287301	0.006027	47.669	25906
Belgium_UP_GoyetQ-2	France_Ranchot88	Mbuti	0.297767	0.008397	35.459	13399
Belgium_UP_GoyetQ-2	Wales_Mesolithic	Mbuti	0.295712	0.008846	33.429	11112
Belgium_UP_GoyetQ-2	Romania_Mesolithic_IronGates	Mbuti	0.259613	0.004832	53.727	27456
Belgium_UP_GoyetQ-2	Latvia_HG	Mbuti	0.271358	0.004685	57.918	28210
Belgium_UP_GoyetQ-2	Germany_Falkenstein	Mbuti	0.288207	0.011723	24.585	5960
Belgium_UP_GoyetQ-2	Italy_Mesolithic_R15.SG	Mbuti	0.278261	0.006013	46.276	25385
Belgium_UP_GoyetQ-2	Russia_HG_Karelia	Mbuti	0.252384	0.006159	40.976	25353
Belgium_UP_GoyetQ-2	Germany_Bockstein	Mbuti	0.24981	0.022684	11.012	1266
Belgium_UP_GoyetQ-2	Germany_Ofnet	Mbuti	0.210041	0.048957	4.29	318
Belgium_UP_GoyetQ-2	France_Chaudardes	Mbuti	0.28618	0.018078	15.831	2668
Belgium_UP_GoyetQ-2	Luxembourg_Loschbour	Mbuti	0.282534	0.005527	51.119	26140
Belgium_UP_GoyetQ-2	Iberia_HG	Mbuti	0.301568	0.006524	46.227	25450
Belgium_UP_GoyetQ-2	Sweden_HG_Motala	Mbuti	0.265509	0.005037	52.714	26930
Belgium_UP_GoyetQ-2	Romania_Mesolithic	Mbuti	0.273134	0.008401	32.512	13461
Belgium_UP_GoyetQ-2	Russia_HG_Samara	Mbuti	0.254185	0.007494	33.918	14484
Belgium_UP_GoyetQ-2	Sweden_HG	Mbuti	0.246291	0.017197	14.321	2560
Belgium_UP_GoyetQ-2	France_BerryAuBac	Mbuti	0.262693	0.02076	12.654	1812
Belgium_UP_GoyetQ-2	Scotland_Mesolithic	Mbuti	0.307894	0.035068	8.78	678
Belgium_UP_GoyetQ-2	Sweden_PWC_NHG	Mbuti	0.256189	0.005997	42.719	24534
Germany_Brillenhohle	Germany_HohleFels79	Mbuti	0.357749	0.049593	7.214	311
Germany_Brillenhohle	Germany_Burkhardtshohle	Mbuti	0.288453	0.039699	7.266	338
Germany_Brillenhohle	Italy_Sicily_HG_OrienteC	Mbuti	0.243451	0.036783	6.619	530
Germany_Brillenhohle	Italy_North_Villabruna_HG	Mbuti	0.262398	0.009637	27.228	8449
Germany_Brillenhohle	Switzerland_Bichon	Mbuti	0.275003	0.0095	28.947	8683
Germany_Brillenhohle	France_Rochedane	Mbuti	0.253412	0.017595	14.403	2077
Germany_Brillenhohle	Italy_Mesolithic_R11.SG	Mbuti	0.284948	0.012227	23.306	5621
Germany_Brillenhohle	France_Iboussieres39	Mbuti	0.323546	0.058197	5.56	251
Germany_Brillenhohle	France_Iboussieres25_1	Mbuti	0.234516	0.029681	7.901	755
Germany_Brillenhohle	France_Iboussieres31_2	Mbuti	0.267093	0.029507	9.052	750
Germany_Brillenhohle	Serbia_Mesolithic_IronGates	Mbuti	0.251507	0.007094	35.455	9292
Germany_Brillenhohle	Russia_Sidelkino_HG	Mbuti	0.230981	0.010285	22.458	7239
Germany_Brillenhohle	Italy_South_HG_Continenza	Mbuti	0.28023	0.06387	4.388	199
Germany_Brillenhohle	Italy_Mesolithic_R7.SG	Mbuti	0.264944	0.009875	26.829	8418
Germany_Brillenhohle	Ukraine_Mesolithic	Mbuti	0.242047	0.008001	30.252	8348
Germany_Brillenhohle	England_Mesolithic	Mbuti	0.267809	0.009719	27.554	8578
Germany_Brillenhohle	France_Ranchot88	Mbuti	0.258365	0.014122	18.295	3947
Germany_Brillenhohle	Wales_Mesolithic	Mbuti	0.272266	0.014773	18.43	3363
Germany_Brillenhohle	Romania_Mesolithic_IronGates	Mbuti	0.2404	0.007725	31.12	9011
Germany_Brillenhohle	Latvia_HG	Mbuti	0.253714	0.007167	35.401	9181
Germany_Brillenhohle	Germany_Falkenstein	Mbuti	0.256083	0.01893	13.528	1882
Germany_Brillenhohle	Italy_Mesolithic_R15.SG	Mbuti	0.268924	0.010151	26.491	8438
Germany_Brillenhohle	Russia_HG_Karelia	Mbuti	0.228304	0.009223	24.753	8659
Germany_Brillenhohle	Germany_Bockstein	Mbuti	0.227234	0.028696	7.919	723
Germany_Brillenhohle	Germany_Ofnet	Mbuti	0.174141	0.052491	3.318	164
Germany_Brillenhohle	France_Chaudardes	Mbuti	0.256179	0.028079	9.124	841
Germany_Brillenhohle	Luxembourg_Loschbour	Mbuti	0.27668	0.008849	31.268	8652
Germany_Brillenhohle	Iberia_HG	Mbuti	0.28489	0.009776	29.141	8448
Germany_Brillenhohle	Sweden_HG_Motala	Mbuti	0.248888	0.007566	32.893	8928
Germany_Brillenhohle	Romania_Mesolithic	Mbuti	0.23452	0.013323	17.602	4082
Germany_Brillenhohle	Russia_HG_Samara	Mbuti	0.247805	0.011774	21.046	5699
Germany_Brillenhohle	Sweden_HG	Mbuti	0.269807	0.029212	9.236	860
Germany_Brillenhohle	France_BerryAuBac	Mbuti	0.243419	0.040624	5.992	507
Germany_Brillenhohle	Scotland_Mesolithic	Mbuti	0.293426	0.065298	4.494	206
Germany_Brillenhohle	Sweden_PWC_NHG	Mbuti	0.252945	0.009206	27.476	8119
Germany_HohleFels79	Germany_Burkhardtshohle	Mbuti	0.384662	0.053008	7.257	286
Germany_HohleFels79	Italy_Sicily_HG_OrienteC	Mbuti	0.316595	0.040302	7.856	472
Germany_HohleFels79	Italy_North_Villabruna_HG	Mbuti	0.258194	0.010303	25.059	7034
Germany_HohleFels79	Switzerland_Bichon	Mbuti	0.276978	0.010107	27.405	7161
Germany_HohleFels79	France_Rochedane	Mbuti	0.248958	0.019951	12.478	1811
Germany_HohleFels79	Italy_Mesolithic_R11.SG	Mbuti	0.276864	0.012554	22.055	4644
Germany_HohleFels79	France_Iboussieres39	Mbuti	0.312379	0.064208	4.865	238
Germany_HohleFels79	France_Iboussieres25_1	Mbuti	0.265258	0.033631	7.887	634
Germany_HohleFels79	France_Iboussieres31_2	Mbuti	0.271028	0.035225	7.694	591
Germany_HohleFels79	Serbia_Mesolithic_IronGates	Mbuti	0.259293	0.007056	36.745	7713
Germany_HohleFels79	Russia_Sidelkino_HG	Mbuti	0.241838	0.010861	22.266	6049
Germany_HohleFels79	Italy_South_HG_Continenza	Mbuti	0.256556	0.068568	3.742	188
Germany_HohleFels79	Italy_Mesolithic_R7.SG	Mbuti	0.278453	0.010571	26.34	6972
Germany_HohleFels79	Ukraine_Mesolithic	Mbuti	0.242495	0.008634	28.086	6985
Germany_HohleFels79	England_Mesolithic	Mbuti	0.279549	0.009833	28.429	7125
Germany_HohleFels79	France_Ranchot88	Mbuti	0.281723	0.014826	19.002	3432
Germany_HohleFels79	Wales_Mesolithic	Mbuti	0.292502	0.01611	18.157	2872
Germany_HohleFels79	Romania_Mesolithic_IronGates	Mbuti	0.250612	0.007378	33.97	7466
Germany_HohleFels79	Latvia_HG	Mbuti	0.263555	0.007266	36.274	7609
Germany_HohleFels79	Germany_Falkenstein	Mbuti	0.25734	0.021098	12.197	1547
Germany_HohleFels79	Italy_Mesolithic_R15.SG	Mbuti	0.281065	0.010385	27.064	6995
Germany_HohleFels79	Russia_HG_Karelia	Mbuti	0.248059	0.009859	25.16	7164
Germany_HohleFels79	Germany_Bockstein	Mbuti	0.273381	0.033694	8.114	662
Germany_HohleFels79	Germany_Ofnet	Mbuti	0.711404	0.051657	13.772	523
Germany_HohleFels79	France_Chaudardes	Mbuti	0.248904	0.033025	7.537	677
Germany_HohleFels79	Luxembourg_Loschbour	Mbuti	0.280796	0.009356	30.012	7145
Germany_HohleFels79	Iberia_HG	Mbuti	0.284762	0.01039	27.407	6975
Germany_HohleFels79	Sweden_HG_Motala	Mbuti	0.260499	0.00813	32.04	7376
Germany_HohleFels79	Romania_Mesolithic	Mbuti	0.263653	0.014413	18.292	3543
Germany_HohleFels79	Russia_HG_Samara	Mbuti	0.261661	0.012924	20.247	4683
Germany_HohleFels79	Sweden_HG	Mbuti	0.222682	0.029964	7.432	734
Germany_HohleFels79	France_BerryAuBac	Mbuti	0.241236	0.03724	6.478	458
Germany_HohleFels79	Scotland_Mesolithic	Mbuti	0.255625	0.057056	4.48	210
Germany_HohleFels79	Sweden_PWC_NHG	Mbuti	0.25783	0.010194	25.291	6737
Germany_Burkhardtshohle	Italy_Sicily_HG_OrienteC	Mbuti	0.286389	0.028285	10.125	1060
Germany_Burkhardtshohle	Italy_North_Villabruna_HG	Mbuti	0.27062	0.008549	31.655	13228
Germany_Burkhardtshohle	Switzerland_Bichon	Mbuti	0.291065	0.008427	34.538	13688
Germany_Burkhardtshohle	France_Rochedane	Mbuti	0.283211	0.014563	19.447	3811
Germany_Burkhardtshohle	Italy_Mesolithic_R11.SG	Mbuti	0.270183	0.01012	26.697	8866
Germany_Burkhardtshohle	France_Iboussieres39	Mbuti	0.303943	0.052572	5.781	233
Germany_Burkhardtshohle	France_Iboussieres25_1	Mbuti	0.305956	0.026635	11.487	1304
Germany_Burkhardtshohle	France_Iboussieres31_2	Mbuti	0.26641	0.025158	10.589	1258
Germany_Burkhardtshohle	Serbia_Mesolithic_IronGates	Mbuti	0.268522	0.006009	44.687	15119
Germany_Burkhardtshohle	Russia_Sidelkino_HG	Mbuti	0.252141	0.008202	30.743	11507
Germany_Burkhardtshohle	Italy_South_HG_Continenza	Mbuti	0.245535	0.046407	5.291	274
Germany_Burkhardtshohle	Italy_Mesolithic_R7.SG	Mbuti	0.291808	0.008791	33.195	13272
Germany_Burkhardtshohle	Ukraine_Mesolithic	Mbuti	0.258667	0.006643	38.937	13694
Germany_Burkhardtshohle	England_Mesolithic	Mbuti	0.288141	0.007671	37.562	13608
Germany_Burkhardtshohle	France_Ranchot88	Mbuti	0.275701	0.010915	25.258	7509
Germany_Burkhardtshohle	Wales_Mesolithic	Mbuti	0.297552	0.012345	24.104	6186
Germany_Burkhardtshohle	Romania_Mesolithic_IronGates	Mbuti	0.265884	0.006391	41.603	14429
Germany_Burkhardtshohle	Latvia_HG	Mbuti	0.269401	0.006096	44.19	14807
Germany_Burkhardtshohle	Germany_Falkenstein	Mbuti	0.297251	0.015245	19.498	3381
Germany_Burkhardtshohle	Italy_Mesolithic_R15.SG	Mbuti	0.274288	0.008432	32.531	13298
Germany_Burkhardtshohle	Russia_HG_Karelia	Mbuti	0.250061	0.007753	32.253	13465
Germany_Burkhardtshohle	Germany_Bockstein	Mbuti	0.240892	0.030481	7.903	726
Germany_Burkhardtshohle	Germany_Ofnet	Mbuti	0.285706	0.060239	4.743	195
Germany_Burkhardtshohle	France_Chaudardes	Mbuti	0.288388	0.024828	11.616	1482
Germany_Burkhardtshohle	Luxembourg_Loschbour	Mbuti	0.289136	0.007301	39.604	13720
Germany_Burkhardtshohle	Iberia_HG	Mbuti	0.296369	0.008326	35.596	13328
Germany_Burkhardtshohle	Sweden_HG_Motala	Mbuti	0.264993	0.00656	40.396	14182
Germany_Burkhardtshohle	Romania_Mesolithic	Mbuti	0.270033	0.010516	25.677	7462
Germany_Burkhardtshohle	Russia_HG_Samara	Mbuti	0.241218	0.010031	24.047	7923
Germany_Burkhardtshohle	Sweden_HG	Mbuti	0.267753	0.024053	11.132	1358
Germany_Burkhardtshohle	France_BerryAuBac	Mbuti	0.305781	0.026154	11.692	1053
Germany_Burkhardtshohle	Scotland_Mesolithic	Mbuti	0.325397	0.045813	7.103	393
Germany_Burkhardtshohle	Sweden_PWC_NHG	Mbuti	0.256707	0.007814	32.853	12864
Italy_Sicily_HG_OrienteC	Italy_North_Villabruna_HG	Mbuti	0.376949	0.007049	53.478	22664
Italy_Sicily_HG_OrienteC	Switzerland_Bichon	Mbuti	0.363716	0.007038	51.678	23797
Italy_Sicily_HG_OrienteC	France_Rochedane	Mbuti	0.362117	0.01222	29.634	6047
Italy_Sicily_HG_OrienteC	Italy_Mesolithic_R11.SG	Mbuti	0.382522	0.008294	46.119	15418
Italy_Sicily_HG_OrienteC	France_Iboussieres39	Mbuti	0.280943	0.04341	6.472	391
Italy_Sicily_HG_OrienteC	France_Iboussieres25_1	Mbuti	0.337246	0.021165	15.934	2017
Italy_Sicily_HG_OrienteC	France_Iboussieres31_2	Mbuti	0.320768	0.0208	15.422	2059
Italy_Sicily_HG_OrienteC	Serbia_Mesolithic_IronGates	Mbuti	0.327749	0.004998	65.578	26307
Italy_Sicily_HG_OrienteC	Russia_Sidelkino_HG	Mbuti	0.271199	0.006776	40.021	20018
Italy_Sicily_HG_OrienteC	Italy_South_HG_Continenza	Mbuti	0.357105	0.047926	7.451	396
Italy_Sicily_HG_OrienteC	Italy_Mesolithic_R7.SG	Mbuti	0.390882	0.007465	52.362	23131
Italy_Sicily_HG_OrienteC	Ukraine_Mesolithic	Mbuti	0.285109	0.005691	50.094	23614
Italy_Sicily_HG_OrienteC	England_Mesolithic	Mbuti	0.353513	0.006599	53.572	23645
Italy_Sicily_HG_OrienteC	France_Ranchot88	Mbuti	0.342792	0.009017	38.016	11590
Italy_Sicily_HG_OrienteC	Wales_Mesolithic	Mbuti	0.346902	0.009837	35.264	9919
Italy_Sicily_HG_OrienteC	Romania_Mesolithic_IronGates	Mbuti	0.317082	0.005176	61.255	25173
Italy_Sicily_HG_OrienteC	Latvia_HG	Mbuti	0.32456	0.004993	65.007	25804
Italy_Sicily_HG_OrienteC	Germany_Falkenstein	Mbuti	0.343636	0.013404	25.637	5141
Italy_Sicily_HG_OrienteC	Italy_Mesolithic_R15.SG	Mbuti	0.393791	0.007012	56.161	23110
Italy_Sicily_HG_OrienteC	Russia_HG_Karelia	Mbuti	0.280895	0.006386	43.984	23355
Italy_Sicily_HG_OrienteC	Germany_Bockstein	Mbuti	0.333775	0.02747	12.151	1037
Italy_Sicily_HG_OrienteC	Germany_Ofnet	Mbuti	0.368748	0.061277	6.018	260
Italy_Sicily_HG_OrienteC	France_Chaudardes	Mbuti	0.328382	0.019387	16.939	2323
Italy_Sicily_HG_OrienteC	Luxembourg_Loschbour	Mbuti	0.364761	0.006191	58.919	23870
Italy_Sicily_HG_OrienteC	Iberia_HG	Mbuti	0.336293	0.006556	51.293	23123
Italy_Sicily_HG_OrienteC	Sweden_HG_Motala	Mbuti	0.303648	0.005076	59.825	24655
Italy_Sicily_HG_OrienteC	Romania_Mesolithic	Mbuti	0.303671	0.008899	34.126	12013
Italy_Sicily_HG_OrienteC	Russia_HG_Samara	Mbuti	0.264117	0.007847	33.66	13362
Italy_Sicily_HG_OrienteC	Sweden_HG	Mbuti	0.292941	0.018967	15.444	2329
Italy_Sicily_HG_OrienteC	France_BerryAuBac	Mbuti	0.354395	0.024265	14.605	1573
Italy_Sicily_HG_OrienteC	Scotland_Mesolithic	Mbuti	0.334277	0.036735	9.1	637
Italy_Sicily_HG_OrienteC	Sweden_PWC_NHG	Mbuti	0.293659	0.006551	44.827	22413
Italy_North_Villabruna_HG	Switzerland_Bichon	Mbuti	0.334295	0.003704	90.261	374090
Italy_North_Villabruna_HG	France_Rochedane	Mbuti	0.339103	0.004386	77.316	81468
Italy_North_Villabruna_HG	Italy_Mesolithic_R11.SG	Mbuti	0.353632	0.003712	95.269	242782
Italy_North_Villabruna_HG	France_Iboussieres39	Mbuti	0.322928	0.011646	27.728	6123
Italy_North_Villabruna_HG	France_Iboussieres25_1	Mbuti	0.342329	0.006301	54.327	28333
Italy_North_Villabruna_HG	France_Iboussieres31_2	Mbuti	0.323196	0.005999	53.879	29250
Italy_North_Villabruna_HG	Serbia_Mesolithic_IronGates	Mbuti	0.322802	0.002574	125.432	409024
Italy_North_Villabruna_HG	Russia_Sidelkino_HG	Mbuti	0.266948	0.00316	84.467	315553
Italy_North_Villabruna_HG	Italy_South_HG_Continenza	Mbuti	0.338203	0.012561	26.926	5635
Italy_North_Villabruna_HG	Italy_Mesolithic_R7.SG	Mbuti	0.356451	0.003645	97.805	362471
Italy_North_Villabruna_HG	Ukraine_Mesolithic	Mbuti	0.286858	0.002661	107.808	349750
Italy_North_Villabruna_HG	England_Mesolithic	Mbuti	0.337241	0.003315	101.741	367588
Italy_North_Villabruna_HG	France_Ranchot88	Mbuti	0.341093	0.003874	88.052	148603
Italy_North_Villabruna_HG	Wales_Mesolithic	Mbuti	0.340823	0.0039	87.399	131469
Italy_North_Villabruna_HG	Romania_Mesolithic_IronGates	Mbuti	0.316615	0.002691	117.672	392118
Italy_North_Villabruna_HG	Latvia_HG	Mbuti	0.313339	0.002627	119.255	401021
Italy_North_Villabruna_HG	Germany_Falkenstein	Mbuti	0.33411	0.004633	72.12	68695
Italy_North_Villabruna_HG	Italy_Mesolithic_R15.SG	Mbuti	0.354312	0.00361	98.153	362102
Italy_North_Villabruna_HG	Russia_HG_Karelia	Mbuti	0.269082	0.002967	90.704	364252
Italy_North_Villabruna_HG	Germany_Bockstein	Mbuti	0.306693	0.008484	36.149	14086
Italy_North_Villabruna_HG	Germany_Ofnet	Mbuti	0.291726	0.013998	20.841	3909
Italy_North_Villabruna_HG	France_Chaudardes	Mbuti	0.334455	0.006038	55.395	31927
Italy_North_Villabruna_HG	Luxembourg_Loschbour	Mbuti	0.339105	0.003318	102.213	375180
Italy_North_Villabruna_HG	Iberia_HG	Mbuti	0.313482	0.003248	96.517	360090
Italy_North_Villabruna_HG	Sweden_HG_Motala	Mbuti	0.300476	0.002695	111.51	385235
Italy_North_Villabruna_HG	Romania_Mesolithic	Mbuti	0.307876	0.003669	83.921	158715
Italy_North_Villabruna_HG	Russia_HG_Samara	Mbuti	0.271299	0.00334	81.225	201382
Italy_North_Villabruna_HG	Sweden_HG	Mbuti	0.28366	0.005375	52.776	35089
Italy_North_Villabruna_HG	France_BerryAuBac	Mbuti	0.329658	0.007137	46.193	20561
Italy_North_Villabruna_HG	Scotland_Mesolithic	Mbuti	0.330547	0.01004	32.924	9262
Italy_North_Villabruna_HG	Sweden_PWC_NHG	Mbuti	0.290278	0.003047	95.262	350494
Switzerland_Bichon	France_Rochedane	Mbuti	0.353458	0.004711	75.033	85650
Switzerland_Bichon	Italy_Mesolithic_R11.SG	Mbuti	0.359086	0.003588	100.072	281806
Switzerland_Bichon	France_Iboussieres39	Mbuti	0.326214	0.011364	28.705	6262
Switzerland_Bichon	France_Iboussieres25_1	Mbuti	0.339024	0.006434	52.689	30152
Switzerland_Bichon	France_Iboussieres31_2	Mbuti	0.332185	0.00584	56.877	31398
Switzerland_Bichon	Serbia_Mesolithic_IronGates	Mbuti	0.317426	0.002655	119.541	473510
Switzerland_Bichon	Russia_Sidelkino_HG	Mbuti	0.266074	0.003065	86.798	367569
Switzerland_Bichon	Italy_South_HG_Continenza	Mbuti	0.328834	0.012484	26.34	5744
Switzerland_Bichon	Italy_Mesolithic_R7.SG	Mbuti	0.361188	0.003638	99.288	420633
Switzerland_Bichon	Ukraine_Mesolithic	Mbuti	0.279047	0.002751	101.441	381043
Switzerland_Bichon	England_Mesolithic	Mbuti	0.34578	0.003399	101.732	423410
Switzerland_Bichon	France_Ranchot88	Mbuti	0.341749	0.003871	88.291	153501
Switzerland_Bichon	Wales_Mesolithic	Mbuti	0.341579	0.003827	89.257	137302
Switzerland_Bichon	Romania_Mesolithic_IronGates	Mbuti	0.311553	0.002779	112.127	455524
Switzerland_Bichon	Latvia_HG	Mbuti	0.313175	0.002651	118.152	464503
Switzerland_Bichon	Germany_Falkenstein	Mbuti	0.345769	0.00455	75.99	71453
Switzerland_Bichon	Italy_Mesolithic_R15.SG	Mbuti	0.359454	0.003518	102.188	420022
Switzerland_Bichon	Russia_HG_Karelia	Mbuti	0.267575	0.003057	87.541	411091
Switzerland_Bichon	Germany_Bockstein	Mbuti	0.298304	0.007978	37.389	14209
Switzerland_Bichon	Germany_Ofnet	Mbuti	0.292744	0.013827	21.172	4010
Switzerland_Bichon	France_Chaudardes	Mbuti	0.335823	0.005834	57.561	33692
Switzerland_Bichon	Luxembourg_Loschbour	Mbuti	0.350655	0.003412	102.761	436180
Switzerland_Bichon	Iberia_HG	Mbuti	0.323128	0.003223	100.245	413338
Switzerland_Bichon	Sweden_HG_Motala	Mbuti	0.298631	0.00283	105.526	445034
Switzerland_Bichon	Romania_Mesolithic	Mbuti	0.303163	0.003703	81.866	166436
Switzerland_Bichon	Russia_HG_Samara	Mbuti	0.266633	0.003347	79.663	217038
Switzerland_Bichon	Sweden_HG	Mbuti	0.274911	0.004776	57.565	40002
Switzerland_Bichon	France_BerryAuBac	Mbuti	0.344872	0.007102	48.558	21258
Switzerland_Bichon	Scotland_Mesolithic	Mbuti	0.330849	0.009427	35.094	10338
Switzerland_Bichon	Sweden_PWC_NHG	Mbuti	0.287346	0.003021	95.109	406646
France_Rochedane	Italy_Mesolithic_R11.SG	Mbuti	0.34905	0.005168	67.539	55604
France_Rochedane	France_Iboussieres39	Mbuti	0.341967	0.022007	15.539	1551
France_Rochedane	France_Iboussieres25_1	Mbuti	0.341739	0.01115	30.649	7329
France_Rochedane	France_Iboussieres31_2	Mbuti	0.327609	0.011381	28.784	7506
France_Rochedane	Serbia_Mesolithic_IronGates	Mbuti	0.315932	0.003265	96.764	94715
France_Rochedane	Russia_Sidelkino_HG	Mbuti	0.263137	0.004209	62.52	72384
France_Rochedane	Italy_South_HG_Continenza	Mbuti	0.309353	0.024553	12.6	1535
France_Rochedane	Italy_Mesolithic_R7.SG	Mbuti	0.350233	0.004551	76.965	83347
France_Rochedane	Ukraine_Mesolithic	Mbuti	0.283304	0.003523	80.424	84416
France_Rochedane	England_Mesolithic	Mbuti	0.345834	0.00418	82.735	84907
France_Rochedane	France_Ranchot88	Mbuti	0.337819	0.005287	63.897	42602
France_Rochedane	Wales_Mesolithic	Mbuti	0.343581	0.005525	62.187	35840
France_Rochedane	Romania_Mesolithic_IronGates	Mbuti	0.308009	0.003388	90.909	90302
France_Rochedane	Latvia_HG	Mbuti	0.311748	0.003296	94.586	92637
France_Rochedane	Germany_Falkenstein	Mbuti	0.347291	0.007503	46.286	19111
France_Rochedane	Italy_Mesolithic_R15.SG	Mbuti	0.345795	0.0045	76.843	83253
France_Rochedane	Russia_HG_Karelia	Mbuti	0.268288	0.003939	68.11	83843
France_Rochedane	Germany_Bockstein	Mbuti	0.320142	0.014395	22.24	3947
France_Rochedane	Germany_Ofnet	Mbuti	0.251661	0.027064	9.299	1004
France_Rochedane	France_Chaudardes	Mbuti	0.355075	0.010686	33.227	8700
France_Rochedane	Luxembourg_Loschbour	Mbuti	0.343491	0.004142	82.937	85866
France_Rochedane	Iberia_HG	Mbuti	0.320412	0.004235	75.661	83398
France_Rochedane	Sweden_HG_Motala	Mbuti	0.298909	0.003484	85.801	88590
France_Rochedane	Romania_Mesolithic	Mbuti	0.308008	0.005222	58.978	43071
France_Rochedane	Russia_HG_Samara	Mbuti	0.264284	0.004863	54.343	48195
France_Rochedane	Sweden_HG	Mbuti	0.276077	0.009623	28.69	8362
France_Rochedane	France_BerryAuBac	Mbuti	0.337769	0.012191	27.706	5953
France_Rochedane	Scotland_Mesolithic	Mbuti	0.327358	0.019768	16.56	2199
France_Rochedane	Sweden_PWC_NHG	Mbuti	0.285174	0.004055	70.323	80692
Italy_Mesolithic_R11.SG	France_Iboussieres39	Mbuti	0.320252	0.013682	23.408	4151
Italy_Mesolithic_R11.SG	France_Iboussieres25_1	Mbuti	0.350245	0.007256	48.268	19753
Italy_Mesolithic_R11.SG	France_Iboussieres31_2	Mbuti	0.33667	0.007067	47.639	20576
Italy_Mesolithic_R11.SG	Serbia_Mesolithic_IronGates	Mbuti	0.322051	0.002658	121.166	307685
Italy_Mesolithic_R11.SG	Russia_Sidelkino_HG	Mbuti	0.266443	0.00327	81.481	240049
Italy_Mesolithic_R11.SG	Italy_South_HG_Continenza	Mbuti	0.381301	0.015759	24.195	3747
Italy_Mesolithic_R11.SG	Italy_Mesolithic_R7.SG	Mbuti	0.39988	0.003783	105.691	273922
Italy_Mesolithic_R11.SG	Ukraine_Mesolithic	Mbuti	0.280953	0.002798	100.403	247875
Italy_Mesolithic_R11.SG	England_Mesolithic	Mbuti	0.354425	0.003452	102.665	275080
Italy_Mesolithic_R11.SG	France_Ranchot88	Mbuti	0.35551	0.004275	83.159	99547
Italy_Mesolithic_R11.SG	Wales_Mesolithic	Mbuti	0.35283	0.004238	83.249	89640
Italy_Mesolithic_R11.SG	Romania_Mesolithic_IronGates	Mbuti	0.316855	0.002785	113.787	295951
Italy_Mesolithic_R11.SG	Latvia_HG	Mbuti	0.317401	0.002686	118.177	301609
Italy_Mesolithic_R11.SG	Germany_Falkenstein	Mbuti	0.350234	0.004912	71.306	46243
Italy_Mesolithic_R11.SG	Italy_Mesolithic_R15.SG	Mbuti	0.385024	0.003684	104.506	273638
Italy_Mesolithic_R11.SG	Russia_HG_Karelia	Mbuti	0.268186	0.003252	82.479	266901
Italy_Mesolithic_R11.SG	Germany_Bockstein	Mbuti	0.313209	0.009687	32.331	9343
Italy_Mesolithic_R11.SG	Germany_Ofnet	Mbuti	0.296791	0.017402	17.055	2630
Italy_Mesolithic_R11.SG	France_Chaudardes	Mbuti	0.349908	0.006817	51.328	22138
Italy_Mesolithic_R11.SG	Luxembourg_Loschbour	Mbuti	0.359984	0.003357	107.221	283194
Italy_Mesolithic_R11.SG	Iberia_HG	Mbuti	0.325665	0.003347	97.292	268843
Italy_Mesolithic_R11.SG	Sweden_HG_Motala	Mbuti	0.301926	0.002845	106.107	289127
Italy_Mesolithic_R11.SG	Romania_Mesolithic	Mbuti	0.305103	0.004085	74.688	109110
Italy_Mesolithic_R11.SG	Russia_HG_Samara	Mbuti	0.268551	0.003549	75.673	141567
Italy_Mesolithic_R11.SG	Sweden_HG	Mbuti	0.283819	0.005911	48.013	25984
Italy_Mesolithic_R11.SG	France_BerryAuBac	Mbuti	0.351779	0.00873	40.297	13829
Italy_Mesolithic_R11.SG	Scotland_Mesolithic	Mbuti	0.346176	0.011529	30.028	6723
Italy_Mesolithic_R11.SG	Sweden_PWC_NHG	Mbuti	0.294668	0.003166	93.079	264403
France_Iboussieres39	France_Iboussieres25_1	Mbuti	0.298221	0.040407	7.38	510
France_Iboussieres39	France_Iboussieres31_2	Mbuti	0.347676	0.042144	8.25	485
France_Iboussieres39	Serbia_Mesolithic_IronGates	Mbuti	0.307762	0.008548	36.006	6774
France_Iboussieres39	Russia_Sidelkino_HG	Mbuti	0.261545	0.012506	20.914	5359
France_Iboussieres39	Italy_South_HG_Continenza	Mbuti	0.345067	0.066464	5.192	139
France_Iboussieres39	Italy_Mesolithic_R7.SG	Mbuti	0.334233	0.011984	27.889	6095
France_Iboussieres39	Ukraine_Mesolithic	Mbuti	0.284265	0.010271	27.677	6057
France_Iboussieres39	England_Mesolithic	Mbuti	0.324298	0.010989	29.51	6211
France_Iboussieres39	France_Ranchot88	Mbuti	0.33912	0.017859	18.988	2824
France_Iboussieres39	Wales_Mesolithic	Mbuti	0.329749	0.018478	17.846	2461
France_Iboussieres39	Romania_Mesolithic_IronGates	Mbuti	0.294349	0.008928	32.969	6547
France_Iboussieres39	Latvia_HG	Mbuti	0.305782	0.008729	35.03	6694
France_Iboussieres39	Germany_Falkenstein	Mbuti	0.350476	0.025491	13.749	1323
France_Iboussieres39	Italy_Mesolithic_R15.SG	Mbuti	0.340863	0.012073	28.232	6100
France_Iboussieres39	Russia_HG_Karelia	Mbuti	0.26812	0.010991	24.394	6272
France_Iboussieres39	Germany_Bockstein	Mbuti	0.294674	0.039243	7.509	517
France_Iboussieres39	Germany_Ofnet	Mbuti	0.289208	0.079202	3.652	94
France_Iboussieres39	France_Chaudardes	Mbuti	0.416296	0.040566	10.262	550
France_Iboussieres39	Luxembourg_Loschbour	Mbuti	0.332356	0.01042	31.895	6283
France_Iboussieres39	Iberia_HG	Mbuti	0.315041	0.012268	25.681	6085
France_Iboussieres39	Sweden_HG_Motala	Mbuti	0.285341	0.008793	32.452	6486
France_Iboussieres39	Romania_Mesolithic	Mbuti	0.284771	0.016996	16.755	2908
France_Iboussieres39	Russia_HG_Samara	Mbuti	0.257833	0.014016	18.396	4104
France_Iboussieres39	Sweden_HG	Mbuti	0.26674	0.037933	7.032	594
France_Iboussieres39	France_BerryAuBac	Mbuti	0.392674	0.04955	7.925	361
France_Iboussieres39	Scotland_Mesolithic	Mbuti	0.213763	0.058623	3.646	164
France_Iboussieres39	Sweden_PWC_NHG	Mbuti	0.289327	0.011529	25.096	5900
France_Iboussieres25_1	France_Iboussieres31_2	Mbuti	0.334686	0.018788	17.814	2580
France_Iboussieres25_1	Serbia_Mesolithic_IronGates	Mbuti	0.316752	0.004358	72.687	33147
France_Iboussieres25_1	Russia_Sidelkino_HG	Mbuti	0.264961	0.006042	43.856	25527
France_Iboussieres25_1	Italy_South_HG_Continenza	Mbuti	0.39072	0.043345	9.014	507
France_Iboussieres25_1	Italy_Mesolithic_R7.SG	Mbuti	0.359495	0.006475	55.522	29297
France_Iboussieres25_1	Ukraine_Mesolithic	Mbuti	0.28361	0.005043	56.242	29150
France_Iboussieres25_1	England_Mesolithic	Mbuti	0.348668	0.006161	56.594	29837
France_Iboussieres25_1	France_Ranchot88	Mbuti	0.347619	0.008478	41.003	13792
France_Iboussieres25_1	Wales_Mesolithic	Mbuti	0.355113	0.009081	39.103	12132
France_Iboussieres25_1	Romania_Mesolithic_IronGates	Mbuti	0.310393	0.004712	65.871	31767
France_Iboussieres25_1	Latvia_HG	Mbuti	0.316115	0.004439	71.214	32537
France_Iboussieres25_1	Germany_Falkenstein	Mbuti	0.375979	0.01246	30.175	6667
France_Iboussieres25_1	Italy_Mesolithic_R15.SG	Mbuti	0.356166	0.005871	60.669	29307
France_Iboussieres25_1	Russia_HG_Karelia	Mbuti	0.274183	0.005766	47.551	29453
France_Iboussieres25_1	Germany_Bockstein	Mbuti	0.287837	0.027047	10.642	1250
France_Iboussieres25_1	Germany_Ofnet	Mbuti	0.346885	0.058866	5.893	322
France_Iboussieres25_1	France_Chaudardes	Mbuti	0.34957	0.018037	19.381	2888
France_Iboussieres25_1	Luxembourg_Loschbour	Mbuti	0.345009	0.005777	59.724	30226
France_Iboussieres25_1	Iberia_HG	Mbuti	0.324724	0.006053	53.647	29283
France_Iboussieres25_1	Sweden_HG_Motala	Mbuti	0.304111	0.004867	62.487	31198
France_Iboussieres25_1	Romania_Mesolithic	Mbuti	0.316365	0.008805	35.931	14257
France_Iboussieres25_1	Russia_HG_Samara	Mbuti	0.270231	0.007522	35.924	16794
France_Iboussieres25_1	Sweden_HG	Mbuti	0.290343	0.018103	16.038	2892
France_Iboussieres25_1	France_BerryAuBac	Mbuti	0.369179	0.023421	15.763	1940
France_Iboussieres25_1	Scotland_Mesolithic	Mbuti	0.302819	0.034025	8.9	813
France_Iboussieres25_1	Sweden_PWC_NHG	Mbuti	0.292441	0.00574	50.952	28328
France_Iboussieres31_2	Serbia_Mesolithic_IronGates	Mbuti	0.309158	0.004271	72.383	34427
France_Iboussieres31_2	Russia_Sidelkino_HG	Mbuti	0.260331	0.005875	44.309	26602
France_Iboussieres31_2	Italy_South_HG_Continenza	Mbuti	0.346333	0.036759	9.422	543
France_Iboussieres31_2	Italy_Mesolithic_R7.SG	Mbuti	0.344004	0.005827	59.034	30504
France_Iboussieres31_2	Ukraine_Mesolithic	Mbuti	0.275742	0.004669	59.055	30026
France_Iboussieres31_2	England_Mesolithic	Mbuti	0.334361	0.005651	59.164	30956
France_Iboussieres31_2	France_Ranchot88	Mbuti	0.340615	0.008221	41.431	13811
France_Iboussieres31_2	Wales_Mesolithic	Mbuti	0.31909	0.008449	37.767	12046
France_Iboussieres31_2	Romania_Mesolithic_IronGates	Mbuti	0.300151	0.004535	66.18	33006
France_Iboussieres31_2	Latvia_HG	Mbuti	0.304752	0.004306	70.772	33745
France_Iboussieres31_2	Germany_Falkenstein	Mbuti	0.321636	0.011703	27.483	6654
France_Iboussieres31_2	Italy_Mesolithic_R15.SG	Mbuti	0.342318	0.005856	58.46	30409
France_Iboussieres31_2	Russia_HG_Karelia	Mbuti	0.264066	0.005467	48.302	30511
France_Iboussieres31_2	Germany_Bockstein	Mbuti	0.312455	0.023791	13.133	1265
France_Iboussieres31_2	Germany_Ofnet	Mbuti	0.219502	0.043155	5.086	315
France_Iboussieres31_2	France_Chaudardes	Mbuti	0.313824	0.015768	19.903	2948
France_Iboussieres31_2	Luxembourg_Loschbour	Mbuti	0.340594	0.005355	63.605	31530
France_Iboussieres31_2	Iberia_HG	Mbuti	0.317115	0.006014	52.731	30285
France_Iboussieres31_2	Sweden_HG_Motala	Mbuti	0.289054	0.004615	62.639	32361
France_Iboussieres31_2	Romania_Mesolithic	Mbuti	0.301949	0.007736	39.032	14523
France_Iboussieres31_2	Russia_HG_Samara	Mbuti	0.26575	0.007164	37.095	17252
France_Iboussieres31_2	Sweden_HG	Mbuti	0.254781	0.016238	15.69	3028
France_Iboussieres31_2	France_BerryAuBac	Mbuti	0.308543	0.020287	15.209	1927
France_Iboussieres31_2	Scotland_Mesolithic	Mbuti	0.35607	0.030262	11.766	827
France_Iboussieres31_2	Sweden_PWC_NHG	Mbuti	0.276759	0.005967	46.38	29452
Serbia_Mesolithic_IronGates	Russia_Sidelkino_HG	Mbuti	0.275658	0.002574	107.093	399732
Serbia_Mesolithic_IronGates	Italy_South_HG_Continenza	Mbuti	0.302396	0.008944	33.812	6280
Serbia_Mesolithic_IronGates	Italy_Mesolithic_R7.SG	Mbuti	0.324189	0.002628	123.345	459003
Serbia_Mesolithic_IronGates	Ukraine_Mesolithic	Mbuti	0.294158	0.002262	130.024	409201
Serbia_Mesolithic_IronGates	England_Mesolithic	Mbuti	0.320402	0.002436	131.548	460484
Serbia_Mesolithic_IronGates	France_Ranchot88	Mbuti	0.319605	0.002859	111.796	169786
Serbia_Mesolithic_IronGates	Wales_Mesolithic	Mbuti	0.323583	0.002762	117.156	151944
Serbia_Mesolithic_IronGates	Romania_Mesolithic_IronGates	Mbuti	0.3211	0.002315	138.703	477698
Serbia_Mesolithic_IronGates	Latvia_HG	Mbuti	0.31186	0.002275	137.085	479750
Serbia_Mesolithic_IronGates	Germany_Falkenstein	Mbuti	0.316188	0.003358	94.151	79179
Serbia_Mesolithic_IronGates	Italy_Mesolithic_R15.SG	Mbuti	0.324322	0.00264	122.868	458272
Serbia_Mesolithic_IronGates	Russia_HG_Karelia	Mbuti	0.279242	0.002454	113.798	446924
Serbia_Mesolithic_IronGates	Germany_Bockstein	Mbuti	0.297367	0.005781	51.435	15314
Serbia_Mesolithic_IronGates	Germany_Ofnet	Mbuti	0.285303	0.010193	27.989	4345
Serbia_Mesolithic_IronGates	France_Chaudardes	Mbuti	0.317401	0.004293	73.929	37152
Serbia_Mesolithic_IronGates	Luxembourg_Loschbour	Mbuti	0.323123	0.002526	127.927	469744
Serbia_Mesolithic_IronGates	Iberia_HG	Mbuti	0.305521	0.002562	119.261	451055
Serbia_Mesolithic_IronGates	Sweden_HG_Motala	Mbuti	0.304242	0.002366	128.608	471849
Serbia_Mesolithic_IronGates	Romania_Mesolithic	Mbuti	0.316446	0.002817	112.347	183723
Serbia_Mesolithic_IronGates	Russia_HG_Samara	Mbuti	0.27611	0.002609	105.849	236030
Serbia_Mesolithic_IronGates	Sweden_HG	Mbuti	0.282833	0.00374	75.628	43628
Serbia_Mesolithic_IronGates	France_BerryAuBac	Mbuti	0.31732	0.005177	61.299	23540
Serbia_Mesolithic_IronGates	Scotland_Mesolithic	Mbuti	0.314882	0.007006	44.947	11338
Serbia_Mesolithic_IronGates	Sweden_PWC_NHG	Mbuti	0.29117	0.002482	117.318	440211
Russia_Sidelkino_HG	Italy_South_HG_Continenza	Mbuti	0.242169	0.012898	18.775	4838
Russia_Sidelkino_HG	Italy_Mesolithic_R7.SG	Mbuti	0.272719	0.003105	87.835	356395
Russia_Sidelkino_HG	Ukraine_Mesolithic	Mbuti	0.292175	0.002837	102.981	319585
Russia_Sidelkino_HG	England_Mesolithic	Mbuti	0.266792	0.002994	89.115	358446
Russia_Sidelkino_HG	France_Ranchot88	Mbuti	0.266583	0.003617	73.702	128391
Russia_Sidelkino_HG	Wales_Mesolithic	Mbuti	0.264942	0.003647	72.649	115373
Russia_Sidelkino_HG	Romania_Mesolithic_IronGates	Mbuti	0.277506	0.002603	106.605	384942
Russia_Sidelkino_HG	Latvia_HG	Mbuti	0.280369	0.002604	107.685	391885
Russia_Sidelkino_HG	Germany_Falkenstein	Mbuti	0.267496	0.004408	60.686	59989
Russia_Sidelkino_HG	Italy_Mesolithic_R15.SG	Mbuti	0.269071	0.003154	85.318	355948
Russia_Sidelkino_HG	Russia_HG_Karelia	Mbuti	0.299346	0.003185	93.994	345686
Russia_Sidelkino_HG	Germany_Bockstein	Mbuti	0.246729	0.007805	31.613	12081
Russia_Sidelkino_HG	Germany_Ofnet	Mbuti	0.250409	0.01501	16.682	3352
Russia_Sidelkino_HG	France_Chaudardes	Mbuti	0.270871	0.006099	44.409	28346
Russia_Sidelkino_HG	Luxembourg_Loschbour	Mbuti	0.269137	0.00303	88.81	369702
Russia_Sidelkino_HG	Iberia_HG	Mbuti	0.267455	0.003001	89.124	349248
Russia_Sidelkino_HG	Sweden_HG_Motala	Mbuti	0.287658	0.00271	106.135	375241
Russia_Sidelkino_HG	Romania_Mesolithic	Mbuti	0.281453	0.003639	77.352	139468
Russia_Sidelkino_HG	Russia_HG_Samara	Mbuti	0.296028	0.00349	84.823	183258
Russia_Sidelkino_HG	Sweden_HG	Mbuti	0.270479	0.005602	48.28	33790
Russia_Sidelkino_HG	France_BerryAuBac	Mbuti	0.270123	0.007043	38.356	17927
Russia_Sidelkino_HG	Scotland_Mesolithic	Mbuti	0.266854	0.009543	27.962	8707
Russia_Sidelkino_HG	Sweden_PWC_NHG	Mbuti	0.272994	0.002939	92.892	343461
Italy_South_HG_Continenza	Italy_Mesolithic_R7.SG	Mbuti	0.427607	0.013265	32.235	5575
Italy_South_HG_Continenza	Ukraine_Mesolithic	Mbuti	0.265685	0.010336	25.705	5639
Italy_South_HG_Continenza	England_Mesolithic	Mbuti	0.341696	0.012182	28.049	5704
Italy_South_HG_Continenza	France_Ranchot88	Mbuti	0.338247	0.017485	19.345	2898
Italy_South_HG_Continenza	Wales_Mesolithic	Mbuti	0.339057	0.0187	18.132	2492
Italy_South_HG_Continenza	Romania_Mesolithic_IronGates	Mbuti	0.297389	0.009584	31.029	6015
Italy_South_HG_Continenza	Latvia_HG	Mbuti	0.30109	0.009378	32.105	6142
Italy_South_HG_Continenza	Germany_Falkenstein	Mbuti	0.347288	0.023814	14.583	1432
Italy_South_HG_Continenza	Italy_Mesolithic_R15.SG	Mbuti	0.374134	0.012463	30.019	5568
Italy_South_HG_Continenza	Russia_HG_Karelia	Mbuti	0.249178	0.011851	21.026	5708
Italy_South_HG_Continenza	Germany_Bockstein	Mbuti	0.349264	0.048754	7.164	359
Italy_South_HG_Continenza	Germany_Ofnet	Mbuti	0.351271	0.084147	4.175	92
Italy_South_HG_Continenza	France_Chaudardes	Mbuti	0.32853	0.035495	9.256	610
Italy_South_HG_Continenza	Luxembourg_Loschbour	Mbuti	0.339868	0.010827	31.39	5741
Italy_South_HG_Continenza	Iberia_HG	Mbuti	0.313242	0.01258	24.9	5575
Italy_South_HG_Continenza	Sweden_HG_Motala	Mbuti	0.287466	0.009823	29.264	5952
Italy_South_HG_Continenza	Romania_Mesolithic	Mbuti	0.301003	0.017328	17.371	2968
Italy_South_HG_Continenza	Russia_HG_Samara	Mbuti	0.254744	0.014555	17.502	3636
Italy_South_HG_Continenza	Sweden_HG	Mbuti	0.244035	0.035675	6.841	533
Italy_South_HG_Continenza	France_BerryAuBac	Mbuti	0.358833	0.047576	7.542	404
Italy_South_HG_Continenza	Scotland_Mesolithic	Mbuti	0.274734	0.06976	3.938	147
Italy_South_HG_Continenza	Sweden_PWC_NHG	Mbuti	0.258048	0.011825	21.822	5461
Italy_Mesolithic_R7.SG	Ukraine_Mesolithic	Mbuti	0.279844	0.002661	105.17	369829
Italy_Mesolithic_R7.SG	England_Mesolithic	Mbuti	0.359322	0.003315	108.402	410227
Italy_Mesolithic_R7.SG	France_Ranchot88	Mbuti	0.359736	0.00396	90.853	149056
Italy_Mesolithic_R7.SG	Wales_Mesolithic	Mbuti	0.356341	0.003888	91.654	133492
Italy_Mesolithic_R7.SG	Romania_Mesolithic_IronGates	Mbuti	0.317741	0.002724	116.647	441531
Italy_Mesolithic_R7.SG	Latvia_HG	Mbuti	0.320753	0.002687	119.361	450146
Italy_Mesolithic_R7.SG	Germany_Falkenstein	Mbuti	0.352573	0.004458	79.085	69353
Italy_Mesolithic_R7.SG	Italy_Mesolithic_R15.SG	Mbuti	0.395233	0.003559	111.057	407691
Italy_Mesolithic_R7.SG	Russia_HG_Karelia	Mbuti	0.270448	0.003136	86.231	398463
Italy_Mesolithic_R7.SG	Germany_Bockstein	Mbuti	0.313544	0.008312	37.723	13844
Italy_Mesolithic_R7.SG	Germany_Ofnet	Mbuti	0.277529	0.01365	20.332	3893
Italy_Mesolithic_R7.SG	France_Chaudardes	Mbuti	0.344963	0.00588	58.665	32831
Italy_Mesolithic_R7.SG	Luxembourg_Loschbour	Mbuti	0.365134	0.00341	107.092	422448
Italy_Mesolithic_R7.SG	Iberia_HG	Mbuti	0.334208	0.003311	100.939	400645
Italy_Mesolithic_R7.SG	Sweden_HG_Motala	Mbuti	0.304228	0.002825	107.706	431302
Italy_Mesolithic_R7.SG	Romania_Mesolithic	Mbuti	0.309115	0.003792	81.524	161901
Italy_Mesolithic_R7.SG	Russia_HG_Samara	Mbuti	0.26761	0.003246	82.434	210591
Italy_Mesolithic_R7.SG	Sweden_HG	Mbuti	0.287577	0.005097	56.422	38799
Italy_Mesolithic_R7.SG	France_BerryAuBac	Mbuti	0.348413	0.007169	48.601	20655
Italy_Mesolithic_R7.SG	Scotland_Mesolithic	Mbuti	0.348955	0.009966	35.014	10065
Italy_Mesolithic_R7.SG	Sweden_PWC_NHG	Mbuti	0.295934	0.003143	94.164	394127
Ukraine_Mesolithic	England_Mesolithic	Mbuti	0.28418	0.002519	112.828	374523
Ukraine_Mesolithic	France_Ranchot88	Mbuti	0.281922	0.002927	96.329	154772
Ukraine_Mesolithic	Wales_Mesolithic	Mbuti	0.289688	0.002918	99.263	136893
Ukraine_Mesolithic	Romania_Mesolithic_IronGates	Mbuti	0.293825	0.002353	124.873	394526
Ukraine_Mesolithic	Latvia_HG	Mbuti	0.295453	0.002252	131.193	401709
Ukraine_Mesolithic	Germany_Falkenstein	Mbuti	0.279498	0.003564	78.422	70753
Ukraine_Mesolithic	Italy_Mesolithic_R15.SG	Mbuti	0.281514	0.002739	102.764	369413
Ukraine_Mesolithic	Russia_HG_Karelia	Mbuti	0.296595	0.002674	110.905	366826
Ukraine_Mesolithic	Germany_Bockstein	Mbuti	0.266661	0.006412	41.589	14236
Ukraine_Mesolithic	Germany_Ofnet	Mbuti	0.255796	0.011726	21.815	3898
Ukraine_Mesolithic	France_Chaudardes	Mbuti	0.280867	0.004769	58.894	33128
Ukraine_Mesolithic	Luxembourg_Loschbour	Mbuti	0.282964	0.002525	112.072	380811
Ukraine_Mesolithic	Iberia_HG	Mbuti	0.277986	0.002638	105.382	367830
Ukraine_Mesolithic	Sweden_HG_Motala	Mbuti	0.296114	0.002451	120.797	387251
Ukraine_Mesolithic	Romania_Mesolithic	Mbuti	0.301556	0.003011	100.154	165385
Ukraine_Mesolithic	Russia_HG_Samara	Mbuti	0.293604	0.002888	101.654	199842
Ukraine_Mesolithic	Sweden_HG	Mbuti	0.279286	0.004707	59.339	35889
Ukraine_Mesolithic	France_BerryAuBac	Mbuti	0.283764	0.005663	50.111	21303
Ukraine_Mesolithic	Scotland_Mesolithic	Mbuti	0.287714	0.008444	34.075	9497
Ukraine_Mesolithic	Sweden_PWC_NHG	Mbuti	0.281794	0.002553	110.371	355910
England_Mesolithic	France_Ranchot88	Mbuti	0.351967	0.003584	98.196	152726
England_Mesolithic	Wales_Mesolithic	Mbuti	0.359606	0.003705	97.052	136273
England_Mesolithic	Romania_Mesolithic_IronGates	Mbuti	0.313054	0.002494	125.528	443286
England_Mesolithic	Latvia_HG	Mbuti	0.317843	0.002499	127.209	451697
England_Mesolithic	Germany_Falkenstein	Mbuti	0.345767	0.00442	78.223	71045
England_Mesolithic	Italy_Mesolithic_R15.SG	Mbuti	0.358794	0.003337	107.53	409707
England_Mesolithic	Russia_HG_Karelia	Mbuti	0.268821	0.002806	95.811	401819
England_Mesolithic	Germany_Bockstein	Mbuti	0.311899	0.007422	42.026	14118
England_Mesolithic	Germany_Ofnet	Mbuti	0.285784	0.013056	21.889	3944
England_Mesolithic	France_Chaudardes	Mbuti	0.351147	0.005812	60.42	33395
England_Mesolithic	Luxembourg_Loschbour	Mbuti	0.36086	0.003215	112.242	424546
England_Mesolithic	Iberia_HG	Mbuti	0.328169	0.003051	107.564	403782
England_Mesolithic	Sweden_HG_Motala	Mbuti	0.3026	0.002605	116.174	433404
England_Mesolithic	Romania_Mesolithic	Mbuti	0.308527	0.003453	89.348	165272
England_Mesolithic	Russia_HG_Samara	Mbuti	0.27117	0.003112	87.137	213096
England_Mesolithic	Sweden_HG	Mbuti	0.28705	0.004846	59.233	39146
England_Mesolithic	France_BerryAuBac	Mbuti	0.354282	0.006855	51.681	21170
England_Mesolithic	Scotland_Mesolithic	Mbuti	0.344167	0.009525	36.134	10113
England_Mesolithic	Sweden_PWC_NHG	Mbuti	0.29456	0.002873	102.536	396531
France_Ranchot88	Wales_Mesolithic	Mbuti	0.351713	0.004617	76.171	69073
France_Ranchot88	Romania_Mesolithic_IronGates	Mbuti	0.309366	0.003014	102.628	161754
France_Ranchot88	Latvia_HG	Mbuti	0.316107	0.002874	109.976	166394
France_Ranchot88	Germany_Falkenstein	Mbuti	0.357244	0.005591	63.896	37527
France_Ranchot88	Italy_Mesolithic_R15.SG	Mbuti	0.355283	0.003816	93.101	149051
France_Ranchot88	Russia_HG_Karelia	Mbuti	0.270921	0.003416	79.314	151024
France_Ranchot88	Germany_Bockstein	Mbuti	0.304189	0.01082	28.115	7762
France_Ranchot88	Germany_Ofnet	Mbuti	0.282562	0.019459	14.521	1913
France_Ranchot88	France_Chaudardes	Mbuti	0.347534	0.007772	44.717	16598
France_Ranchot88	Luxembourg_Loschbour	Mbuti	0.360061	0.003602	99.959	153438
France_Ranchot88	Iberia_HG	Mbuti	0.325203	0.003764	86.39	150110
France_Ranchot88	Sweden_HG_Motala	Mbuti	0.300292	0.00299	100.421	158902
France_Ranchot88	Romania_Mesolithic	Mbuti	0.307759	0.0043	71.579	82277
France_Ranchot88	Russia_HG_Samara	Mbuti	0.261954	0.003988	65.691	87748
France_Ranchot88	Sweden_HG	Mbuti	0.295778	0.007884	37.515	15096
France_Ranchot88	France_BerryAuBac	Mbuti	0.351598	0.008947	39.299	11351
France_Ranchot88	Scotland_Mesolithic	Mbuti	0.338541	0.014261	23.738	4125
France_Ranchot88	Sweden_PWC_NHG	Mbuti	0.289278	0.003458	83.649	144267
Wales_Mesolithic	Romania_Mesolithic_IronGates	Mbuti	0.314234	0.002902	108.276	144771
Wales_Mesolithic	Latvia_HG	Mbuti	0.318578	0.002803	113.637	148770
Wales_Mesolithic	Germany_Falkenstein	Mbuti	0.350648	0.005899	59.441	31489
Wales_Mesolithic	Italy_Mesolithic_R15.SG	Mbuti	0.359677	0.003953	90.979	133321
Wales_Mesolithic	Russia_HG_Karelia	Mbuti	0.27524	0.003347	82.226	134825
Wales_Mesolithic	Germany_Bockstein	Mbuti	0.317644	0.011937	26.609	6337
Wales_Mesolithic	Germany_Ofnet	Mbuti	0.305064	0.022327	13.664	1568
Wales_Mesolithic	France_Chaudardes	Mbuti	0.346906	0.008712	39.822	14236
Wales_Mesolithic	Luxembourg_Loschbour	Mbuti	0.35949	0.003609	99.622	137390
Wales_Mesolithic	Iberia_HG	Mbuti	0.321803	0.003666	87.769	134009
Wales_Mesolithic	Sweden_HG_Motala	Mbuti	0.303472	0.002983	101.73	142160
Wales_Mesolithic	Romania_Mesolithic	Mbuti	0.307403	0.004305	71.407	71087
Wales_Mesolithic	Russia_HG_Samara	Mbuti	0.270462	0.004046	66.849	77606
Wales_Mesolithic	Sweden_HG	Mbuti	0.28936	0.007958	36.363	13332
Wales_Mesolithic	France_BerryAuBac	Mbuti	0.355921	0.010443	34.082	9586
Wales_Mesolithic	Scotland_Mesolithic	Mbuti	0.423086	0.016965	24.939	3663
Wales_Mesolithic	Sweden_PWC_NHG	Mbuti	0.295446	0.003537	83.519	129316
Romania_Mesolithic_IronGates	Latvia_HG	Mbuti	0.306184	0.002317	132.135	471932
Romania_Mesolithic_IronGates	Germany_Falkenstein	Mbuti	0.308532	0.003424	90.116	75394
Romania_Mesolithic_IronGates	Italy_Mesolithic_R15.SG	Mbuti	0.319143	0.002734	116.713	440854
Romania_Mesolithic_IronGates	Russia_HG_Karelia	Mbuti	0.277998	0.002488	111.733	429807
Romania_Mesolithic_IronGates	Germany_Bockstein	Mbuti	0.288313	0.006085	47.383	14787
Romania_Mesolithic_IronGates	Germany_Ofnet	Mbuti	0.287107	0.010795	26.595	4179
Romania_Mesolithic_IronGates	France_Chaudardes	Mbuti	0.312802	0.004403	71.046	35399
Romania_Mesolithic_IronGates	Luxembourg_Loschbour	Mbuti	0.315939	0.002597	121.634	453934
Romania_Mesolithic_IronGates	Iberia_HG	Mbuti	0.300759	0.002695	111.589	433557
Romania_Mesolithic_IronGates	Sweden_HG_Motala	Mbuti	0.302834	0.002392	126.582	458241
Romania_Mesolithic_IronGates	Romania_Mesolithic	Mbuti	0.318129	0.002988	106.465	175094
Romania_Mesolithic_IronGates	Russia_HG_Samara	Mbuti	0.275173	0.002707	101.671	226880
Romania_Mesolithic_IronGates	Sweden_HG	Mbuti	0.282797	0.003984	70.982	41913
Romania_Mesolithic_IronGates	France_BerryAuBac	Mbuti	0.307521	0.005314	57.874	22404
Romania_Mesolithic_IronGates	Scotland_Mesolithic	Mbuti	0.310008	0.007558	41.015	10873
Romania_Mesolithic_IronGates	Sweden_PWC_NHG	Mbuti	0.289587	0.002517	115.049	424372
Latvia_HG	Germany_Falkenstein	Mbuti	0.313014	0.003439	91.013	77490
Latvia_HG	Italy_Mesolithic_R15.SG	Mbuti	0.320225	0.002637	121.422	449429
Latvia_HG	Russia_HG_Karelia	Mbuti	0.284928	0.002474	115.187	437933
Latvia_HG	Germany_Bockstein	Mbuti	0.292011	0.005692	51.302	15047
Latvia_HG	Germany_Ofnet	Mbuti	0.279377	0.010327	27.053	4262
Latvia_HG	France_Chaudardes	Mbuti	0.315591	0.004419	71.421	36469
Latvia_HG	Luxembourg_Loschbour	Mbuti	0.320252	0.002536	126.289	461655
Latvia_HG	Iberia_HG	Mbuti	0.302815	0.002543	119.095	442360
Latvia_HG	Sweden_HG_Motala	Mbuti	0.303857	0.002381	127.615	464316
Latvia_HG	Romania_Mesolithic	Mbuti	0.309329	0.002835	109.094	180025
Latvia_HG	Russia_HG_Samara	Mbuti	0.281574	0.002672	105.395	231455
Latvia_HG	Sweden_HG	Mbuti	0.284399	0.003897	72.981	42795
Latvia_HG	France_BerryAuBac	Mbuti	0.31914	0.005228	61.044	23079
Latvia_HG	Scotland_Mesolithic	Mbuti	0.309734	0.007171	43.193	11071
Latvia_HG	Sweden_PWC_NHG	Mbuti	0.29195	0.002486	117.458	432080
Germany_Falkenstein	Italy_Mesolithic_R15.SG	Mbuti	0.349225	0.004777	73.104	69383
Germany_Falkenstein	Russia_HG_Karelia	Mbuti	0.269399	0.004042	66.647	70180
Germany_Falkenstein	Germany_Bockstein	Mbuti	0.289571	0.014648	19.768	3503
Germany_Falkenstein	Germany_Ofnet	Mbuti	0.302469	0.029802	10.149	887
Germany_Falkenstein	France_Chaudardes	Mbuti	0.346199	0.01102	31.415	7452
Germany_Falkenstein	Luxembourg_Loschbour	Mbuti	0.355937	0.004232	84.108	71459
Germany_Falkenstein	Iberia_HG	Mbuti	0.319032	0.004312	73.979	69824
Germany_Falkenstein	Sweden_HG_Motala	Mbuti	0.29974	0.003514	85.304	73930
Germany_Falkenstein	Romania_Mesolithic	Mbuti	0.302786	0.005342	56.683	37381
Germany_Falkenstein	Russia_HG_Samara	Mbuti	0.263754	0.004937	53.429	41100
Germany_Falkenstein	Sweden_HG	Mbuti	0.280913	0.011	25.537	7007
Germany_Falkenstein	France_BerryAuBac	Mbuti	0.338055	0.012868	26.271	5332
Germany_Falkenstein	Scotland_Mesolithic	Mbuti	0.327669	0.022004	14.891	1858
Germany_Falkenstein	Sweden_PWC_NHG	Mbuti	0.286998	0.004298	66.772	67330
Italy_Mesolithic_R15.SG	Russia_HG_Karelia	Mbuti	0.271083	0.003011	90.043	397769
Italy_Mesolithic_R15.SG	Germany_Bockstein	Mbuti	0.316466	0.007857	40.28	13838
Italy_Mesolithic_R15.SG	Germany_Ofnet	Mbuti	0.299124	0.014585	20.508	3891
Italy_Mesolithic_R15.SG	France_Chaudardes	Mbuti	0.346806	0.005837	59.416	32648
Italy_Mesolithic_R15.SG	Luxembourg_Loschbour	Mbuti	0.36247	0.003392	106.846	421821
Italy_Mesolithic_R15.SG	Iberia_HG	Mbuti	0.332356	0.003192	104.128	400111
Italy_Mesolithic_R15.SG	Sweden_HG_Motala	Mbuti	0.30629	0.002835	108.043	430625
Italy_Mesolithic_R15.SG	Romania_Mesolithic	Mbuti	0.310061	0.003696	83.885	161723
Italy_Mesolithic_R15.SG	Russia_HG_Samara	Mbuti	0.271215	0.003185	85.148	210282
Italy_Mesolithic_R15.SG	Sweden_HG	Mbuti	0.288989	0.005053	57.189	38794
Italy_Mesolithic_R15.SG	France_BerryAuBac	Mbuti	0.356562	0.007296	48.871	20648
Italy_Mesolithic_R15.SG	Scotland_Mesolithic	Mbuti	0.334136	0.009507	35.146	10042
Italy_Mesolithic_R15.SG	Sweden_PWC_NHG	Mbuti	0.29513	0.003008	98.127	393548
Russia_HG_Karelia	Germany_Bockstein	Mbuti	0.253541	0.007299	34.737	14208
Russia_HG_Karelia	Germany_Ofnet	Mbuti	0.241219	0.012501	19.296	4007
Russia_HG_Karelia	France_Chaudardes	Mbuti	0.273323	0.005503	49.672	32840
Russia_HG_Karelia	Luxembourg_Loschbour	Mbuti	0.273644	0.002904	94.24	412824
Russia_HG_Karelia	Iberia_HG	Mbuti	0.26924	0.003005	89.607	392266
Russia_HG_Karelia	Sweden_HG_Motala	Mbuti	0.288436	0.002672	107.948	420709
Russia_HG_Karelia	Romania_Mesolithic	Mbuti	0.288829	0.003537	81.648	162140
Russia_HG_Karelia	Russia_HG_Samara	Mbuti	0.295134	0.003348	88.148	212654
Russia_HG_Karelia	Sweden_HG	Mbuti	0.269002	0.005081	52.941	37781
Russia_HG_Karelia	France_BerryAuBac	Mbuti	0.260212	0.006577	39.562	21023
Russia_HG_Karelia	Scotland_Mesolithic	Mbuti	0.271096	0.008789	30.846	9984
Russia_HG_Karelia	Sweden_PWC_NHG	Mbuti	0.278362	0.002888	96.384	383586
Germany_Bockstein	Germany_Ofnet	Mbuti	0.294259	0.043691	6.735	339
Germany_Bockstein	France_Chaudardes	Mbuti	0.267161	0.020877	12.797	1555
Germany_Bockstein	Luxembourg_Loschbour	Mbuti	0.312167	0.00719	43.415	14142
Germany_Bockstein	Iberia_HG	Mbuti	0.282986	0.007745	36.537	14006
Germany_Bockstein	Sweden_HG_Motala	Mbuti	0.282671	0.006103	46.318	14632
Germany_Bockstein	Romania_Mesolithic	Mbuti	0.278875	0.010142	27.497	7870
Germany_Bockstein	Russia_HG_Samara	Mbuti	0.26457	0.008908	29.701	9600
Germany_Bockstein	Sweden_HG	Mbuti	0.265745	0.02563	10.369	1416
Germany_Bockstein	France_BerryAuBac	Mbuti	0.29915	0.028098	10.647	1031
Germany_Bockstein	Scotland_Mesolithic	Mbuti	0.325223	0.0448	7.259	373
Germany_Bockstein	Sweden_PWC_NHG	Mbuti	0.274697	0.007696	35.692	13485
Germany_Ofnet	France_Chaudardes	Mbuti	0.293218	0.046027	6.37	393
Germany_Ofnet	Luxembourg_Loschbour	Mbuti	0.306783	0.012934	23.719	3982
Germany_Ofnet	Iberia_HG	Mbuti	0.270256	0.013921	19.413	3921
Germany_Ofnet	Sweden_HG_Motala	Mbuti	0.268992	0.010955	24.553	4148
Germany_Ofnet	Romania_Mesolithic	Mbuti	0.311043	0.020062	15.504	1907
Germany_Ofnet	Russia_HG_Samara	Mbuti	0.250627	0.016629	15.071	2626
Germany_Ofnet	Sweden_HG	Mbuti	0.255773	0.042532	6.014	376
Germany_Ofnet	France_BerryAuBac	Mbuti	0.365431	0.053126	6.879	238
Germany_Ofnet	Scotland_Mesolithic	Mbuti	0.327753	0.086319	3.797	120
Germany_Ofnet	Sweden_PWC_NHG	Mbuti	0.269933	0.014734	18.321	3808
France_Chaudardes	Luxembourg_Loschbour	Mbuti	0.360615	0.005467	65.962	33745
France_Chaudardes	Iberia_HG	Mbuti	0.321794	0.005878	54.742	32847
France_Chaudardes	Sweden_HG_Motala	Mbuti	0.296501	0.00468	63.361	34819
France_Chaudardes	Romania_Mesolithic	Mbuti	0.29761	0.007565	39.342	16836
France_Chaudardes	Russia_HG_Samara	Mbuti	0.266089	0.007007	37.977	18690
France_Chaudardes	Sweden_HG	Mbuti	0.28453	0.015713	18.108	3353
France_Chaudardes	France_BerryAuBac	Mbuti	0.370263	0.020803	17.798	2337
France_Chaudardes	Scotland_Mesolithic	Mbuti	0.362345	0.031447	11.523	909
France_Chaudardes	Sweden_PWC_NHG	Mbuti	0.293853	0.005427	54.143	31753
Luxembourg_Loschbour	Iberia_HG	Mbuti	0.329651	0.003141	104.958	415023
Luxembourg_Loschbour	Sweden_HG_Motala	Mbuti	0.305845	0.00268	114.125	444224
Luxembourg_Loschbour	Romania_Mesolithic	Mbuti	0.309607	0.003418	90.592	166755
Luxembourg_Loschbour	Russia_HG_Samara	Mbuti	0.268222	0.003172	84.56	217828
Luxembourg_Loschbour	Sweden_HG	Mbuti	0.283848	0.004571	62.093	40210
Luxembourg_Loschbour	France_BerryAuBac	Mbuti	0.357924	0.006376	56.133	21274
Luxembourg_Loschbour	Scotland_Mesolithic	Mbuti	0.343163	0.008694	39.47	10362
Luxembourg_Loschbour	Sweden_PWC_NHG	Mbuti	0.29791	0.002851	104.498	408004
Iberia_HG	Sweden_HG_Motala	Mbuti	0.291638	0.002708	107.679	423689
Iberia_HG	Romania_Mesolithic	Mbuti	0.29637	0.003593	82.486	162587
Iberia_HG	Russia_HG_Samara	Mbuti	0.265666	0.003218	82.552	208213
Iberia_HG	Sweden_HG	Mbuti	0.278802	0.005319	52.414	38298
Iberia_HG	France_BerryAuBac	Mbuti	0.316406	0.006915	45.758	20749
Iberia_HG	Scotland_Mesolithic	Mbuti	0.311228	0.009525	32.674	9936
Iberia_HG	Sweden_PWC_NHG	Mbuti	0.283054	0.002878	98.359	387143
Sweden_HG_Motala	Romania_Mesolithic	Mbuti	0.303627	0.002963	102.484	171772
Sweden_HG_Motala	Russia_HG_Samara	Mbuti	0.285601	0.002877	99.286	223275
Sweden_HG_Motala	Sweden_HG	Mbuti	0.288679	0.004302	67.109	40877
Sweden_HG_Motala	France_BerryAuBac	Mbuti	0.301569	0.005826	51.76	22068
Sweden_HG_Motala	Scotland_Mesolithic	Mbuti	0.301041	0.007739	38.901	10652
Sweden_HG_Motala	Sweden_PWC_NHG	Mbuti	0.301338	0.00263	114.59	414315
Romania_Mesolithic	Russia_HG_Samara	Mbuti	0.282755	0.003962	71.363	92713
Romania_Mesolithic	Sweden_HG	Mbuti	0.28791	0.007384	38.989	16325
Romania_Mesolithic	France_BerryAuBac	Mbuti	0.303306	0.008916	34.017	11211
Romania_Mesolithic	Scotland_Mesolithic	Mbuti	0.304017	0.014499	20.968	4353
Romania_Mesolithic	Sweden_PWC_NHG	Mbuti	0.294098	0.003443	85.41	156698
Russia_HG_Samara	Sweden_HG	Mbuti	0.271058	0.006774	40.013	20265
Russia_HG_Samara	France_BerryAuBac	Mbuti	0.269756	0.008524	31.646	12357
Russia_HG_Samara	Scotland_Mesolithic	Mbuti	0.274416	0.012418	22.098	5390
Russia_HG_Samara	Sweden_PWC_NHG	Mbuti	0.276187	0.003109	88.822	203073
Sweden_HG	France_BerryAuBac	Mbuti	0.279361	0.020179	13.844	2037
Sweden_HG	Scotland_Mesolithic	Mbuti	0.218883	0.02891	7.571	940
Sweden_HG	Sweden_PWC_NHG	Mbuti	0.282417	0.005152	54.816	37369
France_BerryAuBac	Scotland_Mesolithic	Mbuti	0.308158	0.038626	7.978	578
France_BerryAuBac	Sweden_PWC_NHG	Mbuti	0.292928	0.006713	43.637	20112
Scotland_Mesolithic	Sweden_PWC_NHG	Mbuti	0.296252	0.009266	31.971	9725

## Sheet: Neolithic
Population 1	Population 2	Outgroup	f_3	std. err	Z	SNPs
SEC004_Ancient_Sardinia_LCA	FIL004_Ancient_Sardinia_ECA	Mbuti	0.267996	0.005412	49.519	30905
SEC004_Ancient_Sardinia_LCA	SEC002_Ancient_Sardinia_LCA	Mbuti	0.284172	0.003346	84.918	227899
SEC004_Ancient_Sardinia_LCA	SEC006_Ancient_Sardinia_LCA	Mbuti	0.283747	0.003455	82.117	204376
SEC004_Ancient_Sardinia_LCA	SEC005_Ancient_Sardinia_LCA	Mbuti	0.275639	0.003308	83.318	210543
SEC004_Ancient_Sardinia_LCA	NOE002_Ancient_Sardinia_N	Mbuti	0.279832	0.007153	39.119	18621
SEC004_Ancient_Sardinia_LCA	SID005_Ancient_Sardinia_N	Mbuti	0.277122	0.005647	49.071	35203
SEC004_Ancient_Sardinia_LCA	SID006_Ancient_Sardinia_N	Mbuti	0.278295	0.005271	52.797	34511
SEC004_Ancient_Sardinia_LCA	MA89_Ancient_Sardinia_ECA	Mbuti	0.272674	0.003312	82.331	220894
SEC004_Ancient_Sardinia_LCA	SEC001_Ancient_Sardinia_LCA	Mbuti	0.280896	0.003408	82.429	214243
SEC004_Ancient_Sardinia_LCA	NOE001_Ancient_Sardinia_N	Mbuti	0.264498	0.008732	30.291	11898
SEC004_Ancient_Sardinia_LCA	LON003_Ancient_Sardinia_N	Mbuti	0.272607	0.003735	72.992	111860
SEC004_Ancient_Sardinia_LCA	MA79_Ancient_Sardinia_N	Mbuti	0.27428	0.003242	84.599	188140
SEC004_Ancient_Sardinia_LCA	SUC008_Ancient_Sardinia_N	Mbuti	0.273166	0.003318	82.32	204134
SEC004_Ancient_Sardinia_LCA	I14675_Sardinia_Chalcolithic	Mbuti	0.277399	0.003276	84.664	217450
SEC004_Ancient_Sardinia_LCA	I14676_Sardinia_Chalcolithic	Mbuti	0.271501	0.00317	85.639	219933
SEC004_Ancient_Sardinia_LCA	I14677_Sardinia_Chalcolithic	Mbuti	0.283212	0.00327	86.599	216724
SEC004_Ancient_Sardinia_LCA	I14678_Sardinia_Chalcolithic	Mbuti	0.282679	0.003455	81.829	222052
SEC004_Ancient_Sardinia_LCA	I15941_Sardinia_Chalcolithic	Mbuti	0.279904	0.003338	83.848	200342
SEC004_Ancient_Sardinia_LCA	I15942_Sardinia_Chalcolithic	Mbuti	0.272972	0.003433	79.512	162168
SEC004_Ancient_Sardinia_LCA	I16164_Sardinia_Chalcolithic	Mbuti	0.278136	0.00359	77.465	148771
SEC004_Ancient_Sardinia_LCA	I16165_Sardinia_Chalcolithic	Mbuti	0.276015	0.003561	77.515	149448
SEC004_Ancient_Sardinia_LCA	I16166_Sardinia_Chalcolithic	Mbuti	0.279366	0.005566	50.189	34877
SEC004_Ancient_Sardinia_LCA	I15943_Sardinia_Neolithic	Mbuti	0.2741	0.005189	52.828	39001
SEC004_Ancient_Sardinia_LCA	I15945_Sardinia_Neolithic	Mbuti	0.278652	0.004937	56.442	49695
SEC004_Ancient_Sardinia_LCA	I15946_Sardinia_Neolithic	Mbuti	0.281042	0.003758	74.783	131573
SEC004_Ancient_Sardinia_LCA	I4936_Sicily_Chalcolithic	Mbuti	0.265772	0.010862	24.467	6802
SEC004_Ancient_Sardinia_LCA	I4062_Sicily_MN	Mbuti	0.273546	0.003174	86.189	232618
SEC004_Ancient_Sardinia_LCA	I4063_Sicily_MN	Mbuti	0.272729	0.003066	88.94	247922
SEC004_Ancient_Sardinia_LCA	I4064_Sicily_MN	Mbuti	0.270425	0.003337	81.031	207735
SEC004_Ancient_Sardinia_LCA	I4065_Sicily_MN	Mbuti	0.272105	0.003155	86.257	229595
SEC004_Ancient_Sardinia_LCA	Hungary_MN	Mbuti	0.267335	0.003184	83.961	215681
SEC004_Ancient_Sardinia_LCA	Czech_Eneolithic	Mbuti	0.270106	0.003144	85.925	213683
SEC004_Ancient_Sardinia_LCA	Scotland_N	Mbuti	0.273504	0.002472	110.624	281094
SEC004_Ancient_Sardinia_LCA	Iberia_LN_C	Mbuti	0.2719	0.00253	107.474	271351
SEC004_Ancient_Sardinia_LCA	Anatolia_Boncuklu_N	Mbuti	0.26333	0.003156	83.435	244175
SEC004_Ancient_Sardinia_LCA	Anatolia_N	Mbuti	0.2673	0.002467	108.354	281672
SEC004_Ancient_Sardinia_LCA	Bulgaria_Varna_C	Mbuti	0.264779	0.003436	77.071	131515
SEC004_Ancient_Sardinia_LCA	Bulgaria_C	Mbuti	0.268394	0.00256	104.829	257974
SEC004_Ancient_Sardinia_LCA	Iberia_EN	Mbuti	0.273551	0.002661	102.816	262781
SEC004_Ancient_Sardinia_LCA	Poland_Globular_Amphora	Mbuti	0.272151	0.002731	99.653	218765
SEC004_Ancient_Sardinia_LCA	Iberia_C	Mbuti	0.272879	0.002467	110.606	280003
SEC004_Ancient_Sardinia_LCA	Germany_MN_Baalberge	Mbuti	0.273151	0.003306	82.63	137449
SEC004_Ancient_Sardinia_LCA	Germany_EN_LBK	Mbuti	0.269288	0.002491	108.086	273578
SEC004_Ancient_Sardinia_LCA	Hungary_MN_LBK	Mbuti	0.26787	0.002726	98.266	256085
SEC004_Ancient_Sardinia_LCA	Germany_MN_Salzmuende	Mbuti	0.273068	0.00523	52.211	38240
SEC004_Ancient_Sardinia_LCA	Iberia_MN	Mbuti	0.272331	0.002533	107.512	265527
SEC004_Ancient_Sardinia_LCA	Hungary_EN_Starcevo	Mbuti	0.265779	0.00273	97.364	246651
SEC004_Ancient_Sardinia_LCA	Hungary_LN_Tisza	Mbuti	0.267325	0.00293	91.243	244649
SEC004_Ancient_Sardinia_LCA	Serbia_EN	Mbuti	0.269216	0.002619	102.778	254427
SEC004_Ancient_Sardinia_LCA	Macedonia_N	Mbuti	0.270041	0.003153	85.638	235301
SEC004_Ancient_Sardinia_LCA	Sweden_TRB_MN	Mbuti	0.266393	0.003146	84.665	201111
SEC004_Ancient_Sardinia_LCA	Denmark_LN	Mbuti	0.238662	0.012179	19.597	5539
SEC004_Ancient_Sardinia_LCA	RISE487_Italy_North_Remedello_C	Mbuti	0.260304	0.004499	57.857	48829
SEC004_Ancient_Sardinia_LCA	Germany_MN_Esperstedt	Mbuti	0.27239	0.003246	83.904	201366
SEC004_Ancient_Sardinia_LCA	Hungary_LN_Sopot	Mbuti	0.271694	0.00302	89.953	188287
SEC004_Ancient_Sardinia_LCA	Ukraine_Eneolithic_Trypillia	Mbuti	0.268136	0.003627	73.934	106846
SEC004_Ancient_Sardinia_LCA	Hungary_LN_Lengyel	Mbuti	0.269198	0.00264	101.979	250420
SEC004_Ancient_Sardinia_LCA	Hungary_EarlyC_Tiszapolgar	Mbuti	0.271805	0.00313	86.836	150400
SEC004_Ancient_Sardinia_LCA	Hungary_MN_ALBK_Szakalhat	Mbuti	0.272436	0.00337	80.835	143224
SEC004_Ancient_Sardinia_LCA	Hungary_LateC_Baden	Mbuti	0.26972	0.002499	107.935	268434
SEC004_Ancient_Sardinia_LCA	Hungary_MN_ALPc_Tiszadob	Mbuti	0.270232	0.002824	95.7	231451
SEC004_Ancient_Sardinia_LCA	Hungary_MN_ALPc_Szatmar	Mbuti	0.271743	0.00299	90.875	216990
SEC004_Ancient_Sardinia_LCA	Hungary_C_Balaton_Lasinja	Mbuti	0.269108	0.002713	99.207	252716
SEC004_Ancient_Sardinia_LCA	Anatolia_Kumtepe_N	Mbuti	0.242494	0.016824	14.413	2872
SEC004_Ancient_Sardinia_LCA	Ireland_MN	Mbuti	0.264366	0.003081	85.792	252823
SEC004_Ancient_Sardinia_LCA	Croatia_N_Cardial	Mbuti	0.27262	0.002821	96.651	247821
SEC004_Ancient_Sardinia_LCA	Croatia_MN_Sopot	Mbuti	0.270621	0.002778	97.429	249283
SEC004_Ancient_Sardinia_LCA	Bulgaria_MalakPreslavets_N	Mbuti	0.269548	0.002814	95.801	187386
SEC004_Ancient_Sardinia_LCA	Hungary_MN_ALPc_III	Mbuti	0.269358	0.003121	86.304	202401
SEC004_Ancient_Sardinia_LCA	Romania_C	Mbuti	0.267145	0.003286	81.292	214289
SEC004_Ancient_Sardinia_LCA	Croatia_EN_Starcevo	Mbuti	0.264939	0.007314	36.226	16817
SEC004_Ancient_Sardinia_LCA	Hungary_MN_LBK_lc	Mbuti	0.26626	0.016282	16.353	3073
SEC004_Ancient_Sardinia_LCA	Hungary_LN_Sopot_lc	Mbuti	0.259362	0.01641	15.805	2957
SEC004_Ancient_Sardinia_LCA	Hungary_MN_ALPc_Esztar	Mbuti	0.277413	0.005825	47.622	30235
SEC004_Ancient_Sardinia_LCA	Hungary_MN_ALPc_I	Mbuti	0.271863	0.004013	67.747	83442
SEC004_Ancient_Sardinia_LCA	Hungary_MN_Vinca	Mbuti	0.269417	0.002865	94.024	226929
SEC004_Ancient_Sardinia_LCA	Romania_EN	Mbuti	0.269995	0.003227	83.68	201376
SEC004_Ancient_Sardinia_LCA	England_N	Mbuti	0.272578	0.002479	109.958	274989
SEC004_Ancient_Sardinia_LCA	Hungary_MN_ALPc_Szakalhat	Mbuti	0.271631	0.00334	81.317	139631
SEC004_Ancient_Sardinia_LCA	Hungary_Hunyadihalom_MCHA	Mbuti	0.267362	0.003391	78.849	168535
SEC004_Ancient_Sardinia_LCA	Hungary_LateC_Protoboleraz	Mbuti	0.267648	0.002704	98.975	257592
SEC004_Ancient_Sardinia_LCA	France_MN	Mbuti	0.27352	0.002862	95.583	249656
SEC004_Ancient_Sardinia_LCA	Bulgaria_N	Mbuti	0.27116	0.002698	100.519	247111
SEC004_Ancient_Sardinia_LCA	Bulgaria_Dzhulyunitsa_N	Mbuti	0.268371	0.004109	65.319	72674
SEC004_Ancient_Sardinia_LCA	Ukraine_Globular_Amphora	Mbuti	0.267789	0.002852	93.888	248497
SEC004_Ancient_Sardinia_LCA	Ukraine_EBA_GlobularAmphora	Mbuti	0.265228	0.003046	87.067	235215
SEC004_Ancient_Sardinia_LCA	Serbia_EN_Starcevo	Mbuti	0.268136	0.003307	81.078	214299
SEC004_Ancient_Sardinia_LCA	Austria_EN_LBK	Mbuti	0.27117	0.00254	106.759	267607
SEC004_Ancient_Sardinia_LCA	Croatia_LN_Starcevo	Mbuti	0.267558	0.003256	82.171	212110
SEC004_Ancient_Sardinia_LCA	Czech_N	Mbuti	0.272396	0.002879	94.624	242884
SEC004_Ancient_Sardinia_LCA	Iberia_C_BA	Mbuti	0.2706	0.003234	83.661	178417
SEC004_Ancient_Sardinia_LCA	Hungary_EN_Koros	Mbuti	0.269143	0.002827	95.189	248509
SEC004_Ancient_Sardinia_LCA	I4930_Italy_Sicily_C_o	Mbuti	0.273922	0.009248	29.62	10869
SEC004_Ancient_Sardinia_LCA	Serbia_N	Mbuti	0.272115	0.005038	54.017	53539
SEC004_Ancient_Sardinia_LCA	Greece_N	Mbuti	0.265615	0.003337	79.602	202024
SEC004_Ancient_Sardinia_LCA	Iberia_LN	Mbuti	0.271973	0.002704	100.594	255151
SEC004_Ancient_Sardinia_LCA	Iberia_N_EBA	Mbuti	0.274953	0.003965	69.345	107296
SEC004_Ancient_Sardinia_LCA	Iberia_C_lc	Mbuti	0.272995	0.010727	25.449	6960
SEC004_Ancient_Sardinia_LCA	Croatia_Vucedol	Mbuti	0.270675	0.004885	55.408	50440
SEC004_Ancient_Sardinia_LCA	Greece_Peloponnese_N	Mbuti	0.265577	0.002579	102.972	260231
SEC004_Ancient_Sardinia_LCA	Czech_Baalberge	Mbuti	0.271161	0.003231	83.924	224461
SEC004_Ancient_Sardinia_LCA	Gibraltar_N	Mbuti	0.279383	0.003999	69.868	106738
SEC004_Ancient_Sardinia_LCA	Iberia_N_C	Mbuti	0.272394	0.002859	95.279	245421
SEC004_Ancient_Sardinia_LCA	Iberia_MN_Cadiz	Mbuti	0.274058	0.003527	77.714	191152
SEC004_Ancient_Sardinia_LCA	Poland_TRB	Mbuti	0.267942	0.002741	97.752	256011
SEC004_Ancient_Sardinia_LCA	Poland_BKG	Mbuti	0.266208	0.002659	100.106	263771
SEC004_Ancient_Sardinia_LCA	Poland_GAC	Mbuti	0.261542	0.00314	83.293	227707
SEC004_Ancient_Sardinia_LCA	Poland_Koszyce_GAC	Mbuti	0.265492	0.002545	104.304	267176
SEC004_Ancient_Sardinia_LCA	Poland_Sandomierz_GAC	Mbuti	0.265252	0.003131	84.708	188992
SEC004_Ancient_Sardinia_LCA	Poland_Ksiaznice_GAC	Mbuti	0.266669	0.002799	95.279	226409
SEC004_Ancient_Sardinia_LCA	Poland_Mierzanowice_GAC	Mbuti	0.267196	0.003917	68.219	85763
SEC004_Ancient_Sardinia_LCA	Poland_Wilczyce_GAC	Mbuti	0.262466	0.003928	66.816	88484
SEC004_Ancient_Sardinia_LCA	Iberia_MN_BA	Mbuti	0.267342	0.002708	98.716	260633
SEC004_Ancient_Sardinia_LCA	Sweden_Megalithic	Mbuti	0.265656	0.002634	100.848	262840
SEC004_Ancient_Sardinia_LCA	Ireland_Megalithic	Mbuti	0.269603	0.002648	101.807	264326
SEC004_Ancient_Sardinia_LCA	Czech_Megalithic	Mbuti	0.265993	0.003255	81.71	190082
SEC004_Ancient_Sardinia_LCA	Scotland_Megalithic	Mbuti	0.271673	0.003874	70.127	83739
SEC004_Ancient_Sardinia_LCA	Wales_LN	Mbuti	0.273044	0.003993	68.379	87381
SEC004_Ancient_Sardinia_LCA	Wales_C	Mbuti	0.272703	0.00332	82.138	161864
SEC004_Ancient_Sardinia_LCA	R1014.SG_Italy_C	Mbuti	0.271172	0.003559	76.183	127276
SEC004_Ancient_Sardinia_LCA	R10.SG_Italy_N	Mbuti	0.268116	0.003378	79.379	197807
SEC004_Ancient_Sardinia_LCA	R16.SG_Italy_N	Mbuti	0.269467	0.003728	72.277	107850
SEC004_Ancient_Sardinia_LCA	R17.SG_Italy_N	Mbuti	0.269263	0.003616	74.467	113972
SEC004_Ancient_Sardinia_LCA	R18.SG_Italy_N	Mbuti	0.271456	0.003699	73.393	119605
SEC004_Ancient_Sardinia_LCA	R19.SG_Italy_N	Mbuti	0.269412	0.003845	70.062	105679
SEC004_Ancient_Sardinia_LCA	R22.SG_Italy_C_BA	Mbuti	0.272801	0.00366	74.542	140122
SEC004_Ancient_Sardinia_LCA	R24.SG_Italy_C_BA	Mbuti	0.272819	0.003799	71.811	112632
SEC004_Ancient_Sardinia_LCA	R25.SG_Italy_C_BA	Mbuti	0.270293	0.003691	73.223	113839
SEC004_Ancient_Sardinia_LCA	R26.SG_Italy_C_BA	Mbuti	0.280256	0.003842	72.94	107549
SEC004_Ancient_Sardinia_LCA	R27.SG_Italy_C_BA	Mbuti	0.276791	0.003558	77.793	132480
SEC004_Ancient_Sardinia_LCA	R28.SG_Italy_C_BA	Mbuti	0.275697	0.003621	76.131	138697
SEC004_Ancient_Sardinia_LCA	R29.SG_Italy_C_BA	Mbuti	0.274628	0.00377	72.845	117299
SEC004_Ancient_Sardinia_LCA	R2.SG_Italy_N	Mbuti	0.270572	0.003188	84.879	247869
SEC004_Ancient_Sardinia_LCA	R3.SG_Italy_N	Mbuti	0.266848	0.003112	85.756	249336
SEC004_Ancient_Sardinia_LCA	R4.SG_Italy_C	Mbuti	0.267879	0.003282	81.619	247740
SEC004_Ancient_Sardinia_LCA	R5.SG_Italy_C	Mbuti	0.27476	0.003188	86.192	209486
SEC004_Ancient_Sardinia_LCA	R8.SG_Italy_N	Mbuti	0.272446	0.003817	71.369	110466
SEC004_Ancient_Sardinia_LCA	R9.SG_Italy_N	Mbuti	0.265901	0.003229	82.347	249525
SEC004_Ancient_Sardinia_LCA	Hungary_EarlyC_Tiszapolgar_Bodrogkeresztur	Mbuti	0.272332	0.003114	87.447	214860
SEC004_Ancient_Sardinia_LCA	Germany_N	Mbuti	0.268719	0.005557	48.359	36342
SEC004_Ancient_Sardinia_LCA	Germany_EN_LBK_Stuttgart	Mbuti	0.268397	0.002976	90.194	252496
SEC004_Ancient_Sardinia_LCA	Hungary_MN_ALPc	Mbuti	0.267311	0.00271	98.649	250140
SEC004_Ancient_Sardinia_LCA	Hungary_MN_ALPc_Bukk	Mbuti	0.269813	0.003247	83.101	222786
SEC004_Ancient_Sardinia_LCA	Hungary_LBK_MN	Mbuti	0.265576	0.003128	84.908	252682
SEC004_Ancient_Sardinia_LCA	Wales_N	Mbuti	0.27094	0.00433	62.579	62563
SEC004_Ancient_Sardinia_LCA	50_BRC001_023_Broion_CA	Mbuti	0.271119	0.004588	59.097	51692
SEC004_Ancient_Sardinia_LCA	52_BRC013_Broion_CA	Mbuti	0.260624	0.007182	36.288	15414
SEC004_Ancient_Sardinia_LCA	53_BRC022_Broion_CA	Mbuti	0.277707	0.004865	57.081	41693
SEC004_Ancient_Sardinia_LCA	253_GLR001_Gattolino	Mbuti	0.265183	0.004618	57.423	56739
SEC004_Ancient_Sardinia_LCA	254_GLR002_Gattolino	Mbuti	0.267023	0.005186	51.491	35554
SEC004_Ancient_Sardinia_LCA	256_GLR004_Gattolino	Mbuti	0.25957	0.005415	47.933	35047
SEC004_Ancient_Sardinia_LCA	591_LSC002_004_LaSassa	Mbuti	0.266084	0.003394	78.405	194510
SEC004_Ancient_Sardinia_LCA	592_LSC005_LSC013_LaSassa	Mbuti	0.262201	0.005367	48.854	37378
SEC004_Ancient_Sardinia_LCA	594_LSC011_LaSassa	Mbuti	0.273047	0.00702	38.895	18168
FIL004_Ancient_Sardinia_ECA	SEC002_Ancient_Sardinia_LCA	Mbuti	0.278048	0.005002	55.582	39641
FIL004_Ancient_Sardinia_ECA	SEC006_Ancient_Sardinia_LCA	Mbuti	0.27163	0.005179	52.449	35724
FIL004_Ancient_Sardinia_ECA	SEC005_Ancient_Sardinia_LCA	Mbuti	0.277445	0.005089	54.517	37276
FIL004_Ancient_Sardinia_ECA	NOE002_Ancient_Sardinia_N	Mbuti	0.266677	0.014732	18.102	3487
FIL004_Ancient_Sardinia_ECA	SID005_Ancient_Sardinia_N	Mbuti	0.246286	0.011606	21.221	6302
FIL004_Ancient_Sardinia_ECA	SID006_Ancient_Sardinia_N	Mbuti	0.26799	0.01058	25.331	6159
FIL004_Ancient_Sardinia_ECA	MA89_Ancient_Sardinia_ECA	Mbuti	0.274916	0.005189	52.982	39093
FIL004_Ancient_Sardinia_ECA	SEC001_Ancient_Sardinia_LCA	Mbuti	0.271925	0.005178	52.517	37661
FIL004_Ancient_Sardinia_ECA	NOE001_Ancient_Sardinia_N	Mbuti	0.28066	0.018931	14.826	2200
FIL004_Ancient_Sardinia_ECA	LON003_Ancient_Sardinia_N	Mbuti	0.26984	0.006609	40.828	19897
FIL004_Ancient_Sardinia_ECA	MA79_Ancient_Sardinia_N	Mbuti	0.269169	0.00539	49.936	32469
FIL004_Ancient_Sardinia_ECA	SUC008_Ancient_Sardinia_N	Mbuti	0.260479	0.005347	48.711	35925
FIL004_Ancient_Sardinia_ECA	I14675_Sardinia_Chalcolithic	Mbuti	0.271881	0.005396	50.387	36792
FIL004_Ancient_Sardinia_ECA	I14676_Sardinia_Chalcolithic	Mbuti	0.269945	0.005119	52.738	37473
FIL004_Ancient_Sardinia_ECA	I14677_Sardinia_Chalcolithic	Mbuti	0.266224	0.005058	52.638	36933
FIL004_Ancient_Sardinia_ECA	I14678_Sardinia_Chalcolithic	Mbuti	0.272347	0.00523	52.071	37572
FIL004_Ancient_Sardinia_ECA	I15941_Sardinia_Chalcolithic	Mbuti	0.276511	0.005574	49.608	34263
FIL004_Ancient_Sardinia_ECA	I15942_Sardinia_Chalcolithic	Mbuti	0.272992	0.006134	44.505	28113
FIL004_Ancient_Sardinia_ECA	I16164_Sardinia_Chalcolithic	Mbuti	0.268676	0.006022	44.615	24487
FIL004_Ancient_Sardinia_ECA	I16165_Sardinia_Chalcolithic	Mbuti	0.272358	0.006095	44.689	25465
FIL004_Ancient_Sardinia_ECA	I16166_Sardinia_Chalcolithic	Mbuti	0.283072	0.011047	25.624	7102
FIL004_Ancient_Sardinia_ECA	I15943_Sardinia_Neolithic	Mbuti	0.264429	0.010086	26.217	7328
FIL004_Ancient_Sardinia_ECA	I15945_Sardinia_Neolithic	Mbuti	0.283129	0.00968	29.249	9529
FIL004_Ancient_Sardinia_ECA	I15946_Sardinia_Neolithic	Mbuti	0.274135	0.006165	44.464	23895
FIL004_Ancient_Sardinia_ECA	I4936_Sicily_Chalcolithic	Mbuti	0.235819	0.023917	9.86	1277
FIL004_Ancient_Sardinia_ECA	I4062_Sicily_MN	Mbuti	0.265516	0.004724	56.2	40195
FIL004_Ancient_Sardinia_ECA	I4063_Sicily_MN	Mbuti	0.263286	0.004772	55.171	43316
FIL004_Ancient_Sardinia_ECA	I4064_Sicily_MN	Mbuti	0.264827	0.005434	48.739	35529
FIL004_Ancient_Sardinia_ECA	I4065_Sicily_MN	Mbuti	0.271216	0.004891	55.452	39768
FIL004_Ancient_Sardinia_ECA	Hungary_MN	Mbuti	0.269047	0.005049	53.29	36119
FIL004_Ancient_Sardinia_ECA	Czech_Eneolithic	Mbuti	0.272082	0.005289	51.443	35958
FIL004_Ancient_Sardinia_ECA	Scotland_N	Mbuti	0.26843	0.003438	78.072	49287
FIL004_Ancient_Sardinia_ECA	Iberia_LN_C	Mbuti	0.266172	0.003434	77.503	47651
FIL004_Ancient_Sardinia_ECA	Anatolia_Boncuklu_N	Mbuti	0.259922	0.004766	54.537	43157
FIL004_Ancient_Sardinia_ECA	Anatolia_N	Mbuti	0.263921	0.003372	78.276	49490
FIL004_Ancient_Sardinia_ECA	Bulgaria_Varna_C	Mbuti	0.266867	0.005832	45.763	23266
FIL004_Ancient_Sardinia_ECA	Bulgaria_C	Mbuti	0.263409	0.003706	71.077	44838
FIL004_Ancient_Sardinia_ECA	Iberia_EN	Mbuti	0.267271	0.003673	72.771	46014
FIL004_Ancient_Sardinia_ECA	Poland_Globular_Amphora	Mbuti	0.26498	0.004597	57.642	36938
FIL004_Ancient_Sardinia_ECA	Iberia_C	Mbuti	0.270893	0.003452	78.47	49146
FIL004_Ancient_Sardinia_ECA	Germany_MN_Baalberge	Mbuti	0.265566	0.00602	44.114	24273
FIL004_Ancient_Sardinia_ECA	Germany_EN_LBK	Mbuti	0.264314	0.003464	76.301	48035
FIL004_Ancient_Sardinia_ECA	Hungary_MN_LBK	Mbuti	0.262601	0.003863	67.978	44484
FIL004_Ancient_Sardinia_ECA	Germany_MN_Salzmuende	Mbuti	0.259678	0.011436	22.706	6624
FIL004_Ancient_Sardinia_ECA	Iberia_MN	Mbuti	0.269753	0.003618	74.565	46315
FIL004_Ancient_Sardinia_ECA	Hungary_EN_Starcevo	Mbuti	0.264379	0.004148	63.736	42582
FIL004_Ancient_Sardinia_ECA	Hungary_LN_Tisza	Mbuti	0.25989	0.004394	59.151	43001
FIL004_Ancient_Sardinia_ECA	Serbia_EN	Mbuti	0.261508	0.003869	67.591	44526
FIL004_Ancient_Sardinia_ECA	Macedonia_N	Mbuti	0.263896	0.004687	56.301	40538
FIL004_Ancient_Sardinia_ECA	Sweden_TRB_MN	Mbuti	0.262728	0.00524	50.142	35079
FIL004_Ancient_Sardinia_ECA	Denmark_LN	Mbuti	0.198238	0.026517	7.476	881
FIL004_Ancient_Sardinia_ECA	RISE487_Italy_North_Remedello_C	Mbuti	0.264551	0.008902	29.718	9762
FIL004_Ancient_Sardinia_ECA	Germany_MN_Esperstedt	Mbuti	0.265467	0.005242	50.639	35701
FIL004_Ancient_Sardinia_ECA	Hungary_LN_Sopot	Mbuti	0.264594	0.004896	54.045	31947
FIL004_Ancient_Sardinia_ECA	Ukraine_Eneolithic_Trypillia	Mbuti	0.269348	0.006876	39.175	18413
FIL004_Ancient_Sardinia_ECA	Hungary_LN_Lengyel	Mbuti	0.269964	0.004056	66.555	43334
FIL004_Ancient_Sardinia_ECA	Hungary_EarlyC_Tiszapolgar	Mbuti	0.264975	0.005376	49.286	25614
FIL004_Ancient_Sardinia_ECA	Hungary_MN_ALBK_Szakalhat	Mbuti	0.273444	0.006256	43.708	24739
FIL004_Ancient_Sardinia_ECA	Hungary_LateC_Baden	Mbuti	0.264275	0.00349	75.725	46939
FIL004_Ancient_Sardinia_ECA	Hungary_MN_ALPc_Tiszadob	Mbuti	0.261748	0.004293	60.964	39668
FIL004_Ancient_Sardinia_ECA	Hungary_MN_ALPc_Szatmar	Mbuti	0.263863	0.004753	55.51	36426
FIL004_Ancient_Sardinia_ECA	Hungary_C_Balaton_Lasinja	Mbuti	0.263644	0.004026	65.493	43853
FIL004_Ancient_Sardinia_ECA	Anatolia_Kumtepe_N	Mbuti	0.204465	0.036561	5.592	514
FIL004_Ancient_Sardinia_ECA	Ireland_MN	Mbuti	0.265254	0.004812	55.122	44438
FIL004_Ancient_Sardinia_ECA	Croatia_N_Cardial	Mbuti	0.262264	0.004146	63.25	42634
FIL004_Ancient_Sardinia_ECA	Croatia_MN_Sopot	Mbuti	0.266213	0.00418	63.689	43350
FIL004_Ancient_Sardinia_ECA	Bulgaria_MalakPreslavets_N	Mbuti	0.260835	0.004902	53.206	31743
FIL004_Ancient_Sardinia_ECA	Hungary_MN_ALPc_III	Mbuti	0.26478	0.0051	51.913	34019
FIL004_Ancient_Sardinia_ECA	Romania_C	Mbuti	0.273592	0.0054	50.668	36394
FIL004_Ancient_Sardinia_ECA	Croatia_EN_Starcevo	Mbuti	0.283138	0.016496	17.164	2919
FIL004_Ancient_Sardinia_ECA	Hungary_MN_LBK_lc	Mbuti	0.274948	0.03751	7.33	554
FIL004_Ancient_Sardinia_ECA	Hungary_LN_Sopot_lc	Mbuti	0.225883	0.040068	5.637	538
FIL004_Ancient_Sardinia_ECA	Hungary_MN_ALPc_Esztar	Mbuti	0.260179	0.011943	21.785	5187
FIL004_Ancient_Sardinia_ECA	Hungary_MN_ALPc_I	Mbuti	0.257486	0.007228	35.624	14224
FIL004_Ancient_Sardinia_ECA	Hungary_MN_Vinca	Mbuti	0.265678	0.004422	60.076	39434
FIL004_Ancient_Sardinia_ECA	Romania_EN	Mbuti	0.264423	0.005375	49.198	33818
FIL004_Ancient_Sardinia_ECA	England_N	Mbuti	0.26893	0.003453	77.882	48303
FIL004_Ancient_Sardinia_ECA	Hungary_MN_ALPc_Szakalhat	Mbuti	0.266164	0.005665	46.986	25267
FIL004_Ancient_Sardinia_ECA	Hungary_Hunyadihalom_MCHA	Mbuti	0.267529	0.00564	47.434	29382
FIL004_Ancient_Sardinia_ECA	Hungary_LateC_Protoboleraz	Mbuti	0.2623	0.003871	67.752	44810
FIL004_Ancient_Sardinia_ECA	France_MN	Mbuti	0.271955	0.004182	65.029	43210
FIL004_Ancient_Sardinia_ECA	Bulgaria_N	Mbuti	0.267165	0.004026	66.358	42876
FIL004_Ancient_Sardinia_ECA	Bulgaria_Dzhulyunitsa_N	Mbuti	0.258431	0.008154	31.694	13137
FIL004_Ancient_Sardinia_ECA	Ukraine_Globular_Amphora	Mbuti	0.259235	0.004327	59.914	43145
FIL004_Ancient_Sardinia_ECA	Ukraine_EBA_GlobularAmphora	Mbuti	0.259444	0.004944	52.476	40605
FIL004_Ancient_Sardinia_ECA	Serbia_EN_Starcevo	Mbuti	0.261824	0.005069	51.652	36654
FIL004_Ancient_Sardinia_ECA	Austria_EN_LBK	Mbuti	0.26477	0.003543	74.732	46868
FIL004_Ancient_Sardinia_ECA	Croatia_LN_Starcevo	Mbuti	0.261148	0.005126	50.941	36553
FIL004_Ancient_Sardinia_ECA	Czech_N	Mbuti	0.269818	0.004318	62.494	41665
FIL004_Ancient_Sardinia_ECA	Iberia_C_BA	Mbuti	0.258859	0.005523	46.872	30062
FIL004_Ancient_Sardinia_ECA	Hungary_EN_Koros	Mbuti	0.269307	0.004171	64.565	43179
FIL004_Ancient_Sardinia_ECA	I4930_Italy_Sicily_C_o	Mbuti	0.267306	0.021029	12.711	2110
FIL004_Ancient_Sardinia_ECA	Serbia_N	Mbuti	0.269536	0.009532	28.278	9553
FIL004_Ancient_Sardinia_ECA	Greece_N	Mbuti	0.269093	0.005276	51.007	35737
FIL004_Ancient_Sardinia_ECA	Iberia_LN	Mbuti	0.269934	0.003896	69.285	44629
FIL004_Ancient_Sardinia_ECA	Iberia_N_EBA	Mbuti	0.267095	0.006625	40.317	19291
FIL004_Ancient_Sardinia_ECA	Iberia_C_lc	Mbuti	0.260458	0.024047	10.831	1305
FIL004_Ancient_Sardinia_ECA	Croatia_Vucedol	Mbuti	0.259906	0.009473	27.437	8669
FIL004_Ancient_Sardinia_ECA	Greece_Peloponnese_N	Mbuti	0.266952	0.003678	72.583	45650
FIL004_Ancient_Sardinia_ECA	Czech_Baalberge	Mbuti	0.262268	0.005068	51.751	38540
FIL004_Ancient_Sardinia_ECA	Gibraltar_N	Mbuti	0.268646	0.007129	37.681	18479
FIL004_Ancient_Sardinia_ECA	Iberia_N_C	Mbuti	0.269607	0.004347	62.018	42347
FIL004_Ancient_Sardinia_ECA	Iberia_MN_Cadiz	Mbuti	0.26533	0.00546	48.596	33278
FIL004_Ancient_Sardinia_ECA	Poland_TRB	Mbuti	0.263863	0.003953	66.755	45154
FIL004_Ancient_Sardinia_ECA	Poland_BKG	Mbuti	0.265777	0.003705	71.744	46475
FIL004_Ancient_Sardinia_ECA	Poland_GAC	Mbuti	0.260391	0.004952	52.585	40500
FIL004_Ancient_Sardinia_ECA	Poland_Koszyce_GAC	Mbuti	0.262464	0.003576	73.397	46964
FIL004_Ancient_Sardinia_ECA	Poland_Sandomierz_GAC	Mbuti	0.265179	0.00507	52.306	33965
FIL004_Ancient_Sardinia_ECA	Poland_Ksiaznice_GAC	Mbuti	0.265731	0.004654	57.103	40325
FIL004_Ancient_Sardinia_ECA	Poland_Mierzanowice_GAC	Mbuti	0.265509	0.007125	37.265	16103
FIL004_Ancient_Sardinia_ECA	Poland_Wilczyce_GAC	Mbuti	0.266417	0.006999	38.065	16009
FIL004_Ancient_Sardinia_ECA	Iberia_MN_BA	Mbuti	0.266738	0.003836	69.534	45836
FIL004_Ancient_Sardinia_ECA	Sweden_Megalithic	Mbuti	0.264133	0.003865	68.339	46278
FIL004_Ancient_Sardinia_ECA	Ireland_Megalithic	Mbuti	0.268667	0.00371	72.419	46462
FIL004_Ancient_Sardinia_ECA	Czech_Megalithic	Mbuti	0.268732	0.00537	50.044	34145
FIL004_Ancient_Sardinia_ECA	Scotland_Megalithic	Mbuti	0.274406	0.007048	38.932	15420
FIL004_Ancient_Sardinia_ECA	Wales_LN	Mbuti	0.273616	0.007387	37.043	15161
FIL004_Ancient_Sardinia_ECA	Wales_C	Mbuti	0.26581	0.005988	44.389	27333
FIL004_Ancient_Sardinia_ECA	R1014.SG_Italy_C	Mbuti	0.258615	0.006178	41.859	23086
FIL004_Ancient_Sardinia_ECA	R10.SG_Italy_N	Mbuti	0.261191	0.005301	49.273	35302
FIL004_Ancient_Sardinia_ECA	R16.SG_Italy_N	Mbuti	0.260625	0.006392	40.775	21507
FIL004_Ancient_Sardinia_ECA	R17.SG_Italy_N	Mbuti	0.274412	0.006584	41.68	21556
FIL004_Ancient_Sardinia_ECA	R18.SG_Italy_N	Mbuti	0.263842	0.00601	43.897	23645
FIL004_Ancient_Sardinia_ECA	R19.SG_Italy_N	Mbuti	0.25717	0.006523	39.426	19960
FIL004_Ancient_Sardinia_ECA	R22.SG_Italy_C_BA	Mbuti	0.267819	0.005838	45.871	26179
FIL004_Ancient_Sardinia_ECA	R24.SG_Italy_C_BA	Mbuti	0.273362	0.006556	41.699	22010
FIL004_Ancient_Sardinia_ECA	R25.SG_Italy_C_BA	Mbuti	0.263587	0.006356	41.468	21837
FIL004_Ancient_Sardinia_ECA	R26.SG_Italy_C_BA	Mbuti	0.265296	0.006336	41.872	20408
FIL004_Ancient_Sardinia_ECA	R27.SG_Italy_C_BA	Mbuti	0.268309	0.006085	44.096	24568
FIL004_Ancient_Sardinia_ECA	R28.SG_Italy_C_BA	Mbuti	0.267798	0.00604	44.335	25890
FIL004_Ancient_Sardinia_ECA	R29.SG_Italy_C_BA	Mbuti	0.269101	0.006307	42.664	22845
FIL004_Ancient_Sardinia_ECA	R2.SG_Italy_N	Mbuti	0.265716	0.004917	54.035	43680
FIL004_Ancient_Sardinia_ECA	R3.SG_Italy_N	Mbuti	0.266688	0.004775	55.848	43931
FIL004_Ancient_Sardinia_ECA	R4.SG_Italy_C	Mbuti	0.262184	0.004863	53.915	43610
FIL004_Ancient_Sardinia_ECA	R5.SG_Italy_C	Mbuti	0.267754	0.005073	52.781	37430
FIL004_Ancient_Sardinia_ECA	R8.SG_Italy_N	Mbuti	0.262297	0.006647	39.463	20294
FIL004_Ancient_Sardinia_ECA	R9.SG_Italy_N	Mbuti	0.261527	0.004693	55.722	43880
FIL004_Ancient_Sardinia_ECA	Hungary_EarlyC_Tiszapolgar_Bodrogkeresztur	Mbuti	0.268356	0.005072	52.911	36770
FIL004_Ancient_Sardinia_ECA	Germany_N	Mbuti	0.274695	0.01166	23.558	5964
FIL004_Ancient_Sardinia_ECA	Germany_EN_LBK_Stuttgart	Mbuti	0.260519	0.004157	62.666	44502
FIL004_Ancient_Sardinia_ECA	Hungary_MN_ALPc	Mbuti	0.264565	0.003995	66.229	43046
FIL004_Ancient_Sardinia_ECA	Hungary_MN_ALPc_Bukk	Mbuti	0.263083	0.005208	50.514	38003
FIL004_Ancient_Sardinia_ECA	Hungary_LBK_MN	Mbuti	0.265107	0.004699	56.413	44392
FIL004_Ancient_Sardinia_ECA	Wales_N	Mbuti	0.270528	0.008369	32.324	10753
FIL004_Ancient_Sardinia_ECA	50_BRC001_023_Broion_CA	Mbuti	0.2663	0.009433	28.229	9224
FIL004_Ancient_Sardinia_ECA	52_BRC013_Broion_CA	Mbuti	0.280438	0.016419	17.08	2766
FIL004_Ancient_Sardinia_ECA	53_BRC022_Broion_CA	Mbuti	0.272972	0.010325	26.439	7341
FIL004_Ancient_Sardinia_ECA	253_GLR001_Gattolino	Mbuti	0.260089	0.009329	27.879	10136
FIL004_Ancient_Sardinia_ECA	254_GLR002_Gattolino	Mbuti	0.270278	0.011021	24.524	6343
FIL004_Ancient_Sardinia_ECA	256_GLR004_Gattolino	Mbuti	0.278618	0.011655	23.905	6314
FIL004_Ancient_Sardinia_ECA	591_LSC002_004_LaSassa	Mbuti	0.262641	0.005359	49.008	34007
FIL004_Ancient_Sardinia_ECA	592_LSC005_LSC013_LaSassa	Mbuti	0.265363	0.010185	26.054	7175
FIL004_Ancient_Sardinia_ECA	594_LSC011_LaSassa	Mbuti	0.292392	0.01618	18.071	3130
SEC002_Ancient_Sardinia_LCA	SEC006_Ancient_Sardinia_LCA	Mbuti	0.282471	0.003288	85.913	271849
SEC002_Ancient_Sardinia_LCA	SEC005_Ancient_Sardinia_LCA	Mbuti	0.277151	0.003104	89.275	281394
SEC002_Ancient_Sardinia_LCA	NOE002_Ancient_Sardinia_N	Mbuti	0.286085	0.006567	43.562	22414
SEC002_Ancient_Sardinia_LCA	SID005_Ancient_Sardinia_N	Mbuti	0.275216	0.004979	55.272	43655
SEC002_Ancient_Sardinia_LCA	SID006_Ancient_Sardinia_N	Mbuti	0.280462	0.005279	53.127	41645
SEC002_Ancient_Sardinia_LCA	MA89_Ancient_Sardinia_ECA	Mbuti	0.27846	0.003196	87.121	300710
SEC002_Ancient_Sardinia_LCA	SEC001_Ancient_Sardinia_LCA	Mbuti	0.291067	0.003295	88.333	286812
SEC002_Ancient_Sardinia_LCA	NOE001_Ancient_Sardinia_N	Mbuti	0.277285	0.007488	37.029	14284
SEC002_Ancient_Sardinia_LCA	LON003_Ancient_Sardinia_N	Mbuti	0.276936	0.003554	77.931	139917
SEC002_Ancient_Sardinia_LCA	MA79_Ancient_Sardinia_N	Mbuti	0.274602	0.003158	86.952	247058
SEC002_Ancient_Sardinia_LCA	SUC008_Ancient_Sardinia_N	Mbuti	0.277873	0.003176	87.49	271504
SEC002_Ancient_Sardinia_LCA	I14675_Sardinia_Chalcolithic	Mbuti	0.280268	0.00316	88.705	283505
SEC002_Ancient_Sardinia_LCA	I14676_Sardinia_Chalcolithic	Mbuti	0.274446	0.002968	92.463	288405
SEC002_Ancient_Sardinia_LCA	I14677_Sardinia_Chalcolithic	Mbuti	0.279891	0.003092	90.531	282599
SEC002_Ancient_Sardinia_LCA	I14678_Sardinia_Chalcolithic	Mbuti	0.283126	0.003249	87.13	290124
SEC002_Ancient_Sardinia_LCA	I15941_Sardinia_Chalcolithic	Mbuti	0.278581	0.003286	84.782	255911
SEC002_Ancient_Sardinia_LCA	I15942_Sardinia_Chalcolithic	Mbuti	0.283705	0.003352	84.627	203170
SEC002_Ancient_Sardinia_LCA	I16164_Sardinia_Chalcolithic	Mbuti	0.279019	0.003442	81.057	178367
SEC002_Ancient_Sardinia_LCA	I16165_Sardinia_Chalcolithic	Mbuti	0.277783	0.003345	83.035	185318
SEC002_Ancient_Sardinia_LCA	I16166_Sardinia_Chalcolithic	Mbuti	0.279959	0.004912	56.99	42148
SEC002_Ancient_Sardinia_LCA	I15943_Sardinia_Neolithic	Mbuti	0.280523	0.005118	54.813	47681
SEC002_Ancient_Sardinia_LCA	I15945_Sardinia_Neolithic	Mbuti	0.280275	0.004698	59.657	60886
SEC002_Ancient_Sardinia_LCA	I15946_Sardinia_Neolithic	Mbuti	0.280899	0.003391	82.833	162680
SEC002_Ancient_Sardinia_LCA	I4936_Sicily_Chalcolithic	Mbuti	0.272559	0.010082	27.035	8483
SEC002_Ancient_Sardinia_LCA	I4062_Sicily_MN	Mbuti	0.275218	0.003088	89.111	314710
SEC002_Ancient_Sardinia_LCA	I4063_Sicily_MN	Mbuti	0.275005	0.003078	89.334	344646
SEC002_Ancient_Sardinia_LCA	I4064_Sicily_MN	Mbuti	0.276231	0.003335	82.834	269125
SEC002_Ancient_Sardinia_LCA	I4065_Sicily_MN	Mbuti	0.273738	0.002999	91.279	309394
SEC002_Ancient_Sardinia_LCA	Hungary_MN	Mbuti	0.266879	0.002959	90.202	277108
SEC002_Ancient_Sardinia_LCA	Czech_Eneolithic	Mbuti	0.272522	0.003236	84.228	273156
SEC002_Ancient_Sardinia_LCA	Scotland_N	Mbuti	0.273053	0.002361	115.633	394791
SEC002_Ancient_Sardinia_LCA	Iberia_LN_C	Mbuti	0.271885	0.002388	113.861	382950
SEC002_Ancient_Sardinia_LCA	Anatolia_Boncuklu_N	Mbuti	0.266152	0.002924	91.017	344448
SEC002_Ancient_Sardinia_LCA	Anatolia_N	Mbuti	0.27017	0.002388	113.141	397790
SEC002_Ancient_Sardinia_LCA	Bulgaria_Varna_C	Mbuti	0.271171	0.003337	81.267	164463
SEC002_Ancient_Sardinia_LCA	Bulgaria_C	Mbuti	0.270889	0.002419	111.977	353655
SEC002_Ancient_Sardinia_LCA	Iberia_EN	Mbuti	0.274302	0.002524	108.685	369840
SEC002_Ancient_Sardinia_LCA	Poland_Globular_Amphora	Mbuti	0.272573	0.002636	103.414	280020
SEC002_Ancient_Sardinia_LCA	Iberia_C	Mbuti	0.274345	0.002372	115.679	393280
SEC002_Ancient_Sardinia_LCA	Germany_MN_Baalberge	Mbuti	0.275392	0.003144	87.585	186848
SEC002_Ancient_Sardinia_LCA	Germany_EN_LBK	Mbuti	0.273054	0.002368	115.323	386265
SEC002_Ancient_Sardinia_LCA	Hungary_MN_LBK	Mbuti	0.271751	0.002594	104.778	352171
SEC002_Ancient_Sardinia_LCA	Germany_MN_Salzmuende	Mbuti	0.271748	0.004734	57.4	48741
SEC002_Ancient_Sardinia_LCA	Iberia_MN	Mbuti	0.27432	0.002457	111.649	368384
SEC002_Ancient_Sardinia_LCA	Hungary_EN_Starcevo	Mbuti	0.271534	0.002585	105.036	336303
SEC002_Ancient_Sardinia_LCA	Hungary_LN_Tisza	Mbuti	0.269345	0.002767	97.351	344378
SEC002_Ancient_Sardinia_LCA	Serbia_EN	Mbuti	0.272444	0.002494	109.256	355579
SEC002_Ancient_Sardinia_LCA	Macedonia_N	Mbuti	0.272283	0.00303	89.869	322125
SEC002_Ancient_Sardinia_LCA	Sweden_TRB_MN	Mbuti	0.271788	0.002943	92.359	269642
SEC002_Ancient_Sardinia_LCA	Denmark_LN	Mbuti	0.231432	0.010129	22.848	6834
SEC002_Ancient_Sardinia_LCA	RISE487_Italy_North_Remedello_C	Mbuti	0.270495	0.004112	65.784	71310
SEC002_Ancient_Sardinia_LCA	Germany_MN_Esperstedt	Mbuti	0.276531	0.003171	87.203	297804
SEC002_Ancient_Sardinia_LCA	Hungary_LN_Sopot	Mbuti	0.273159	0.002941	92.873	245559
SEC002_Ancient_Sardinia_LCA	Ukraine_Eneolithic_Trypillia	Mbuti	0.270661	0.003327	81.342	134179
SEC002_Ancient_Sardinia_LCA	Hungary_LN_Lengyel	Mbuti	0.272957	0.002521	108.267	341380
SEC002_Ancient_Sardinia_LCA	Hungary_EarlyC_Tiszapolgar	Mbuti	0.272864	0.003095	88.163	195163
SEC002_Ancient_Sardinia_LCA	Hungary_MN_ALBK_Szakalhat	Mbuti	0.273783	0.003112	87.986	184268
SEC002_Ancient_Sardinia_LCA	Hungary_LateC_Baden	Mbuti	0.273301	0.00238	114.84	375345
SEC002_Ancient_Sardinia_LCA	Hungary_MN_ALPc_Tiszadob	Mbuti	0.272357	0.002708	100.565	310325
SEC002_Ancient_Sardinia_LCA	Hungary_MN_ALPc_Szatmar	Mbuti	0.274483	0.002981	92.081	282014
SEC002_Ancient_Sardinia_LCA	Hungary_C_Balaton_Lasinja	Mbuti	0.272323	0.0026	104.752	348149
SEC002_Ancient_Sardinia_LCA	Anatolia_Kumtepe_N	Mbuti	0.254476	0.013884	18.328	4023
SEC002_Ancient_Sardinia_LCA	Ireland_MN	Mbuti	0.272306	0.002998	90.837	358694
SEC002_Ancient_Sardinia_LCA	Croatia_N_Cardial	Mbuti	0.274918	0.002707	101.551	334721
SEC002_Ancient_Sardinia_LCA	Croatia_MN_Sopot	Mbuti	0.273699	0.002654	103.143	343641
SEC002_Ancient_Sardinia_LCA	Bulgaria_MalakPreslavets_N	Mbuti	0.270393	0.002689	100.555	233807
SEC002_Ancient_Sardinia_LCA	Hungary_MN_ALPc_III	Mbuti	0.272266	0.002993	90.98	260081
SEC002_Ancient_Sardinia_LCA	Romania_C	Mbuti	0.269247	0.002994	89.944	275902
SEC002_Ancient_Sardinia_LCA	Croatia_EN_Starcevo	Mbuti	0.274862	0.00702	39.152	21076
SEC002_Ancient_Sardinia_LCA	Hungary_MN_LBK_lc	Mbuti	0.286728	0.014741	19.451	3920
SEC002_Ancient_Sardinia_LCA	Hungary_LN_Sopot_lc	Mbuti	0.268711	0.014772	18.191	3832
SEC002_Ancient_Sardinia_LCA	Hungary_MN_ALPc_Esztar	Mbuti	0.271016	0.005201	52.109	37546
SEC002_Ancient_Sardinia_LCA	Hungary_MN_ALPc_I	Mbuti	0.272209	0.003926	69.34	103547
SEC002_Ancient_Sardinia_LCA	Hungary_MN_Vinca	Mbuti	0.27317	0.002632	103.78	305582
SEC002_Ancient_Sardinia_LCA	Romania_EN	Mbuti	0.273227	0.00309	88.411	254203
SEC002_Ancient_Sardinia_LCA	England_N	Mbuti	0.273474	0.002368	115.5	388018
SEC002_Ancient_Sardinia_LCA	Hungary_MN_ALPc_Szakalhat	Mbuti	0.274343	0.003077	89.149	188925
SEC002_Ancient_Sardinia_LCA	Hungary_Hunyadihalom_MCHA	Mbuti	0.270916	0.003215	84.269	221672
SEC002_Ancient_Sardinia_LCA	Hungary_LateC_Protoboleraz	Mbuti	0.273278	0.00248	110.207	358554
SEC002_Ancient_Sardinia_LCA	France_MN	Mbuti	0.276386	0.002731	101.196	339403
SEC002_Ancient_Sardinia_LCA	Bulgaria_N	Mbuti	0.269813	0.002587	104.306	333127
SEC002_Ancient_Sardinia_LCA	Bulgaria_Dzhulyunitsa_N	Mbuti	0.270489	0.003973	68.084	92920
SEC002_Ancient_Sardinia_LCA	Ukraine_Globular_Amphora	Mbuti	0.272394	0.002714	100.384	341592
SEC002_Ancient_Sardinia_LCA	Ukraine_EBA_GlobularAmphora	Mbuti	0.268649	0.003027	88.751	317147
SEC002_Ancient_Sardinia_LCA	Serbia_EN_Starcevo	Mbuti	0.273763	0.00309	88.606	285336
SEC002_Ancient_Sardinia_LCA	Austria_EN_LBK	Mbuti	0.272389	0.002454	110.98	375589
SEC002_Ancient_Sardinia_LCA	Croatia_LN_Starcevo	Mbuti	0.273029	0.003095	88.225	282161
SEC002_Ancient_Sardinia_LCA	Czech_N	Mbuti	0.272935	0.002697	101.189	327544
SEC002_Ancient_Sardinia_LCA	Iberia_C_BA	Mbuti	0.275381	0.003021	91.154	226422
SEC002_Ancient_Sardinia_LCA	Hungary_EN_Koros	Mbuti	0.271461	0.002761	98.335	342980
SEC002_Ancient_Sardinia_LCA	I4930_Italy_Sicily_C_o	Mbuti	0.264329	0.007925	33.355	14193
SEC002_Ancient_Sardinia_LCA	Serbia_N	Mbuti	0.274756	0.004281	64.184	71194
SEC002_Ancient_Sardinia_LCA	Greece_N	Mbuti	0.272103	0.003112	87.444	266487
SEC002_Ancient_Sardinia_LCA	Iberia_LN	Mbuti	0.275548	0.002492	110.581	353617
SEC002_Ancient_Sardinia_LCA	Iberia_N_EBA	Mbuti	0.272841	0.003643	74.89	138035
SEC002_Ancient_Sardinia_LCA	Iberia_C_lc	Mbuti	0.275228	0.010155	27.102	8711
SEC002_Ancient_Sardinia_LCA	Croatia_Vucedol	Mbuti	0.270673	0.004513	59.979	65529
SEC002_Ancient_Sardinia_LCA	Greece_Peloponnese_N	Mbuti	0.268496	0.002518	106.634	363986
SEC002_Ancient_Sardinia_LCA	Czech_Baalberge	Mbuti	0.273789	0.002988	91.623	299110
SEC002_Ancient_Sardinia_LCA	Gibraltar_N	Mbuti	0.281187	0.003838	73.261	129820
SEC002_Ancient_Sardinia_LCA	Iberia_N_C	Mbuti	0.273545	0.002682	101.987	335123
SEC002_Ancient_Sardinia_LCA	Iberia_MN_Cadiz	Mbuti	0.276832	0.003237	85.514	240500
SEC002_Ancient_Sardinia_LCA	Poland_TRB	Mbuti	0.269884	0.002512	107.43	363095
SEC002_Ancient_Sardinia_LCA	Poland_BKG	Mbuti	0.268892	0.002474	108.697	374151
SEC002_Ancient_Sardinia_LCA	Poland_GAC	Mbuti	0.266762	0.002945	90.578	321780
SEC002_Ancient_Sardinia_LCA	Poland_Koszyce_GAC	Mbuti	0.269405	0.002424	111.132	378509
SEC002_Ancient_Sardinia_LCA	Poland_Sandomierz_GAC	Mbuti	0.266798	0.002982	89.475	265403
SEC002_Ancient_Sardinia_LCA	Poland_Ksiaznice_GAC	Mbuti	0.270377	0.002709	99.825	321130
SEC002_Ancient_Sardinia_LCA	Poland_Mierzanowice_GAC	Mbuti	0.271076	0.003451	78.551	120939
SEC002_Ancient_Sardinia_LCA	Poland_Wilczyce_GAC	Mbuti	0.267568	0.003597	74.38	124306
SEC002_Ancient_Sardinia_LCA	Iberia_MN_BA	Mbuti	0.271857	0.002571	105.728	368941
SEC002_Ancient_Sardinia_LCA	Sweden_Megalithic	Mbuti	0.270522	0.002484	108.912	372716
SEC002_Ancient_Sardinia_LCA	Ireland_Megalithic	Mbuti	0.271339	0.0025	108.531	374686
SEC002_Ancient_Sardinia_LCA	Czech_Megalithic	Mbuti	0.270037	0.003104	86.995	259724
SEC002_Ancient_Sardinia_LCA	Scotland_Megalithic	Mbuti	0.270455	0.003406	79.398	118359
SEC002_Ancient_Sardinia_LCA	Wales_LN	Mbuti	0.272827	0.003686	74.021	109067
SEC002_Ancient_Sardinia_LCA	Wales_C	Mbuti	0.275813	0.003252	84.811	204897
SEC002_Ancient_Sardinia_LCA	R1014.SG_Italy_C	Mbuti	0.27155	0.003477	78.09	180432
SEC002_Ancient_Sardinia_LCA	R10.SG_Italy_N	Mbuti	0.273305	0.003165	86.361	278685
SEC002_Ancient_Sardinia_LCA	R16.SG_Italy_N	Mbuti	0.271405	0.003494	77.667	156341
SEC002_Ancient_Sardinia_LCA	R17.SG_Italy_N	Mbuti	0.270917	0.003336	81.222	164239
SEC002_Ancient_Sardinia_LCA	R18.SG_Italy_N	Mbuti	0.275535	0.003257	84.594	173351
SEC002_Ancient_Sardinia_LCA	R19.SG_Italy_N	Mbuti	0.273191	0.003449	79.217	152306
SEC002_Ancient_Sardinia_LCA	R22.SG_Italy_C_BA	Mbuti	0.272455	0.003264	83.465	200979
SEC002_Ancient_Sardinia_LCA	R24.SG_Italy_C_BA	Mbuti	0.27928	0.003347	83.432	161708
SEC002_Ancient_Sardinia_LCA	R25.SG_Italy_C_BA	Mbuti	0.272575	0.003387	80.467	162426
SEC002_Ancient_Sardinia_LCA	R26.SG_Italy_C_BA	Mbuti	0.2795	0.003495	79.982	153927
SEC002_Ancient_Sardinia_LCA	R27.SG_Italy_C_BA	Mbuti	0.279714	0.003388	82.563	189163
SEC002_Ancient_Sardinia_LCA	R28.SG_Italy_C_BA	Mbuti	0.278481	0.00342	81.432	197361
SEC002_Ancient_Sardinia_LCA	R29.SG_Italy_C_BA	Mbuti	0.28074	0.003354	83.693	167098
SEC002_Ancient_Sardinia_LCA	R2.SG_Italy_N	Mbuti	0.272724	0.003055	89.266	351335
SEC002_Ancient_Sardinia_LCA	R3.SG_Italy_N	Mbuti	0.270035	0.003079	87.716	353508
SEC002_Ancient_Sardinia_LCA	R4.SG_Italy_C	Mbuti	0.273312	0.003047	89.708	351092
SEC002_Ancient_Sardinia_LCA	R5.SG_Italy_C	Mbuti	0.275717	0.003216	85.743	295446
SEC002_Ancient_Sardinia_LCA	R8.SG_Italy_N	Mbuti	0.268812	0.003567	75.361	157685
SEC002_Ancient_Sardinia_LCA	R9.SG_Italy_N	Mbuti	0.271364	0.003059	88.719	353706
SEC002_Ancient_Sardinia_LCA	Hungary_EarlyC_Tiszapolgar_Bodrogkeresztur	Mbuti	0.276796	0.002949	93.849	286802
SEC002_Ancient_Sardinia_LCA	Germany_N	Mbuti	0.275845	0.005059	54.528	42862
SEC002_Ancient_Sardinia_LCA	Germany_EN_LBK_Stuttgart	Mbuti	0.270637	0.002838	95.371	358495
SEC002_Ancient_Sardinia_LCA	Hungary_MN_ALPc	Mbuti	0.271418	0.00263	103.214	338744
SEC002_Ancient_Sardinia_LCA	Hungary_MN_ALPc_Bukk	Mbuti	0.271451	0.003077	88.233	291084
SEC002_Ancient_Sardinia_LCA	Hungary_LBK_MN	Mbuti	0.270472	0.003047	88.77	358584
SEC002_Ancient_Sardinia_LCA	Wales_N	Mbuti	0.27023	0.004044	66.819	78109
SEC002_Ancient_Sardinia_LCA	50_BRC001_023_Broion_CA	Mbuti	0.272833	0.00415	65.736	70729
SEC002_Ancient_Sardinia_LCA	52_BRC013_Broion_CA	Mbuti	0.246167	0.006517	37.776	21274
SEC002_Ancient_Sardinia_LCA	53_BRC022_Broion_CA	Mbuti	0.273226	0.004357	62.708	57301
SEC002_Ancient_Sardinia_LCA	253_GLR001_Gattolino	Mbuti	0.268663	0.003974	67.608	78604
SEC002_Ancient_Sardinia_LCA	254_GLR002_Gattolino	Mbuti	0.266947	0.004608	57.936	49359
SEC002_Ancient_Sardinia_LCA	256_GLR004_Gattolino	Mbuti	0.264	0.0048	55.003	48323
SEC002_Ancient_Sardinia_LCA	591_LSC002_004_LaSassa	Mbuti	0.27278	0.003097	88.08	269995
SEC002_Ancient_Sardinia_LCA	592_LSC005_LSC013_LaSassa	Mbuti	0.264472	0.004675	56.577	51730
SEC002_Ancient_Sardinia_LCA	594_LSC011_LaSassa	Mbuti	0.276505	0.00606	45.63	25297
SEC006_Ancient_Sardinia_LCA	SEC005_Ancient_Sardinia_LCA	Mbuti	0.276665	0.003155	87.701	248817
SEC006_Ancient_Sardinia_LCA	NOE002_Ancient_Sardinia_N	Mbuti	0.278475	0.006825	40.8	20555
SEC006_Ancient_Sardinia_LCA	SID005_Ancient_Sardinia_N	Mbuti	0.277805	0.005535	50.194	39746
SEC006_Ancient_Sardinia_LCA	SID006_Ancient_Sardinia_N	Mbuti	0.278899	0.005272	52.901	38094
SEC006_Ancient_Sardinia_LCA	MA89_Ancient_Sardinia_ECA	Mbuti	0.275539	0.003123	88.242	264328
SEC006_Ancient_Sardinia_LCA	SEC001_Ancient_Sardinia_LCA	Mbuti	0.283144	0.003249	87.159	253178
SEC006_Ancient_Sardinia_LCA	NOE001_Ancient_Sardinia_N	Mbuti	0.269382	0.007695	35.006	13049
SEC006_Ancient_Sardinia_LCA	LON003_Ancient_Sardinia_N	Mbuti	0.277532	0.003633	76.383	126174
SEC006_Ancient_Sardinia_LCA	MA79_Ancient_Sardinia_N	Mbuti	0.272986	0.003094	88.238	219198
SEC006_Ancient_Sardinia_LCA	SUC008_Ancient_Sardinia_N	Mbuti	0.276626	0.003179	87.027	240304
SEC006_Ancient_Sardinia_LCA	I14675_Sardinia_Chalcolithic	Mbuti	0.279821	0.003121	89.651	251444
SEC006_Ancient_Sardinia_LCA	I14676_Sardinia_Chalcolithic	Mbuti	0.275401	0.003084	89.304	255422
SEC006_Ancient_Sardinia_LCA	I14677_Sardinia_Chalcolithic	Mbuti	0.325614	0.003882	83.868	250137
SEC006_Ancient_Sardinia_LCA	I14678_Sardinia_Chalcolithic	Mbuti	0.282019	0.003084	91.432	257024
SEC006_Ancient_Sardinia_LCA	I15941_Sardinia_Chalcolithic	Mbuti	0.277037	0.003292	84.162	228811
SEC006_Ancient_Sardinia_LCA	I15942_Sardinia_Chalcolithic	Mbuti	0.276907	0.003405	81.319	183041
SEC006_Ancient_Sardinia_LCA	I16164_Sardinia_Chalcolithic	Mbuti	0.277471	0.003377	82.157	161967
SEC006_Ancient_Sardinia_LCA	I16165_Sardinia_Chalcolithic	Mbuti	0.277143	0.003513	78.885	167354
SEC006_Ancient_Sardinia_LCA	I16166_Sardinia_Chalcolithic	Mbuti	0.272003	0.005387	50.497	38582
SEC006_Ancient_Sardinia_LCA	I15943_Sardinia_Neolithic	Mbuti	0.277978	0.005061	54.926	43406
SEC006_Ancient_Sardinia_LCA	I15945_Sardinia_Neolithic	Mbuti	0.266488	0.004551	58.558	55400
SEC006_Ancient_Sardinia_LCA	I15946_Sardinia_Neolithic	Mbuti	0.283225	0.003583	79.047	147022
SEC006_Ancient_Sardinia_LCA	I4936_Sicily_Chalcolithic	Mbuti	0.255762	0.010668	23.976	7669
SEC006_Ancient_Sardinia_LCA	I4062_Sicily_MN	Mbuti	0.275655	0.003097	89.01	276455
SEC006_Ancient_Sardinia_LCA	I4063_Sicily_MN	Mbuti	0.271851	0.002937	92.547	300149
SEC006_Ancient_Sardinia_LCA	I4064_Sicily_MN	Mbuti	0.273945	0.003264	83.917	239557
SEC006_Ancient_Sardinia_LCA	I4065_Sicily_MN	Mbuti	0.269541	0.003072	87.739	272187
SEC006_Ancient_Sardinia_LCA	Hungary_MN	Mbuti	0.270727	0.003068	88.255	246481
SEC006_Ancient_Sardinia_LCA	Czech_Eneolithic	Mbuti	0.2719	0.003152	86.252	243469
SEC006_Ancient_Sardinia_LCA	Scotland_N	Mbuti	0.272524	0.002364	115.259	342317
SEC006_Ancient_Sardinia_LCA	Iberia_LN_C	Mbuti	0.272209	0.002326	117.034	331617
SEC006_Ancient_Sardinia_LCA	Anatolia_Boncuklu_N	Mbuti	0.265421	0.002924	90.787	298510
SEC006_Ancient_Sardinia_LCA	Anatolia_N	Mbuti	0.268497	0.002317	115.865	344501
SEC006_Ancient_Sardinia_LCA	Bulgaria_Varna_C	Mbuti	0.267105	0.003329	80.244	148345
SEC006_Ancient_Sardinia_LCA	Bulgaria_C	Mbuti	0.268988	0.002481	108.403	309121
SEC006_Ancient_Sardinia_LCA	Iberia_EN	Mbuti	0.273491	0.002481	110.24	320547
SEC006_Ancient_Sardinia_LCA	Poland_Globular_Amphora	Mbuti	0.270031	0.002735	98.723	249576
SEC006_Ancient_Sardinia_LCA	Iberia_C	Mbuti	0.273094	0.00233	117.2	341113
SEC006_Ancient_Sardinia_LCA	Germany_MN_Baalberge	Mbuti	0.269904	0.003071	87.879	164678
SEC006_Ancient_Sardinia_LCA	Germany_EN_LBK	Mbuti	0.270741	0.002387	113.402	334518
SEC006_Ancient_Sardinia_LCA	Hungary_MN_LBK	Mbuti	0.270466	0.002587	104.559	307630
SEC006_Ancient_Sardinia_LCA	Germany_MN_Salzmuende	Mbuti	0.272237	0.005023	54.201	43477
SEC006_Ancient_Sardinia_LCA	Iberia_MN	Mbuti	0.274575	0.002451	112.004	320597
SEC006_Ancient_Sardinia_LCA	Hungary_EN_Starcevo	Mbuti	0.270286	0.002613	103.423	294254
SEC006_Ancient_Sardinia_LCA	Hungary_LN_Tisza	Mbuti	0.266507	0.002789	95.573	298796
SEC006_Ancient_Sardinia_LCA	Serbia_EN	Mbuti	0.26967	0.002495	108.074	309039
SEC006_Ancient_Sardinia_LCA	Macedonia_N	Mbuti	0.273458	0.003016	90.683	281726
SEC006_Ancient_Sardinia_LCA	Sweden_TRB_MN	Mbuti	0.268341	0.002986	89.859	236840
SEC006_Ancient_Sardinia_LCA	Denmark_LN	Mbuti	0.229438	0.01126	20.376	6122
SEC006_Ancient_Sardinia_LCA	RISE487_Italy_North_Remedello_C	Mbuti	0.257778	0.004303	59.908	61717
SEC006_Ancient_Sardinia_LCA	Germany_MN_Esperstedt	Mbuti	0.271063	0.003084	87.905	253897
SEC006_Ancient_Sardinia_LCA	Hungary_LN_Sopot	Mbuti	0.272268	0.002884	94.412	217831
SEC006_Ancient_Sardinia_LCA	Ukraine_Eneolithic_Trypillia	Mbuti	0.270238	0.00342	79.013	120588
SEC006_Ancient_Sardinia_LCA	Hungary_LN_Lengyel	Mbuti	0.271713	0.002581	105.289	298738
SEC006_Ancient_Sardinia_LCA	Hungary_EarlyC_Tiszapolgar	Mbuti	0.271059	0.003116	86.997	173890
SEC006_Ancient_Sardinia_LCA	Hungary_MN_ALBK_Szakalhat	Mbuti	0.269813	0.00311	86.749	164664
SEC006_Ancient_Sardinia_LCA	Hungary_LateC_Baden	Mbuti	0.271655	0.002379	114.191	326025
SEC006_Ancient_Sardinia_LCA	Hungary_MN_ALPc_Tiszadob	Mbuti	0.273232	0.002697	101.305	272718
SEC006_Ancient_Sardinia_LCA	Hungary_MN_ALPc_Szatmar	Mbuti	0.272293	0.003056	89.099	250029
SEC006_Ancient_Sardinia_LCA	Hungary_C_Balaton_Lasinja	Mbuti	0.270283	0.002573	105.058	303732
SEC006_Ancient_Sardinia_LCA	Anatolia_Kumtepe_N	Mbuti	0.262497	0.015111	17.371	3574
SEC006_Ancient_Sardinia_LCA	Ireland_MN	Mbuti	0.267673	0.002889	92.64	310208
SEC006_Ancient_Sardinia_LCA	Croatia_N_Cardial	Mbuti	0.272657	0.002684	101.569	293673
SEC006_Ancient_Sardinia_LCA	Croatia_MN_Sopot	Mbuti	0.271493	0.002556	106.206	299942
SEC006_Ancient_Sardinia_LCA	Bulgaria_MalakPreslavets_N	Mbuti	0.266381	0.00271	98.3	210280
SEC006_Ancient_Sardinia_LCA	Hungary_MN_ALPc_III	Mbuti	0.270306	0.003099	87.233	231491
SEC006_Ancient_Sardinia_LCA	Romania_C	Mbuti	0.266063	0.003188	83.461	245641
SEC006_Ancient_Sardinia_LCA	Croatia_EN_Starcevo	Mbuti	0.273919	0.007532	36.365	19012
SEC006_Ancient_Sardinia_LCA	Hungary_MN_LBK_lc	Mbuti	0.277204	0.014971	18.515	3532
SEC006_Ancient_Sardinia_LCA	Hungary_LN_Sopot_lc	Mbuti	0.263621	0.015226	17.314	3458
SEC006_Ancient_Sardinia_LCA	Hungary_MN_ALPc_Esztar	Mbuti	0.26631	0.00535	49.777	33934
SEC006_Ancient_Sardinia_LCA	Hungary_MN_ALPc_I	Mbuti	0.269815	0.003853	70.027	93481
SEC006_Ancient_Sardinia_LCA	Hungary_MN_Vinca	Mbuti	0.270265	0.002669	101.278	269231
SEC006_Ancient_Sardinia_LCA	Romania_EN	Mbuti	0.268443	0.003187	84.233	227632
SEC006_Ancient_Sardinia_LCA	England_N	Mbuti	0.272559	0.002353	115.83	336020
SEC006_Ancient_Sardinia_LCA	Hungary_MN_ALPc_Szakalhat	Mbuti	0.277849	0.00308	90.219	166623
SEC006_Ancient_Sardinia_LCA	Hungary_Hunyadihalom_MCHA	Mbuti	0.272268	0.00326	83.522	196572
SEC006_Ancient_Sardinia_LCA	Hungary_LateC_Protoboleraz	Mbuti	0.269336	0.002585	104.195	311982
SEC006_Ancient_Sardinia_LCA	France_MN	Mbuti	0.276737	0.002715	101.937	297212
SEC006_Ancient_Sardinia_LCA	Bulgaria_N	Mbuti	0.269447	0.002602	103.555	292613
SEC006_Ancient_Sardinia_LCA	Bulgaria_Dzhulyunitsa_N	Mbuti	0.267955	0.004037	66.377	83574
SEC006_Ancient_Sardinia_LCA	Ukraine_Globular_Amphora	Mbuti	0.269705	0.002643	102.045	298393
SEC006_Ancient_Sardinia_LCA	Ukraine_EBA_GlobularAmphora	Mbuti	0.267169	0.003065	87.169	279022
SEC006_Ancient_Sardinia_LCA	Serbia_EN_Starcevo	Mbuti	0.268836	0.003184	84.421	252422
SEC006_Ancient_Sardinia_LCA	Austria_EN_LBK	Mbuti	0.270724	0.002421	111.814	325881
SEC006_Ancient_Sardinia_LCA	Croatia_LN_Starcevo	Mbuti	0.271925	0.00312	87.166	249590
SEC006_Ancient_Sardinia_LCA	Czech_N	Mbuti	0.270927	0.002786	97.229	287763
SEC006_Ancient_Sardinia_LCA	Iberia_C_BA	Mbuti	0.271146	0.003241	83.653	202759
SEC006_Ancient_Sardinia_LCA	Hungary_EN_Koros	Mbuti	0.269636	0.002746	98.204	299074
SEC006_Ancient_Sardinia_LCA	I4930_Italy_Sicily_C_o	Mbuti	0.26858	0.00815	32.953	12650
SEC006_Ancient_Sardinia_LCA	Serbia_N	Mbuti	0.271661	0.004413	61.554	63281
SEC006_Ancient_Sardinia_LCA	Greece_N	Mbuti	0.269959	0.003137	86.044	236788
SEC006_Ancient_Sardinia_LCA	Iberia_LN	Mbuti	0.27458	0.002471	111.114	308224
SEC006_Ancient_Sardinia_LCA	Iberia_N_EBA	Mbuti	0.276831	0.00362	76.463	123547
SEC006_Ancient_Sardinia_LCA	Iberia_C_lc	Mbuti	0.282165	0.010737	26.28	7862
SEC006_Ancient_Sardinia_LCA	Croatia_Vucedol	Mbuti	0.270299	0.00457	59.148	58191
SEC006_Ancient_Sardinia_LCA	Greece_Peloponnese_N	Mbuti	0.267125	0.002553	104.642	316396
SEC006_Ancient_Sardinia_LCA	Czech_Baalberge	Mbuti	0.270886	0.003141	86.232	264153
SEC006_Ancient_Sardinia_LCA	Gibraltar_N	Mbuti	0.274134	0.003778	72.567	118277
SEC006_Ancient_Sardinia_LCA	Iberia_N_C	Mbuti	0.273348	0.0027	101.255	293154
SEC006_Ancient_Sardinia_LCA	Iberia_MN_Cadiz	Mbuti	0.273654	0.003253	84.13	215922
SEC006_Ancient_Sardinia_LCA	Poland_TRB	Mbuti	0.268833	0.002573	104.466	313986
SEC006_Ancient_Sardinia_LCA	Poland_BKG	Mbuti	0.267894	0.002438	109.872	323514
SEC006_Ancient_Sardinia_LCA	Poland_GAC	Mbuti	0.266248	0.002998	88.82	278810
SEC006_Ancient_Sardinia_LCA	Poland_Koszyce_GAC	Mbuti	0.268638	0.002414	111.282	327402
SEC006_Ancient_Sardinia_LCA	Poland_Sandomierz_GAC	Mbuti	0.2686	0.002914	92.187	230470
SEC006_Ancient_Sardinia_LCA	Poland_Ksiaznice_GAC	Mbuti	0.267708	0.002697	99.255	277628
SEC006_Ancient_Sardinia_LCA	Poland_Mierzanowice_GAC	Mbuti	0.267942	0.003561	75.246	105251
SEC006_Ancient_Sardinia_LCA	Poland_Wilczyce_GAC	Mbuti	0.264688	0.003686	71.817	108108
SEC006_Ancient_Sardinia_LCA	Iberia_MN_BA	Mbuti	0.268684	0.002535	105.999	319214
SEC006_Ancient_Sardinia_LCA	Sweden_Megalithic	Mbuti	0.268173	0.002524	106.241	322430
SEC006_Ancient_Sardinia_LCA	Ireland_Megalithic	Mbuti	0.271588	0.002485	109.291	324193
SEC006_Ancient_Sardinia_LCA	Czech_Megalithic	Mbuti	0.266388	0.003034	87.791	227452
SEC006_Ancient_Sardinia_LCA	Scotland_Megalithic	Mbuti	0.272676	0.003655	74.611	102809
SEC006_Ancient_Sardinia_LCA	Wales_LN	Mbuti	0.267978	0.003805	70.431	98035
SEC006_Ancient_Sardinia_LCA	Wales_C	Mbuti	0.273627	0.00323	84.727	183549
SEC006_Ancient_Sardinia_LCA	R1014.SG_Italy_C	Mbuti	0.270652	0.003518	76.934	156277
SEC006_Ancient_Sardinia_LCA	R10.SG_Italy_N	Mbuti	0.269707	0.003048	88.494	241575
SEC006_Ancient_Sardinia_LCA	R16.SG_Italy_N	Mbuti	0.268855	0.003472	77.439	135710
SEC006_Ancient_Sardinia_LCA	R17.SG_Italy_N	Mbuti	0.273782	0.003414	80.187	141941
SEC006_Ancient_Sardinia_LCA	R18.SG_Italy_N	Mbuti	0.273013	0.00346	78.897	150055
SEC006_Ancient_Sardinia_LCA	R19.SG_Italy_N	Mbuti	0.273753	0.003459	79.153	131552
SEC006_Ancient_Sardinia_LCA	R22.SG_Italy_C_BA	Mbuti	0.273155	0.003423	79.802	174048
SEC006_Ancient_Sardinia_LCA	R24.SG_Italy_C_BA	Mbuti	0.272977	0.003469	78.687	140228
SEC006_Ancient_Sardinia_LCA	R25.SG_Italy_C_BA	Mbuti	0.272642	0.003516	77.536	141050
SEC006_Ancient_Sardinia_LCA	R26.SG_Italy_C_BA	Mbuti	0.273889	0.003632	75.415	133664
SEC006_Ancient_Sardinia_LCA	R27.SG_Italy_C_BA	Mbuti	0.277765	0.003366	82.517	163948
SEC006_Ancient_Sardinia_LCA	R28.SG_Italy_C_BA	Mbuti	0.274831	0.00343	80.115	171294
SEC006_Ancient_Sardinia_LCA	R29.SG_Italy_C_BA	Mbuti	0.277882	0.003398	81.78	145340
SEC006_Ancient_Sardinia_LCA	R2.SG_Italy_N	Mbuti	0.270676	0.00312	86.767	303896
SEC006_Ancient_Sardinia_LCA	R3.SG_Italy_N	Mbuti	0.26755	0.003002	89.138	305749
SEC006_Ancient_Sardinia_LCA	R4.SG_Italy_C	Mbuti	0.271007	0.003121	86.844	303809
SEC006_Ancient_Sardinia_LCA	R5.SG_Italy_C	Mbuti	0.27181	0.003216	84.509	255975
SEC006_Ancient_Sardinia_LCA	R8.SG_Italy_N	Mbuti	0.2671	0.003795	70.388	136737
SEC006_Ancient_Sardinia_LCA	R9.SG_Italy_N	Mbuti	0.271979	0.00297	91.579	305925
SEC006_Ancient_Sardinia_LCA	Hungary_EarlyC_Tiszapolgar_Bodrogkeresztur	Mbuti	0.269389	0.003087	87.258	253055
SEC006_Ancient_Sardinia_LCA	Germany_N	Mbuti	0.269489	0.005335	50.511	39255
SEC006_Ancient_Sardinia_LCA	Germany_EN_LBK_Stuttgart	Mbuti	0.269977	0.002847	94.829	310006
SEC006_Ancient_Sardinia_LCA	Hungary_MN_ALPc	Mbuti	0.269835	0.002647	101.942	296859
SEC006_Ancient_Sardinia_LCA	Hungary_MN_ALPc_Bukk	Mbuti	0.270878	0.003191	84.898	258147
SEC006_Ancient_Sardinia_LCA	Hungary_LBK_MN	Mbuti	0.268599	0.003155	85.136	310065
SEC006_Ancient_Sardinia_LCA	Wales_N	Mbuti	0.272416	0.004007	67.977	70312
SEC006_Ancient_Sardinia_LCA	50_BRC001_023_Broion_CA	Mbuti	0.268293	0.004204	63.817	61884
SEC006_Ancient_Sardinia_LCA	52_BRC013_Broion_CA	Mbuti	0.25925	0.007032	36.866	18517
SEC006_Ancient_Sardinia_LCA	53_BRC022_Broion_CA	Mbuti	0.270321	0.004502	60.051	50062
SEC006_Ancient_Sardinia_LCA	253_GLR001_Gattolino	Mbuti	0.27103	0.004294	63.122	68392
SEC006_Ancient_Sardinia_LCA	254_GLR002_Gattolino	Mbuti	0.268252	0.005032	53.304	43000
SEC006_Ancient_Sardinia_LCA	256_GLR004_Gattolino	Mbuti	0.265621	0.00489	54.314	42048
SEC006_Ancient_Sardinia_LCA	591_LSC002_004_LaSassa	Mbuti	0.272235	0.003053	89.181	234608
SEC006_Ancient_Sardinia_LCA	592_LSC005_LSC013_LaSassa	Mbuti	0.265369	0.004851	54.709	45032
SEC006_Ancient_Sardinia_LCA	594_LSC011_LaSassa	Mbuti	0.269453	0.006638	40.591	21875
SEC005_Ancient_Sardinia_LCA	NOE002_Ancient_Sardinia_N	Mbuti	0.263648	0.00658	40.07	21194
SEC005_Ancient_Sardinia_LCA	SID005_Ancient_Sardinia_N	Mbuti	0.278698	0.005112	54.518	40920
SEC005_Ancient_Sardinia_LCA	SID006_Ancient_Sardinia_N	Mbuti	0.273931	0.00534	51.3	39258
SEC005_Ancient_Sardinia_LCA	MA89_Ancient_Sardinia_ECA	Mbuti	0.275432	0.003151	87.408	274254
SEC005_Ancient_Sardinia_LCA	SEC001_Ancient_Sardinia_LCA	Mbuti	0.277626	0.003066	90.545	262479
SEC005_Ancient_Sardinia_LCA	NOE001_Ancient_Sardinia_N	Mbuti	0.273639	0.008128	33.666	13432
SEC005_Ancient_Sardinia_LCA	LON003_Ancient_Sardinia_N	Mbuti	0.274511	0.003664	74.918	130018
SEC005_Ancient_Sardinia_LCA	MA79_Ancient_Sardinia_N	Mbuti	0.274829	0.003175	86.551	226138
SEC005_Ancient_Sardinia_LCA	SUC008_Ancient_Sardinia_N	Mbuti	0.277612	0.003175	87.442	248677
SEC005_Ancient_Sardinia_LCA	I14675_Sardinia_Chalcolithic	Mbuti	0.277475	0.00317	87.544	259686
SEC005_Ancient_Sardinia_LCA	I14676_Sardinia_Chalcolithic	Mbuti	0.279772	0.003068	91.187	264042
SEC005_Ancient_Sardinia_LCA	I14677_Sardinia_Chalcolithic	Mbuti	0.276314	0.003215	85.941	259077
SEC005_Ancient_Sardinia_LCA	I14678_Sardinia_Chalcolithic	Mbuti	0.278086	0.003263	85.231	265641
SEC005_Ancient_Sardinia_LCA	I15941_Sardinia_Chalcolithic	Mbuti	0.277932	0.003314	83.878	236060
SEC005_Ancient_Sardinia_LCA	I15942_Sardinia_Chalcolithic	Mbuti	0.277365	0.003472	79.883	188245
SEC005_Ancient_Sardinia_LCA	I16164_Sardinia_Chalcolithic	Mbuti	0.279608	0.00335	83.457	166238
SEC005_Ancient_Sardinia_LCA	I16165_Sardinia_Chalcolithic	Mbuti	0.280406	0.003446	81.372	172329
SEC005_Ancient_Sardinia_LCA	I16166_Sardinia_Chalcolithic	Mbuti	0.276981	0.00523	52.956	39960
SEC005_Ancient_Sardinia_LCA	I15943_Sardinia_Neolithic	Mbuti	0.273823	0.005385	50.85	44673
SEC005_Ancient_Sardinia_LCA	I15945_Sardinia_Neolithic	Mbuti	0.274488	0.004593	59.758	57165
SEC005_Ancient_Sardinia_LCA	I15946_Sardinia_Neolithic	Mbuti	0.282321	0.003526	80.068	152054
SEC005_Ancient_Sardinia_LCA	I4936_Sicily_Chalcolithic	Mbuti	0.262982	0.009961	26.4	7908
SEC005_Ancient_Sardinia_LCA	I4062_Sicily_MN	Mbuti	0.276788	0.003086	89.698	286224
SEC005_Ancient_Sardinia_LCA	I4063_Sicily_MN	Mbuti	0.270067	0.002911	92.782	311636
SEC005_Ancient_Sardinia_LCA	I4064_Sicily_MN	Mbuti	0.275563	0.003288	83.813	247249
SEC005_Ancient_Sardinia_LCA	I4065_Sicily_MN	Mbuti	0.273756	0.003134	87.348	282070
SEC005_Ancient_Sardinia_LCA	Hungary_MN	Mbuti	0.266103	0.003035	87.665	254029
SEC005_Ancient_Sardinia_LCA	Czech_Eneolithic	Mbuti	0.268939	0.003236	83.098	250988
SEC005_Ancient_Sardinia_LCA	Scotland_N	Mbuti	0.271933	0.002431	111.839	355649
SEC005_Ancient_Sardinia_LCA	Iberia_LN_C	Mbuti	0.269944	0.002451	110.122	344627
SEC005_Ancient_Sardinia_LCA	Anatolia_Boncuklu_N	Mbuti	0.26187	0.002948	88.82	310420
SEC005_Ancient_Sardinia_LCA	Anatolia_N	Mbuti	0.267602	0.00236	113.372	358047
SEC005_Ancient_Sardinia_LCA	Bulgaria_Varna_C	Mbuti	0.265249	0.003318	79.95	152968
SEC005_Ancient_Sardinia_LCA	Bulgaria_C	Mbuti	0.268862	0.00251	107.107	320264
SEC005_Ancient_Sardinia_LCA	Iberia_EN	Mbuti	0.27292	0.002522	108.219	332949
SEC005_Ancient_Sardinia_LCA	Poland_Globular_Amphora	Mbuti	0.26713	0.002689	99.356	257498
SEC005_Ancient_Sardinia_LCA	Iberia_C	Mbuti	0.272142	0.002401	113.351	354332
SEC005_Ancient_Sardinia_LCA	Germany_MN_Baalberge	Mbuti	0.27373	0.003192	85.754	170353
SEC005_Ancient_Sardinia_LCA	Germany_EN_LBK	Mbuti	0.268767	0.002436	110.334	347733
SEC005_Ancient_Sardinia_LCA	Hungary_MN_LBK	Mbuti	0.268897	0.002612	102.939	318793
SEC005_Ancient_Sardinia_LCA	Germany_MN_Salzmuende	Mbuti	0.268988	0.00491	54.789	44871
SEC005_Ancient_Sardinia_LCA	Iberia_MN	Mbuti	0.271337	0.002462	110.201	332770
SEC005_Ancient_Sardinia_LCA	Hungary_EN_Starcevo	Mbuti	0.267727	0.002617	102.304	304697
SEC005_Ancient_Sardinia_LCA	Hungary_LN_Tisza	Mbuti	0.264227	0.002795	94.539	310562
SEC005_Ancient_Sardinia_LCA	Serbia_EN	Mbuti	0.269278	0.002527	106.559	320865
SEC005_Ancient_Sardinia_LCA	Macedonia_N	Mbuti	0.270331	0.003105	87.05	291891
SEC005_Ancient_Sardinia_LCA	Sweden_TRB_MN	Mbuti	0.268322	0.003094	86.735	245375
SEC005_Ancient_Sardinia_LCA	Denmark_LN	Mbuti	0.23017	0.010955	21.011	6357
SEC005_Ancient_Sardinia_LCA	RISE487_Italy_North_Remedello_C	Mbuti	0.270351	0.004217	64.115	64386
SEC005_Ancient_Sardinia_LCA	Germany_MN_Esperstedt	Mbuti	0.270711	0.003109	87.086	265160
SEC005_Ancient_Sardinia_LCA	Hungary_LN_Sopot	Mbuti	0.27546	0.003026	91.024	224906
SEC005_Ancient_Sardinia_LCA	Ukraine_Eneolithic_Trypillia	Mbuti	0.269553	0.003311	81.414	124214
SEC005_Ancient_Sardinia_LCA	Hungary_LN_Lengyel	Mbuti	0.270889	0.002543	106.518	309571
SEC005_Ancient_Sardinia_LCA	Hungary_EarlyC_Tiszapolgar	Mbuti	0.270008	0.003097	87.178	179417
SEC005_Ancient_Sardinia_LCA	Hungary_MN_ALBK_Szakalhat	Mbuti	0.272964	0.003277	83.299	169672
SEC005_Ancient_Sardinia_LCA	Hungary_LateC_Baden	Mbuti	0.269731	0.002447	110.231	338587
SEC005_Ancient_Sardinia_LCA	Hungary_MN_ALPc_Tiszadob	Mbuti	0.26959	0.002727	98.866	282476
SEC005_Ancient_Sardinia_LCA	Hungary_MN_ALPc_Szatmar	Mbuti	0.270476	0.003033	89.171	258226
SEC005_Ancient_Sardinia_LCA	Hungary_C_Balaton_Lasinja	Mbuti	0.270183	0.002602	103.847	314793
SEC005_Ancient_Sardinia_LCA	Anatolia_Kumtepe_N	Mbuti	0.253832	0.015068	16.846	3634
SEC005_Ancient_Sardinia_LCA	Ireland_MN	Mbuti	0.268467	0.00302	88.907	322527
SEC005_Ancient_Sardinia_LCA	Croatia_N_Cardial	Mbuti	0.271019	0.002753	98.446	304005
SEC005_Ancient_Sardinia_LCA	Croatia_MN_Sopot	Mbuti	0.27015	0.00274	98.595	311222
SEC005_Ancient_Sardinia_LCA	Bulgaria_MalakPreslavets_N	Mbuti	0.269225	0.002795	96.33	216589
SEC005_Ancient_Sardinia_LCA	Hungary_MN_ALPc_III	Mbuti	0.270307	0.003012	89.74	238827
SEC005_Ancient_Sardinia_LCA	Romania_C	Mbuti	0.265637	0.003081	86.222	253651
SEC005_Ancient_Sardinia_LCA	Croatia_EN_Starcevo	Mbuti	0.270338	0.007249	37.295	19734
SEC005_Ancient_Sardinia_LCA	Hungary_MN_LBK_lc	Mbuti	0.283117	0.014875	19.033	3614
SEC005_Ancient_Sardinia_LCA	Hungary_LN_Sopot_lc	Mbuti	0.239647	0.015359	15.603	3542
SEC005_Ancient_Sardinia_LCA	Hungary_MN_ALPc_Esztar	Mbuti	0.273638	0.005519	49.583	34863
SEC005_Ancient_Sardinia_LCA	Hungary_MN_ALPc_I	Mbuti	0.267445	0.003753	71.268	96175
SEC005_Ancient_Sardinia_LCA	Hungary_MN_Vinca	Mbuti	0.272391	0.002709	100.562	278592
SEC005_Ancient_Sardinia_LCA	Romania_EN	Mbuti	0.270241	0.003164	85.398	234705
SEC005_Ancient_Sardinia_LCA	England_N	Mbuti	0.270919	0.002429	111.549	349299
SEC005_Ancient_Sardinia_LCA	Hungary_MN_ALPc_Szakalhat	Mbuti	0.273512	0.00321	85.215	172869
SEC005_Ancient_Sardinia_LCA	Hungary_Hunyadihalom_MCHA	Mbuti	0.271281	0.003287	82.519	203047
SEC005_Ancient_Sardinia_LCA	Hungary_LateC_Protoboleraz	Mbuti	0.267233	0.002612	102.303	323713
SEC005_Ancient_Sardinia_LCA	France_MN	Mbuti	0.273543	0.002718	100.632	308141
SEC005_Ancient_Sardinia_LCA	Bulgaria_N	Mbuti	0.26954	0.002641	102.069	303297
SEC005_Ancient_Sardinia_LCA	Bulgaria_Dzhulyunitsa_N	Mbuti	0.268971	0.004008	67.116	86184
SEC005_Ancient_Sardinia_LCA	Ukraine_Globular_Amphora	Mbuti	0.267528	0.002768	96.639	309215
SEC005_Ancient_Sardinia_LCA	Ukraine_EBA_GlobularAmphora	Mbuti	0.26077	0.00305	85.498	288892
SEC005_Ancient_Sardinia_LCA	Serbia_EN_Starcevo	Mbuti	0.271522	0.003262	83.237	260722
SEC005_Ancient_Sardinia_LCA	Austria_EN_LBK	Mbuti	0.270328	0.002486	108.72	338343
SEC005_Ancient_Sardinia_LCA	Croatia_LN_Starcevo	Mbuti	0.271236	0.003068	88.405	258243
SEC005_Ancient_Sardinia_LCA	Czech_N	Mbuti	0.270291	0.002805	96.374	297701
SEC005_Ancient_Sardinia_LCA	Iberia_C_BA	Mbuti	0.272985	0.003167	86.196	208973
SEC005_Ancient_Sardinia_LCA	Hungary_EN_Koros	Mbuti	0.270738	0.002724	99.408	310022
SEC005_Ancient_Sardinia_LCA	I4930_Italy_Sicily_C_o	Mbuti	0.270818	0.008326	32.528	13195
SEC005_Ancient_Sardinia_LCA	Serbia_N	Mbuti	0.272709	0.004346	62.747	65559
SEC005_Ancient_Sardinia_LCA	Greece_N	Mbuti	0.273332	0.003338	81.887	245306
SEC005_Ancient_Sardinia_LCA	Iberia_LN	Mbuti	0.274661	0.002588	106.108	319849
SEC005_Ancient_Sardinia_LCA	Iberia_N_EBA	Mbuti	0.270277	0.003765	71.783	127849
SEC005_Ancient_Sardinia_LCA	Iberia_C_lc	Mbuti	0.285825	0.010639	26.867	8098
SEC005_Ancient_Sardinia_LCA	Croatia_Vucedol	Mbuti	0.270169	0.004455	60.647	60064
SEC005_Ancient_Sardinia_LCA	Greece_Peloponnese_N	Mbuti	0.26769	0.002478	108.042	328496
SEC005_Ancient_Sardinia_LCA	Czech_Baalberge	Mbuti	0.268495	0.003154	85.122	273300
SEC005_Ancient_Sardinia_LCA	Gibraltar_N	Mbuti	0.27733	0.003803	72.925	121357
SEC005_Ancient_Sardinia_LCA	Iberia_N_C	Mbuti	0.270756	0.002673	101.287	303994
SEC005_Ancient_Sardinia_LCA	Iberia_MN_Cadiz	Mbuti	0.27426	0.003279	83.633	222925
SEC005_Ancient_Sardinia_LCA	Poland_TRB	Mbuti	0.267291	0.002597	102.929	326579
SEC005_Ancient_Sardinia_LCA	Poland_BKG	Mbuti	0.26614	0.002528	105.275	336458
SEC005_Ancient_Sardinia_LCA	Poland_GAC	Mbuti	0.261612	0.002968	88.141	289752
SEC005_Ancient_Sardinia_LCA	Poland_Koszyce_GAC	Mbuti	0.267105	0.002465	108.343	340413
SEC005_Ancient_Sardinia_LCA	Poland_Sandomierz_GAC	Mbuti	0.265421	0.002916	91.016	239359
SEC005_Ancient_Sardinia_LCA	Poland_Ksiaznice_GAC	Mbuti	0.266168	0.002682	99.233	289081
SEC005_Ancient_Sardinia_LCA	Poland_Mierzanowice_GAC	Mbuti	0.262258	0.003594	72.979	109589
SEC005_Ancient_Sardinia_LCA	Poland_Wilczyce_GAC	Mbuti	0.272968	0.003625	75.291	112089
SEC005_Ancient_Sardinia_LCA	Iberia_MN_BA	Mbuti	0.267166	0.002613	102.226	331838
SEC005_Ancient_Sardinia_LCA	Sweden_Megalithic	Mbuti	0.267617	0.002531	105.727	335090
SEC005_Ancient_Sardinia_LCA	Ireland_Megalithic	Mbuti	0.270223	0.002545	106.166	337017
SEC005_Ancient_Sardinia_LCA	Czech_Megalithic	Mbuti	0.264978	0.003166	83.707	235968
SEC005_Ancient_Sardinia_LCA	Scotland_Megalithic	Mbuti	0.271758	0.0036	75.499	107041
SEC005_Ancient_Sardinia_LCA	Wales_LN	Mbuti	0.26805	0.00384	69.798	100872
SEC005_Ancient_Sardinia_LCA	Wales_C	Mbuti	0.270852	0.003328	81.38	188929
SEC005_Ancient_Sardinia_LCA	R1014.SG_Italy_C	Mbuti	0.274525	0.003463	79.273	162698
SEC005_Ancient_Sardinia_LCA	R10.SG_Italy_N	Mbuti	0.271006	0.003223	84.091	250984
SEC005_Ancient_Sardinia_LCA	R16.SG_Italy_N	Mbuti	0.270781	0.003604	75.143	141993
SEC005_Ancient_Sardinia_LCA	R17.SG_Italy_N	Mbuti	0.270227	0.003426	78.873	148128
SEC005_Ancient_Sardinia_LCA	R18.SG_Italy_N	Mbuti	0.274795	0.003347	82.092	156837
SEC005_Ancient_Sardinia_LCA	R19.SG_Italy_N	Mbuti	0.267394	0.003486	76.714	137255
SEC005_Ancient_Sardinia_LCA	R22.SG_Italy_C_BA	Mbuti	0.275186	0.003336	82.497	180993
SEC005_Ancient_Sardinia_LCA	R24.SG_Italy_C_BA	Mbuti	0.273289	0.003504	77.997	146152
SEC005_Ancient_Sardinia_LCA	R25.SG_Italy_C_BA	Mbuti	0.270423	0.003488	77.536	147093
SEC005_Ancient_Sardinia_LCA	R26.SG_Italy_C_BA	Mbuti	0.271	0.003472	78.05	138731
SEC005_Ancient_Sardinia_LCA	R27.SG_Italy_C_BA	Mbuti	0.276516	0.003457	79.979	170817
SEC005_Ancient_Sardinia_LCA	R28.SG_Italy_C_BA	Mbuti	0.273824	0.003457	79.197	178600
SEC005_Ancient_Sardinia_LCA	R29.SG_Italy_C_BA	Mbuti	0.28021	0.003579	78.282	151497
SEC005_Ancient_Sardinia_LCA	R2.SG_Italy_N	Mbuti	0.269197	0.003109	86.597	316019
SEC005_Ancient_Sardinia_LCA	R3.SG_Italy_N	Mbuti	0.266069	0.003077	86.468	317936
SEC005_Ancient_Sardinia_LCA	R4.SG_Italy_C	Mbuti	0.270533	0.003056	88.538	315830
SEC005_Ancient_Sardinia_LCA	R5.SG_Italy_C	Mbuti	0.273526	0.003134	87.29	265972
SEC005_Ancient_Sardinia_LCA	R8.SG_Italy_N	Mbuti	0.267318	0.003557	75.16	141948
SEC005_Ancient_Sardinia_LCA	R9.SG_Italy_N	Mbuti	0.268686	0.003119	86.135	318051
SEC005_Ancient_Sardinia_LCA	Hungary_EarlyC_Tiszapolgar_Bodrogkeresztur	Mbuti	0.27359	0.003119	87.72	261674
SEC005_Ancient_Sardinia_LCA	Germany_N	Mbuti	0.274992	0.005079	54.145	40312
SEC005_Ancient_Sardinia_LCA	Germany_EN_LBK_Stuttgart	Mbuti	0.269342	0.00287	93.853	322168
SEC005_Ancient_Sardinia_LCA	Hungary_MN_ALPc	Mbuti	0.268779	0.002603	103.242	307702
SEC005_Ancient_Sardinia_LCA	Hungary_MN_ALPc_Bukk	Mbuti	0.272934	0.003095	88.178	266694
SEC005_Ancient_Sardinia_LCA	Hungary_LBK_MN	Mbuti	0.266976	0.003189	83.723	322497
SEC005_Ancient_Sardinia_LCA	Wales_N	Mbuti	0.275602	0.004096	67.293	72298
SEC005_Ancient_Sardinia_LCA	50_BRC001_023_Broion_CA	Mbuti	0.265693	0.004358	60.963	64197
SEC005_Ancient_Sardinia_LCA	52_BRC013_Broion_CA	Mbuti	0.256557	0.006906	37.149	19221
SEC005_Ancient_Sardinia_LCA	53_BRC022_Broion_CA	Mbuti	0.270687	0.004628	58.49	51915
SEC005_Ancient_Sardinia_LCA	253_GLR001_Gattolino	Mbuti	0.271394	0.00419	64.774	71083
SEC005_Ancient_Sardinia_LCA	254_GLR002_Gattolino	Mbuti	0.270044	0.004718	57.24	44774
SEC005_Ancient_Sardinia_LCA	256_GLR004_Gattolino	Mbuti	0.26813	0.004811	55.736	43947
SEC005_Ancient_Sardinia_LCA	591_LSC002_004_LaSassa	Mbuti	0.264584	0.00318	83.207	243212
SEC005_Ancient_Sardinia_LCA	592_LSC005_LSC013_LaSassa	Mbuti	0.257778	0.004764	54.104	47238
SEC005_Ancient_Sardinia_LCA	594_LSC011_LaSassa	Mbuti	0.265783	0.006792	39.133	22798
NOE002_Ancient_Sardinia_N	SID005_Ancient_Sardinia_N	Mbuti	0.294568	0.014994	19.646	4044
NOE002_Ancient_Sardinia_N	SID006_Ancient_Sardinia_N	Mbuti	0.275043	0.014429	19.062	4025
NOE002_Ancient_Sardinia_N	MA89_Ancient_Sardinia_ECA	Mbuti	0.274491	0.006569	41.787	21946
NOE002_Ancient_Sardinia_N	SEC001_Ancient_Sardinia_LCA	Mbuti	0.279124	0.007026	39.726	21419
NOE002_Ancient_Sardinia_N	NOE001_Ancient_Sardinia_N	Mbuti	0.2358	0.022306	10.571	1456
NOE002_Ancient_Sardinia_N	LON003_Ancient_Sardinia_N	Mbuti	0.278784	0.008779	31.757	12336
NOE002_Ancient_Sardinia_N	MA79_Ancient_Sardinia_N	Mbuti	0.272522	0.006703	40.654	19055
NOE002_Ancient_Sardinia_N	SUC008_Ancient_Sardinia_N	Mbuti	0.281056	0.006853	41.014	20571
NOE002_Ancient_Sardinia_N	I14675_Sardinia_Chalcolithic	Mbuti	0.282844	0.006462	43.771	21575
NOE002_Ancient_Sardinia_N	I14676_Sardinia_Chalcolithic	Mbuti	0.279475	0.00687	40.681	21805
NOE002_Ancient_Sardinia_N	I14677_Sardinia_Chalcolithic	Mbuti	0.284238	0.007095	40.059	21632
NOE002_Ancient_Sardinia_N	I14678_Sardinia_Chalcolithic	Mbuti	0.269693	0.006827	39.506	21949
NOE002_Ancient_Sardinia_N	I15941_Sardinia_Chalcolithic	Mbuti	0.284055	0.006837	41.548	20386
NOE002_Ancient_Sardinia_N	I15942_Sardinia_Chalcolithic	Mbuti	0.271622	0.007488	36.275	16894
NOE002_Ancient_Sardinia_N	I16164_Sardinia_Chalcolithic	Mbuti	0.276711	0.007936	34.867	15751
NOE002_Ancient_Sardinia_N	I16165_Sardinia_Chalcolithic	Mbuti	0.275087	0.007374	37.306	15697
NOE002_Ancient_Sardinia_N	I16166_Sardinia_Chalcolithic	Mbuti	0.293254	0.015017	19.529	4031
NOE002_Ancient_Sardinia_N	I15943_Sardinia_Neolithic	Mbuti	0.248363	0.013951	17.802	4475
NOE002_Ancient_Sardinia_N	I15945_Sardinia_Neolithic	Mbuti	0.284244	0.011973	23.74	5567
NOE002_Ancient_Sardinia_N	I15946_Sardinia_Neolithic	Mbuti	0.277662	0.008095	34.3	14317
NOE002_Ancient_Sardinia_N	I4936_Sicily_Chalcolithic	Mbuti	0.241836	0.032427	7.458	717
NOE002_Ancient_Sardinia_N	I4062_Sicily_MN	Mbuti	0.274329	0.006339	43.275	22821
NOE002_Ancient_Sardinia_N	I4063_Sicily_MN	Mbuti	0.283201	0.006568	43.118	23859
NOE002_Ancient_Sardinia_N	I4064_Sicily_MN	Mbuti	0.26697	0.006789	39.322	20813
NOE002_Ancient_Sardinia_N	I4065_Sicily_MN	Mbuti	0.273118	0.006417	42.562	22668
NOE002_Ancient_Sardinia_N	Hungary_MN	Mbuti	0.273555	0.006695	40.857	21382
NOE002_Ancient_Sardinia_N	Czech_Eneolithic	Mbuti	0.272126	0.006475	42.025	21349
NOE002_Ancient_Sardinia_N	Scotland_N	Mbuti	0.277816	0.004499	61.754	26880
NOE002_Ancient_Sardinia_N	Iberia_LN_C	Mbuti	0.276576	0.004679	59.107	26021
NOE002_Ancient_Sardinia_N	Anatolia_Boncuklu_N	Mbuti	0.264859	0.006511	40.681	23508
NOE002_Ancient_Sardinia_N	Anatolia_N	Mbuti	0.271426	0.004495	60.378	27019
NOE002_Ancient_Sardinia_N	Bulgaria_Varna_C	Mbuti	0.270505	0.007967	33.954	14245
NOE002_Ancient_Sardinia_N	Bulgaria_C	Mbuti	0.27417	0.004949	55.402	25060
NOE002_Ancient_Sardinia_N	Iberia_EN	Mbuti	0.278593	0.005017	55.533	25222
NOE002_Ancient_Sardinia_N	Poland_Globular_Amphora	Mbuti	0.278636	0.005588	49.867	21928
NOE002_Ancient_Sardinia_N	Iberia_C	Mbuti	0.275295	0.00452	60.91	26906
NOE002_Ancient_Sardinia_N	Germany_MN_Baalberge	Mbuti	0.266513	0.007527	35.405	13771
NOE002_Ancient_Sardinia_N	Germany_EN_LBK	Mbuti	0.274601	0.004649	59.064	26302
NOE002_Ancient_Sardinia_N	Hungary_MN_LBK	Mbuti	0.271981	0.004925	55.223	24706
NOE002_Ancient_Sardinia_N	Germany_MN_Salzmuende	Mbuti	0.271773	0.014228	19.101	4064
NOE002_Ancient_Sardinia_N	Iberia_MN	Mbuti	0.27747	0.004769	58.183	25576
NOE002_Ancient_Sardinia_N	Hungary_EN_Starcevo	Mbuti	0.27293	0.005419	50.365	24016
NOE002_Ancient_Sardinia_N	Hungary_LN_Tisza	Mbuti	0.266779	0.005817	45.864	23799
NOE002_Ancient_Sardinia_N	Serbia_EN	Mbuti	0.273834	0.005188	52.787	24571
NOE002_Ancient_Sardinia_N	Macedonia_N	Mbuti	0.265257	0.006471	40.99	22919
NOE002_Ancient_Sardinia_N	Sweden_TRB_MN	Mbuti	0.263347	0.007057	37.318	19662
NOE002_Ancient_Sardinia_N	Denmark_LN	Mbuti	0.315385	0.036289	8.691	594
NOE002_Ancient_Sardinia_N	RISE487_Italy_North_Remedello_C	Mbuti	0.267561	0.012443	21.503	4969
NOE002_Ancient_Sardinia_N	Germany_MN_Esperstedt	Mbuti	0.272945	0.007258	37.607	18079
NOE002_Ancient_Sardinia_N	Hungary_LN_Sopot	Mbuti	0.27113	0.006199	43.736	18927
NOE002_Ancient_Sardinia_N	Ukraine_Eneolithic_Trypillia	Mbuti	0.266659	0.008632	30.893	11313
NOE002_Ancient_Sardinia_N	Hungary_LN_Lengyel	Mbuti	0.275258	0.005298	51.959	24313
NOE002_Ancient_Sardinia_N	Hungary_EarlyC_Tiszapolgar	Mbuti	0.274892	0.007374	37.281	15316
NOE002_Ancient_Sardinia_N	Hungary_MN_ALBK_Szakalhat	Mbuti	0.284857	0.007485	38.055	14751
NOE002_Ancient_Sardinia_N	Hungary_LateC_Baden	Mbuti	0.275432	0.004805	57.325	25843
NOE002_Ancient_Sardinia_N	Hungary_MN_ALPc_Tiszadob	Mbuti	0.26725	0.005678	47.07	22708
NOE002_Ancient_Sardinia_N	Hungary_MN_ALPc_Szatmar	Mbuti	0.269915	0.006307	42.794	21578
NOE002_Ancient_Sardinia_N	Hungary_C_Balaton_Lasinja	Mbuti	0.2716	0.005327	50.987	24440
NOE002_Ancient_Sardinia_N	Anatolia_Kumtepe_N	Mbuti	0.199022	0.053361	3.73	296
NOE002_Ancient_Sardinia_N	Ireland_MN	Mbuti	0.268852	0.006495	41.394	24236
NOE002_Ancient_Sardinia_N	Croatia_N_Cardial	Mbuti	0.277047	0.005387	51.429	24019
NOE002_Ancient_Sardinia_N	Croatia_MN_Sopot	Mbuti	0.280468	0.005467	51.303	24229
NOE002_Ancient_Sardinia_N	Bulgaria_MalakPreslavets_N	Mbuti	0.272728	0.006162	44.262	19373
NOE002_Ancient_Sardinia_N	Hungary_MN_ALPc_III	Mbuti	0.269549	0.006442	41.844	20409
NOE002_Ancient_Sardinia_N	Romania_C	Mbuti	0.277715	0.006563	42.314	21388
NOE002_Ancient_Sardinia_N	Croatia_EN_Starcevo	Mbuti	0.28927	0.023211	12.463	1779
NOE002_Ancient_Sardinia_N	Hungary_MN_LBK_lc	Mbuti	0.168119	0.050837	3.307	308
NOE002_Ancient_Sardinia_N	Hungary_LN_Sopot_lc	Mbuti	0.21538	0.052483	4.104	313
NOE002_Ancient_Sardinia_N	Hungary_MN_ALPc_Esztar	Mbuti	0.272217	0.016033	16.978	3146
NOE002_Ancient_Sardinia_N	Hungary_MN_ALPc_I	Mbuti	0.265641	0.01019	26.069	8720
NOE002_Ancient_Sardinia_N	Hungary_MN_Vinca	Mbuti	0.269733	0.00561	48.078	22516
NOE002_Ancient_Sardinia_N	Romania_EN	Mbuti	0.273431	0.006983	39.159	20316
NOE002_Ancient_Sardinia_N	England_N	Mbuti	0.277013	0.004671	59.3	26382
NOE002_Ancient_Sardinia_N	Hungary_MN_ALPc_Szakalhat	Mbuti	0.267178	0.007463	35.8	14210
NOE002_Ancient_Sardinia_N	Hungary_Hunyadihalom_MCHA	Mbuti	0.273809	0.007239	37.825	17047
NOE002_Ancient_Sardinia_N	Hungary_LateC_Protoboleraz	Mbuti	0.271864	0.00497	54.705	24842
NOE002_Ancient_Sardinia_N	France_MN	Mbuti	0.275069	0.005574	49.346	24212
NOE002_Ancient_Sardinia_N	Bulgaria_N	Mbuti	0.270338	0.00534	50.625	24041
NOE002_Ancient_Sardinia_N	Bulgaria_Dzhulyunitsa_N	Mbuti	0.271004	0.010398	26.064	7912
NOE002_Ancient_Sardinia_N	Ukraine_Globular_Amphora	Mbuti	0.270253	0.005624	48.055	24157
NOE002_Ancient_Sardinia_N	Ukraine_EBA_GlobularAmphora	Mbuti	0.278806	0.006653	41.906	23010
NOE002_Ancient_Sardinia_N	Serbia_EN_Starcevo	Mbuti	0.276654	0.007149	38.697	21339
NOE002_Ancient_Sardinia_N	Austria_EN_LBK	Mbuti	0.273406	0.004955	55.173	25667
NOE002_Ancient_Sardinia_N	Croatia_LN_Starcevo	Mbuti	0.275301	0.006848	40.201	21343
NOE002_Ancient_Sardinia_N	Czech_N	Mbuti	0.269811	0.00563	47.92	23653
NOE002_Ancient_Sardinia_N	Iberia_C_BA	Mbuti	0.271666	0.006983	38.902	18210
NOE002_Ancient_Sardinia_N	Hungary_EN_Koros	Mbuti	0.276229	0.00591	46.736	24060
NOE002_Ancient_Sardinia_N	I4930_Italy_Sicily_C_o	Mbuti	0.289392	0.02608	11.096	1211
NOE002_Ancient_Sardinia_N	Serbia_N	Mbuti	0.285435	0.012707	22.462	5480
NOE002_Ancient_Sardinia_N	Greece_N	Mbuti	0.276879	0.007009	39.505	20675
NOE002_Ancient_Sardinia_N	Iberia_LN	Mbuti	0.274714	0.005251	52.315	24734
NOE002_Ancient_Sardinia_N	Iberia_N_EBA	Mbuti	0.292589	0.009467	30.906	11207
NOE002_Ancient_Sardinia_N	Iberia_C_lc	Mbuti	0.274975	0.034673	7.93	772
NOE002_Ancient_Sardinia_N	Croatia_Vucedol	Mbuti	0.273086	0.013279	20.566	5193
NOE002_Ancient_Sardinia_N	Greece_Peloponnese_N	Mbuti	0.270933	0.005058	53.562	25066
NOE002_Ancient_Sardinia_N	Czech_Baalberge	Mbuti	0.270145	0.006398	42.224	22235
NOE002_Ancient_Sardinia_N	Gibraltar_N	Mbuti	0.27862	0.008999	30.961	11575
NOE002_Ancient_Sardinia_N	Iberia_N_C	Mbuti	0.274006	0.005579	49.113	23788
NOE002_Ancient_Sardinia_N	Iberia_MN_Cadiz	Mbuti	0.284818	0.007024	40.55	19795
NOE002_Ancient_Sardinia_N	Poland_TRB	Mbuti	0.269732	0.005261	51.274	24569
NOE002_Ancient_Sardinia_N	Poland_BKG	Mbuti	0.263946	0.004835	54.591	25339
NOE002_Ancient_Sardinia_N	Poland_GAC	Mbuti	0.261905	0.006389	40.991	22007
NOE002_Ancient_Sardinia_N	Poland_Koszyce_GAC	Mbuti	0.268921	0.004923	54.622	25606
NOE002_Ancient_Sardinia_N	Poland_Sandomierz_GAC	Mbuti	0.26571	0.006981	38.06	18274
NOE002_Ancient_Sardinia_N	Poland_Ksiaznice_GAC	Mbuti	0.276424	0.006386	43.284	21845
NOE002_Ancient_Sardinia_N	Poland_Mierzanowice_GAC	Mbuti	0.276351	0.00956	28.908	8513
NOE002_Ancient_Sardinia_N	Poland_Wilczyce_GAC	Mbuti	0.270841	0.009738	27.814	8587
NOE002_Ancient_Sardinia_N	Iberia_MN_BA	Mbuti	0.265812	0.005103	52.093	24977
NOE002_Ancient_Sardinia_N	Sweden_Megalithic	Mbuti	0.274096	0.005239	52.321	25201
NOE002_Ancient_Sardinia_N	Ireland_Megalithic	Mbuti	0.269874	0.004845	55.701	25353
NOE002_Ancient_Sardinia_N	Czech_Megalithic	Mbuti	0.269184	0.006653	40.461	18796
NOE002_Ancient_Sardinia_N	Scotland_Megalithic	Mbuti	0.272503	0.0107	25.468	8301
NOE002_Ancient_Sardinia_N	Wales_LN	Mbuti	0.298271	0.009946	29.99	9140
NOE002_Ancient_Sardinia_N	Wales_C	Mbuti	0.275839	0.007383	37.363	16726
NOE002_Ancient_Sardinia_N	R1014.SG_Italy_C	Mbuti	0.275147	0.008231	33.429	12252
NOE002_Ancient_Sardinia_N	R10.SG_Italy_N	Mbuti	0.264607	0.006703	39.473	19099
NOE002_Ancient_Sardinia_N	R16.SG_Italy_N	Mbuti	0.274452	0.009375	29.275	10709
NOE002_Ancient_Sardinia_N	R17.SG_Italy_N	Mbuti	0.272648	0.008624	31.613	11080
NOE002_Ancient_Sardinia_N	R18.SG_Italy_N	Mbuti	0.265852	0.008769	30.316	11902
NOE002_Ancient_Sardinia_N	R19.SG_Italy_N	Mbuti	0.268298	0.009327	28.765	10177
NOE002_Ancient_Sardinia_N	R22.SG_Italy_C_BA	Mbuti	0.268629	0.008124	33.067	13500
NOE002_Ancient_Sardinia_N	R24.SG_Italy_C_BA	Mbuti	0.274568	0.008832	31.087	11122
NOE002_Ancient_Sardinia_N	R25.SG_Italy_C_BA	Mbuti	0.266872	0.009087	29.368	11100
NOE002_Ancient_Sardinia_N	R26.SG_Italy_C_BA	Mbuti	0.267918	0.009516	28.154	10625
NOE002_Ancient_Sardinia_N	R27.SG_Italy_C_BA	Mbuti	0.282118	0.008202	34.395	12844
NOE002_Ancient_Sardinia_N	R28.SG_Italy_C_BA	Mbuti	0.286219	0.00785	36.46	13564
NOE002_Ancient_Sardinia_N	R29.SG_Italy_C_BA	Mbuti	0.274963	0.008737	31.469	11697
NOE002_Ancient_Sardinia_N	R2.SG_Italy_N	Mbuti	0.275275	0.006443	42.728	23850
NOE002_Ancient_Sardinia_N	R3.SG_Italy_N	Mbuti	0.264244	0.006508	40.6	23901
NOE002_Ancient_Sardinia_N	R4.SG_Italy_C	Mbuti	0.27619	0.006511	42.417	23753
NOE002_Ancient_Sardinia_N	R5.SG_Italy_C	Mbuti	0.270134	0.006923	39.018	20120
NOE002_Ancient_Sardinia_N	R8.SG_Italy_N	Mbuti	0.259217	0.008954	28.95	10707
NOE002_Ancient_Sardinia_N	R9.SG_Italy_N	Mbuti	0.273526	0.006402	42.724	23950
NOE002_Ancient_Sardinia_N	Hungary_EarlyC_Tiszapolgar_Bodrogkeresztur	Mbuti	0.264556	0.00659	40.146	21251
NOE002_Ancient_Sardinia_N	Germany_N	Mbuti	0.282485	0.014812	19.071	4038
NOE002_Ancient_Sardinia_N	Germany_EN_LBK_Stuttgart	Mbuti	0.268839	0.005462	49.224	24216
NOE002_Ancient_Sardinia_N	Hungary_MN_ALPc	Mbuti	0.275274	0.005235	52.58	24252
NOE002_Ancient_Sardinia_N	Hungary_MN_ALPc_Bukk	Mbuti	0.280273	0.006727	41.662	22074
NOE002_Ancient_Sardinia_N	Hungary_LBK_MN	Mbuti	0.261227	0.006146	42.506	24211
NOE002_Ancient_Sardinia_N	Wales_N	Mbuti	0.260864	0.011046	23.617	6461
NOE002_Ancient_Sardinia_N	50_BRC001_023_Broion_CA	Mbuti	0.2491	0.011398	21.854	5105
NOE002_Ancient_Sardinia_N	52_BRC013_Broion_CA	Mbuti	0.241357	0.021088	11.445	1457
NOE002_Ancient_Sardinia_N	53_BRC022_Broion_CA	Mbuti	0.243754	0.014002	17.408	4036
NOE002_Ancient_Sardinia_N	253_GLR001_Gattolino	Mbuti	0.266792	0.011762	22.683	5514
NOE002_Ancient_Sardinia_N	254_GLR002_Gattolino	Mbuti	0.282419	0.016472	17.145	3312
NOE002_Ancient_Sardinia_N	256_GLR004_Gattolino	Mbuti	0.27756	0.016055	17.288	3337
NOE002_Ancient_Sardinia_N	591_LSC002_004_LaSassa	Mbuti	0.26472	0.006658	39.761	18605
NOE002_Ancient_Sardinia_N	592_LSC005_LSC013_LaSassa	Mbuti	0.245834	0.014518	16.933	3770
NOE002_Ancient_Sardinia_N	594_LSC011_LaSassa	Mbuti	0.279621	0.022022	12.697	1719
SID005_Ancient_Sardinia_N	SID006_Ancient_Sardinia_N	Mbuti	0.269448	0.010154	26.536	7440
SID005_Ancient_Sardinia_N	MA89_Ancient_Sardinia_ECA	Mbuti	0.274522	0.005058	54.28	42575
SID005_Ancient_Sardinia_N	SEC001_Ancient_Sardinia_LCA	Mbuti	0.272047	0.005312	51.211	41416
SID005_Ancient_Sardinia_N	NOE001_Ancient_Sardinia_N	Mbuti	0.253647	0.018572	13.657	2585
SID005_Ancient_Sardinia_N	LON003_Ancient_Sardinia_N	Mbuti	0.283053	0.006705	42.216	22781
SID005_Ancient_Sardinia_N	MA79_Ancient_Sardinia_N	Mbuti	0.273678	0.005526	49.529	36568
SID005_Ancient_Sardinia_N	SUC008_Ancient_Sardinia_N	Mbuti	0.28265	0.005402	52.326	39738
SID005_Ancient_Sardinia_N	I14675_Sardinia_Chalcolithic	Mbuti	0.275578	0.005206	52.932	41679
SID005_Ancient_Sardinia_N	I14676_Sardinia_Chalcolithic	Mbuti	0.274509	0.005247	52.314	42214
SID005_Ancient_Sardinia_N	I14677_Sardinia_Chalcolithic	Mbuti	0.27788	0.00525	52.928	41663
SID005_Ancient_Sardinia_N	I14678_Sardinia_Chalcolithic	Mbuti	0.281535	0.004975	56.592	42395
SID005_Ancient_Sardinia_N	I15941_Sardinia_Chalcolithic	Mbuti	0.281985	0.005305	53.154	38959
SID005_Ancient_Sardinia_N	I15942_Sardinia_Chalcolithic	Mbuti	0.274077	0.005621	48.761	31947
SID005_Ancient_Sardinia_N	I16164_Sardinia_Chalcolithic	Mbuti	0.278298	0.00595	46.774	29719
SID005_Ancient_Sardinia_N	I16165_Sardinia_Chalcolithic	Mbuti	0.279122	0.005731	48.701	29900
SID005_Ancient_Sardinia_N	I16166_Sardinia_Chalcolithic	Mbuti	0.275557	0.01073	25.681	7250
SID005_Ancient_Sardinia_N	I15943_Sardinia_Neolithic	Mbuti	0.283793	0.010859	26.134	7997
SID005_Ancient_Sardinia_N	I15945_Sardinia_Neolithic	Mbuti	0.27605	0.009021	30.601	10107
SID005_Ancient_Sardinia_N	I15946_Sardinia_Neolithic	Mbuti	0.273865	0.006533	41.921	26250
SID005_Ancient_Sardinia_N	I4936_Sicily_Chalcolithic	Mbuti	0.251921	0.024168	10.424	1437
SID005_Ancient_Sardinia_N	I4062_Sicily_MN	Mbuti	0.270981	0.005088	53.262	44526
SID005_Ancient_Sardinia_N	I4063_Sicily_MN	Mbuti	0.274587	0.004967	55.281	46785
SID005_Ancient_Sardinia_N	I4064_Sicily_MN	Mbuti	0.275019	0.005355	51.359	40194
SID005_Ancient_Sardinia_N	I4065_Sicily_MN	Mbuti	0.270828	0.004846	55.89	44080
SID005_Ancient_Sardinia_N	Hungary_MN	Mbuti	0.270127	0.004966	54.391	41114
SID005_Ancient_Sardinia_N	Czech_Eneolithic	Mbuti	0.269404	0.005171	52.098	40772
SID005_Ancient_Sardinia_N	Scotland_N	Mbuti	0.273406	0.003552	76.974	52962
SID005_Ancient_Sardinia_N	Iberia_LN_C	Mbuti	0.271714	0.003606	75.345	51185
SID005_Ancient_Sardinia_N	Anatolia_Boncuklu_N	Mbuti	0.265653	0.00457	58.13	46129
SID005_Ancient_Sardinia_N	Anatolia_N	Mbuti	0.268366	0.003489	76.915	53174
SID005_Ancient_Sardinia_N	Bulgaria_Varna_C	Mbuti	0.275576	0.006183	44.571	26293
SID005_Ancient_Sardinia_N	Bulgaria_C	Mbuti	0.270827	0.003782	71.61	48869
SID005_Ancient_Sardinia_N	Iberia_EN	Mbuti	0.27115	0.003888	69.738	49581
SID005_Ancient_Sardinia_N	Poland_Globular_Amphora	Mbuti	0.268932	0.004309	62.408	41824
SID005_Ancient_Sardinia_N	Iberia_C	Mbuti	0.274356	0.003531	77.703	52884
SID005_Ancient_Sardinia_N	Germany_MN_Baalberge	Mbuti	0.27873	0.006065	45.96	26700
SID005_Ancient_Sardinia_N	Germany_EN_LBK	Mbuti	0.272579	0.003588	75.964	51659
SID005_Ancient_Sardinia_N	Hungary_MN_LBK	Mbuti	0.270239	0.004016	67.296	48427
SID005_Ancient_Sardinia_N	Germany_MN_Salzmuende	Mbuti	0.273002	0.011294	24.173	7486
SID005_Ancient_Sardinia_N	Iberia_MN	Mbuti	0.273397	0.00367	74.486	50168
SID005_Ancient_Sardinia_N	Hungary_EN_Starcevo	Mbuti	0.26909	0.00424	63.465	46729
SID005_Ancient_Sardinia_N	Hungary_LN_Tisza	Mbuti	0.262424	0.004448	58.994	46736
SID005_Ancient_Sardinia_N	Serbia_EN	Mbuti	0.273418	0.004177	65.463	48257
SID005_Ancient_Sardinia_N	Macedonia_N	Mbuti	0.273445	0.004993	54.765	44813
SID005_Ancient_Sardinia_N	Sweden_TRB_MN	Mbuti	0.270435	0.005178	52.231	37738
SID005_Ancient_Sardinia_N	Denmark_LN	Mbuti	0.240455	0.026407	9.106	1075
SID005_Ancient_Sardinia_N	RISE487_Italy_North_Remedello_C	Mbuti	0.25945	0.009462	27.422	9337
SID005_Ancient_Sardinia_N	Germany_MN_Esperstedt	Mbuti	0.267621	0.005533	48.364	36306
SID005_Ancient_Sardinia_N	Hungary_LN_Sopot	Mbuti	0.27201	0.005138	52.945	36373
SID005_Ancient_Sardinia_N	Ukraine_Eneolithic_Trypillia	Mbuti	0.261566	0.00648	40.365	21254
SID005_Ancient_Sardinia_N	Hungary_LN_Lengyel	Mbuti	0.270174	0.004076	66.283	47415
SID005_Ancient_Sardinia_N	Hungary_EarlyC_Tiszapolgar	Mbuti	0.26659	0.005283	50.457	29710
SID005_Ancient_Sardinia_N	Hungary_MN_ALBK_Szakalhat	Mbuti	0.276853	0.005774	47.947	28304
SID005_Ancient_Sardinia_N	Hungary_LateC_Baden	Mbuti	0.272632	0.003737	72.948	50712
SID005_Ancient_Sardinia_N	Hungary_MN_ALPc_Tiszadob	Mbuti	0.269303	0.004397	61.245	44239
SID005_Ancient_Sardinia_N	Hungary_MN_ALPc_Szatmar	Mbuti	0.273064	0.004966	54.986	41597
SID005_Ancient_Sardinia_N	Hungary_C_Balaton_Lasinja	Mbuti	0.271181	0.004072	66.589	47743
SID005_Ancient_Sardinia_N	Anatolia_Kumtepe_N	Mbuti	0.225893	0.035425	6.377	555
SID005_Ancient_Sardinia_N	Ireland_MN	Mbuti	0.272467	0.004842	56.269	47617
SID005_Ancient_Sardinia_N	Croatia_N_Cardial	Mbuti	0.270697	0.00414	65.392	46878
SID005_Ancient_Sardinia_N	Croatia_MN_Sopot	Mbuti	0.27239	0.0042	64.854	47390
SID005_Ancient_Sardinia_N	Bulgaria_MalakPreslavets_N	Mbuti	0.268067	0.004531	59.169	36699
SID005_Ancient_Sardinia_N	Hungary_MN_ALPc_III	Mbuti	0.271354	0.005037	53.876	39007
SID005_Ancient_Sardinia_N	Romania_C	Mbuti	0.269181	0.004964	54.228	41001
SID005_Ancient_Sardinia_N	Croatia_EN_Starcevo	Mbuti	0.249457	0.015374	16.226	3430
SID005_Ancient_Sardinia_N	Hungary_MN_LBK_lc	Mbuti	0.309662	0.038716	7.998	651
SID005_Ancient_Sardinia_N	Hungary_LN_Sopot_lc	Mbuti	0.248613	0.034735	7.157	581
SID005_Ancient_Sardinia_N	Hungary_MN_ALPc_Esztar	Mbuti	0.258123	0.0111	23.255	6113
SID005_Ancient_Sardinia_N	Hungary_MN_ALPc_I	Mbuti	0.268508	0.007334	36.61	16901
SID005_Ancient_Sardinia_N	Hungary_MN_Vinca	Mbuti	0.269785	0.004372	61.707	43599
SID005_Ancient_Sardinia_N	Romania_EN	Mbuti	0.271031	0.005279	51.344	38860
SID005_Ancient_Sardinia_N	England_N	Mbuti	0.274097	0.00355	77.22	51785
SID005_Ancient_Sardinia_N	Hungary_MN_ALPc_Szakalhat	Mbuti	0.271564	0.005739	47.316	27380
SID005_Ancient_Sardinia_N	Hungary_Hunyadihalom_MCHA	Mbuti	0.269105	0.005363	50.178	32827
SID005_Ancient_Sardinia_N	Hungary_LateC_Protoboleraz	Mbuti	0.271791	0.003941	68.972	48726
SID005_Ancient_Sardinia_N	France_MN	Mbuti	0.277601	0.004228	65.658	47186
SID005_Ancient_Sardinia_N	Bulgaria_N	Mbuti	0.271276	0.004135	65.602	46702
SID005_Ancient_Sardinia_N	Bulgaria_Dzhulyunitsa_N	Mbuti	0.263465	0.007517	35.05	14904
SID005_Ancient_Sardinia_N	Ukraine_Globular_Amphora	Mbuti	0.270566	0.004119	65.681	47206
SID005_Ancient_Sardinia_N	Ukraine_EBA_GlobularAmphora	Mbuti	0.266601	0.004839	55.089	44928
SID005_Ancient_Sardinia_N	Serbia_EN_Starcevo	Mbuti	0.261084	0.004984	52.383	41510
SID005_Ancient_Sardinia_N	Austria_EN_LBK	Mbuti	0.272707	0.003731	73.086	50476
SID005_Ancient_Sardinia_N	Croatia_LN_Starcevo	Mbuti	0.273148	0.005177	52.762	41362
SID005_Ancient_Sardinia_N	Czech_N	Mbuti	0.27398	0.004314	63.513	46025
SID005_Ancient_Sardinia_N	Iberia_C_BA	Mbuti	0.273837	0.005265	52.012	34642
SID005_Ancient_Sardinia_N	Hungary_EN_Koros	Mbuti	0.271752	0.004391	61.887	46943
SID005_Ancient_Sardinia_N	I4930_Italy_Sicily_C_o	Mbuti	0.27491	0.020505	13.407	2290
SID005_Ancient_Sardinia_N	Serbia_N	Mbuti	0.277449	0.008799	31.531	10670
SID005_Ancient_Sardinia_N	Greece_N	Mbuti	0.271973	0.005232	51.98	39557
SID005_Ancient_Sardinia_N	Iberia_LN	Mbuti	0.279075	0.003948	70.694	48474
SID005_Ancient_Sardinia_N	Iberia_N_EBA	Mbuti	0.270212	0.006853	39.433	21307
SID005_Ancient_Sardinia_N	Iberia_C_lc	Mbuti	0.281536	0.025615	10.991	1389
SID005_Ancient_Sardinia_N	Croatia_Vucedol	Mbuti	0.273533	0.009509	28.766	9915
SID005_Ancient_Sardinia_N	Greece_Peloponnese_N	Mbuti	0.267134	0.003949	67.646	49229
SID005_Ancient_Sardinia_N	Czech_Baalberge	Mbuti	0.27077	0.005085	53.253	43227
SID005_Ancient_Sardinia_N	Gibraltar_N	Mbuti	0.272996	0.006652	41.039	21629
SID005_Ancient_Sardinia_N	Iberia_N_C	Mbuti	0.266682	0.004413	60.428	46557
SID005_Ancient_Sardinia_N	Iberia_MN_Cadiz	Mbuti	0.282988	0.005666	49.946	37267
SID005_Ancient_Sardinia_N	Poland_TRB	Mbuti	0.266102	0.004059	65.558	48223
SID005_Ancient_Sardinia_N	Poland_BKG	Mbuti	0.265203	0.003791	69.957	49728
SID005_Ancient_Sardinia_N	Poland_GAC	Mbuti	0.263352	0.00488	53.968	42910
SID005_Ancient_Sardinia_N	Poland_Koszyce_GAC	Mbuti	0.266775	0.003733	71.456	50364
SID005_Ancient_Sardinia_N	Poland_Sandomierz_GAC	Mbuti	0.262051	0.005185	50.541	35482
SID005_Ancient_Sardinia_N	Poland_Ksiaznice_GAC	Mbuti	0.267123	0.00468	57.073	42709
SID005_Ancient_Sardinia_N	Poland_Mierzanowice_GAC	Mbuti	0.267531	0.00701	38.162	16301
SID005_Ancient_Sardinia_N	Poland_Wilczyce_GAC	Mbuti	0.262431	0.007414	35.398	16634
SID005_Ancient_Sardinia_N	Iberia_MN_BA	Mbuti	0.2684	0.003885	69.081	49139
SID005_Ancient_Sardinia_N	Sweden_Megalithic	Mbuti	0.270043	0.003807	70.93	49519
SID005_Ancient_Sardinia_N	Ireland_Megalithic	Mbuti	0.273192	0.003836	71.222	49857
SID005_Ancient_Sardinia_N	Czech_Megalithic	Mbuti	0.263927	0.005318	49.631	35943
SID005_Ancient_Sardinia_N	Scotland_Megalithic	Mbuti	0.268196	0.007053	38.024	15758
SID005_Ancient_Sardinia_N	Wales_LN	Mbuti	0.277721	0.007104	39.092	17132
SID005_Ancient_Sardinia_N	Wales_C	Mbuti	0.270658	0.00565	47.903	31588
SID005_Ancient_Sardinia_N	R1014.SG_Italy_C	Mbuti	0.276062	0.00653	42.273	24063
SID005_Ancient_Sardinia_N	R10.SG_Italy_N	Mbuti	0.26988	0.005286	51.051	37343
SID005_Ancient_Sardinia_N	R16.SG_Italy_N	Mbuti	0.272655	0.007055	38.645	20638
SID005_Ancient_Sardinia_N	R17.SG_Italy_N	Mbuti	0.271563	0.006483	41.889	21803
SID005_Ancient_Sardinia_N	R18.SG_Italy_N	Mbuti	0.27936	0.006728	41.522	22860
SID005_Ancient_Sardinia_N	R19.SG_Italy_N	Mbuti	0.261363	0.006372	41.019	20193
SID005_Ancient_Sardinia_N	R22.SG_Italy_C_BA	Mbuti	0.278747	0.006097	45.715	26647
SID005_Ancient_Sardinia_N	R24.SG_Italy_C_BA	Mbuti	0.270115	0.006511	41.488	21538
SID005_Ancient_Sardinia_N	R25.SG_Italy_C_BA	Mbuti	0.273401	0.006772	40.37	21706
SID005_Ancient_Sardinia_N	R26.SG_Italy_C_BA	Mbuti	0.264314	0.006533	40.455	20508
SID005_Ancient_Sardinia_N	R27.SG_Italy_C_BA	Mbuti	0.280934	0.006177	45.479	25059
SID005_Ancient_Sardinia_N	R28.SG_Italy_C_BA	Mbuti	0.281177	0.005969	47.105	26333
SID005_Ancient_Sardinia_N	R29.SG_Italy_C_BA	Mbuti	0.274539	0.006335	43.337	22427
SID005_Ancient_Sardinia_N	R2.SG_Italy_N	Mbuti	0.274572	0.004746	57.855	46707
SID005_Ancient_Sardinia_N	R3.SG_Italy_N	Mbuti	0.268672	0.004861	55.273	46986
SID005_Ancient_Sardinia_N	R4.SG_Italy_C	Mbuti	0.266882	0.005054	52.803	46648
SID005_Ancient_Sardinia_N	R5.SG_Italy_C	Mbuti	0.272086	0.00515	52.836	39399
SID005_Ancient_Sardinia_N	R8.SG_Italy_N	Mbuti	0.266317	0.006695	39.777	20879
SID005_Ancient_Sardinia_N	R9.SG_Italy_N	Mbuti	0.264834	0.004801	55.167	47014
SID005_Ancient_Sardinia_N	Hungary_EarlyC_Tiszapolgar_Bodrogkeresztur	Mbuti	0.267263	0.005197	51.422	41200
SID005_Ancient_Sardinia_N	Germany_N	Mbuti	0.284249	0.010889	26.105	7582
SID005_Ancient_Sardinia_N	Germany_EN_LBK_Stuttgart	Mbuti	0.275553	0.00425	64.843	47627
SID005_Ancient_Sardinia_N	Hungary_MN_ALPc	Mbuti	0.269308	0.0042	64.121	47212
SID005_Ancient_Sardinia_N	Hungary_MN_ALPc_Bukk	Mbuti	0.268006	0.005232	51.223	42457
SID005_Ancient_Sardinia_N	Hungary_LBK_MN	Mbuti	0.271137	0.004998	54.25	47602
SID005_Ancient_Sardinia_N	Wales_N	Mbuti	0.280235	0.008441	33.199	12275
SID005_Ancient_Sardinia_N	50_BRC001_023_Broion_CA	Mbuti	0.259581	0.0093	27.911	9714
SID005_Ancient_Sardinia_N	52_BRC013_Broion_CA	Mbuti	0.259951	0.016647	15.615	2874
SID005_Ancient_Sardinia_N	53_BRC022_Broion_CA	Mbuti	0.259829	0.009928	26.172	7988
SID005_Ancient_Sardinia_N	253_GLR001_Gattolino	Mbuti	0.263754	0.008841	29.834	10583
SID005_Ancient_Sardinia_N	254_GLR002_Gattolino	Mbuti	0.264066	0.010901	24.225	6718
SID005_Ancient_Sardinia_N	256_GLR004_Gattolino	Mbuti	0.257763	0.011501	22.413	6566
SID005_Ancient_Sardinia_N	591_LSC002_004_LaSassa	Mbuti	0.266288	0.005579	47.729	36343
SID005_Ancient_Sardinia_N	592_LSC005_LSC013_LaSassa	Mbuti	0.256185	0.010568	24.241	7185
SID005_Ancient_Sardinia_N	594_LSC011_LaSassa	Mbuti	0.282951	0.015246	18.559	3403
SID006_Ancient_Sardinia_N	MA89_Ancient_Sardinia_ECA	Mbuti	0.272325	0.005129	53.099	40636
SID006_Ancient_Sardinia_N	SEC001_Ancient_Sardinia_LCA	Mbuti	0.275196	0.005442	50.573	39665
SID006_Ancient_Sardinia_N	NOE001_Ancient_Sardinia_N	Mbuti	0.281895	0.01721	16.38	2602
SID006_Ancient_Sardinia_N	LON003_Ancient_Sardinia_N	Mbuti	0.282373	0.006397	44.14	22527
SID006_Ancient_Sardinia_N	MA79_Ancient_Sardinia_N	Mbuti	0.2684	0.005272	50.911	35167
SID006_Ancient_Sardinia_N	SUC008_Ancient_Sardinia_N	Mbuti	0.273915	0.005385	50.866	38273
SID006_Ancient_Sardinia_N	I14675_Sardinia_Chalcolithic	Mbuti	0.282429	0.0053	53.291	40255
SID006_Ancient_Sardinia_N	I14676_Sardinia_Chalcolithic	Mbuti	0.276208	0.0052	53.118	40716
SID006_Ancient_Sardinia_N	I14677_Sardinia_Chalcolithic	Mbuti	0.280208	0.005139	54.531	40149
SID006_Ancient_Sardinia_N	I14678_Sardinia_Chalcolithic	Mbuti	0.280764	0.005139	54.637	40858
SID006_Ancient_Sardinia_N	I15941_Sardinia_Chalcolithic	Mbuti	0.275392	0.005301	51.949	37669
SID006_Ancient_Sardinia_N	I15942_Sardinia_Chalcolithic	Mbuti	0.276144	0.005721	48.27	31131
SID006_Ancient_Sardinia_N	I16164_Sardinia_Chalcolithic	Mbuti	0.2815	0.006044	46.574	29293
SID006_Ancient_Sardinia_N	I16165_Sardinia_Chalcolithic	Mbuti	0.272347	0.006054	44.985	29318
SID006_Ancient_Sardinia_N	I16166_Sardinia_Chalcolithic	Mbuti	0.281092	0.010845	25.918	7336
SID006_Ancient_Sardinia_N	I15943_Sardinia_Neolithic	Mbuti	0.286241	0.010721	26.7	7911
SID006_Ancient_Sardinia_N	I15945_Sardinia_Neolithic	Mbuti	0.283199	0.009405	30.113	10199
SID006_Ancient_Sardinia_N	I15946_Sardinia_Neolithic	Mbuti	0.270307	0.006177	43.759	26017
SID006_Ancient_Sardinia_N	I4936_Sicily_Chalcolithic	Mbuti	0.260318	0.021936	11.867	1366
SID006_Ancient_Sardinia_N	I4062_Sicily_MN	Mbuti	0.274133	0.005095	53.804	42565
SID006_Ancient_Sardinia_N	I4063_Sicily_MN	Mbuti	0.272256	0.005181	52.549	44410
SID006_Ancient_Sardinia_N	I4064_Sicily_MN	Mbuti	0.273944	0.005411	50.627	38752
SID006_Ancient_Sardinia_N	I4065_Sicily_MN	Mbuti	0.2756	0.005334	51.671	42085
SID006_Ancient_Sardinia_N	Hungary_MN	Mbuti	0.265149	0.005027	52.745	39599
SID006_Ancient_Sardinia_N	Czech_Eneolithic	Mbuti	0.272581	0.005121	53.225	39377
SID006_Ancient_Sardinia_N	Scotland_N	Mbuti	0.273338	0.00379	72.12	50123
SID006_Ancient_Sardinia_N	Iberia_LN_C	Mbuti	0.268995	0.003848	69.9	48395
SID006_Ancient_Sardinia_N	Anatolia_Boncuklu_N	Mbuti	0.266036	0.005055	52.623	43703
SID006_Ancient_Sardinia_N	Anatolia_N	Mbuti	0.266723	0.003675	72.572	50230
SID006_Ancient_Sardinia_N	Bulgaria_Varna_C	Mbuti	0.265132	0.006165	43.004	25904
SID006_Ancient_Sardinia_N	Bulgaria_C	Mbuti	0.272484	0.003999	68.132	46393
SID006_Ancient_Sardinia_N	Iberia_EN	Mbuti	0.272616	0.003996	68.223	46916
SID006_Ancient_Sardinia_N	Poland_Globular_Amphora	Mbuti	0.269422	0.004502	59.842	40497
SID006_Ancient_Sardinia_N	Iberia_C	Mbuti	0.27249	0.003783	72.028	50029
SID006_Ancient_Sardinia_N	Germany_MN_Baalberge	Mbuti	0.27689	0.00618	44.806	25415
SID006_Ancient_Sardinia_N	Germany_EN_LBK	Mbuti	0.271109	0.003852	70.378	48866
SID006_Ancient_Sardinia_N	Hungary_MN_LBK	Mbuti	0.270566	0.004012	67.433	45961
SID006_Ancient_Sardinia_N	Germany_MN_Salzmuende	Mbuti	0.286963	0.011555	24.834	7231
SID006_Ancient_Sardinia_N	Iberia_MN	Mbuti	0.272983	0.003954	69.039	47528
SID006_Ancient_Sardinia_N	Hungary_EN_Starcevo	Mbuti	0.272069	0.004325	62.913	44382
SID006_Ancient_Sardinia_N	Hungary_LN_Tisza	Mbuti	0.266766	0.004782	55.783	44274
SID006_Ancient_Sardinia_N	Serbia_EN	Mbuti	0.269348	0.004476	60.175	45667
SID006_Ancient_Sardinia_N	Macedonia_N	Mbuti	0.269807	0.005218	51.709	42719
SID006_Ancient_Sardinia_N	Sweden_TRB_MN	Mbuti	0.273841	0.005621	48.718	36158
SID006_Ancient_Sardinia_N	Denmark_LN	Mbuti	0.258476	0.02713	9.527	1023
SID006_Ancient_Sardinia_N	RISE487_Italy_North_Remedello_C	Mbuti	0.254626	0.009495	26.817	8627
SID006_Ancient_Sardinia_N	Germany_MN_Esperstedt	Mbuti	0.278189	0.005972	46.584	33705
SID006_Ancient_Sardinia_N	Hungary_LN_Sopot	Mbuti	0.272322	0.005116	53.233	35106
SID006_Ancient_Sardinia_N	Ukraine_Eneolithic_Trypillia	Mbuti	0.268094	0.006352	42.208	20643
SID006_Ancient_Sardinia_N	Hungary_LN_Lengyel	Mbuti	0.269554	0.004249	63.437	45016
SID006_Ancient_Sardinia_N	Hungary_EarlyC_Tiszapolgar	Mbuti	0.280188	0.005599	50.043	28736
SID006_Ancient_Sardinia_N	Hungary_MN_ALBK_Szakalhat	Mbuti	0.262897	0.005554	47.338	27569
SID006_Ancient_Sardinia_N	Hungary_LateC_Baden	Mbuti	0.272519	0.003885	70.144	47950
SID006_Ancient_Sardinia_N	Hungary_MN_ALPc_Tiszadob	Mbuti	0.26882	0.004651	57.794	42259
SID006_Ancient_Sardinia_N	Hungary_MN_ALPc_Szatmar	Mbuti	0.277176	0.005065	54.721	39994
SID006_Ancient_Sardinia_N	Hungary_C_Balaton_Lasinja	Mbuti	0.267463	0.004205	63.601	45378
SID006_Ancient_Sardinia_N	Anatolia_Kumtepe_N	Mbuti	0.245917	0.03615	6.803	532
SID006_Ancient_Sardinia_N	Ireland_MN	Mbuti	0.271405	0.005193	52.266	45060
SID006_Ancient_Sardinia_N	Croatia_N_Cardial	Mbuti	0.270132	0.004313	62.633	44688
SID006_Ancient_Sardinia_N	Croatia_MN_Sopot	Mbuti	0.271655	0.004222	64.348	45109
SID006_Ancient_Sardinia_N	Bulgaria_MalakPreslavets_N	Mbuti	0.264575	0.004642	56.991	35841
SID006_Ancient_Sardinia_N	Hungary_MN_ALPc_III	Mbuti	0.258655	0.004964	52.103	37748
SID006_Ancient_Sardinia_N	Romania_C	Mbuti	0.265551	0.005045	52.633	39670
SID006_Ancient_Sardinia_N	Croatia_EN_Starcevo	Mbuti	0.269686	0.015496	17.404	3424
SID006_Ancient_Sardinia_N	Hungary_MN_LBK_lc	Mbuti	0.332784	0.035503	9.373	622
SID006_Ancient_Sardinia_N	Hungary_LN_Sopot_lc	Mbuti	0.269695	0.03714	7.262	576
SID006_Ancient_Sardinia_N	Hungary_MN_ALPc_Esztar	Mbuti	0.279267	0.011917	23.434	5992
SID006_Ancient_Sardinia_N	Hungary_MN_ALPc_I	Mbuti	0.270711	0.007192	37.641	16413
SID006_Ancient_Sardinia_N	Hungary_MN_Vinca	Mbuti	0.273826	0.004511	60.699	41709
SID006_Ancient_Sardinia_N	Romania_EN	Mbuti	0.268981	0.005338	50.393	37749
SID006_Ancient_Sardinia_N	England_N	Mbuti	0.272752	0.003834	71.148	49038
SID006_Ancient_Sardinia_N	Hungary_MN_ALPc_Szakalhat	Mbuti	0.27488	0.006064	45.326	26179
SID006_Ancient_Sardinia_N	Hungary_Hunyadihalom_MCHA	Mbuti	0.274015	0.00572	47.908	31539
SID006_Ancient_Sardinia_N	Hungary_LateC_Protoboleraz	Mbuti	0.270962	0.00406	66.741	46167
SID006_Ancient_Sardinia_N	France_MN	Mbuti	0.275239	0.004175	65.933	44948
SID006_Ancient_Sardinia_N	Bulgaria_N	Mbuti	0.269968	0.004093	65.963	44556
SID006_Ancient_Sardinia_N	Bulgaria_Dzhulyunitsa_N	Mbuti	0.27146	0.0078	34.802	14646
SID006_Ancient_Sardinia_N	Ukraine_Globular_Amphora	Mbuti	0.266643	0.00442	60.332	44719
SID006_Ancient_Sardinia_N	Ukraine_EBA_GlobularAmphora	Mbuti	0.266709	0.00505	52.817	42907
SID006_Ancient_Sardinia_N	Serbia_EN_Starcevo	Mbuti	0.269045	0.005156	52.177	39930
SID006_Ancient_Sardinia_N	Austria_EN_LBK	Mbuti	0.273168	0.003853	70.89	47748
SID006_Ancient_Sardinia_N	Croatia_LN_Starcevo	Mbuti	0.271101	0.005141	52.731	39673
SID006_Ancient_Sardinia_N	Czech_N	Mbuti	0.268	0.004585	58.449	43898
SID006_Ancient_Sardinia_N	Iberia_C_BA	Mbuti	0.272851	0.005514	49.479	33701
SID006_Ancient_Sardinia_N	Hungary_EN_Koros	Mbuti	0.274892	0.004675	58.803	44681
SID006_Ancient_Sardinia_N	I4930_Italy_Sicily_C_o	Mbuti	0.255462	0.019207	13.3	2255
SID006_Ancient_Sardinia_N	Serbia_N	Mbuti	0.265958	0.009209	28.879	10407
SID006_Ancient_Sardinia_N	Greece_N	Mbuti	0.272779	0.005478	49.794	38105
SID006_Ancient_Sardinia_N	Iberia_LN	Mbuti	0.272665	0.004282	63.68	46098
SID006_Ancient_Sardinia_N	Iberia_N_EBA	Mbuti	0.267919	0.006818	39.296	20771
SID006_Ancient_Sardinia_N	Iberia_C_lc	Mbuti	0.299994	0.02451	12.239	1375
SID006_Ancient_Sardinia_N	Croatia_Vucedol	Mbuti	0.266833	0.009988	26.715	9695
SID006_Ancient_Sardinia_N	Greece_Peloponnese_N	Mbuti	0.269929	0.004158	64.916	46617
SID006_Ancient_Sardinia_N	Czech_Baalberge	Mbuti	0.275276	0.005255	52.381	41338
SID006_Ancient_Sardinia_N	Gibraltar_N	Mbuti	0.274637	0.006706	40.957	21411
SID006_Ancient_Sardinia_N	Iberia_N_C	Mbuti	0.271605	0.004493	60.456	44290
SID006_Ancient_Sardinia_N	Iberia_MN_Cadiz	Mbuti	0.278271	0.005764	48.28	36304
SID006_Ancient_Sardinia_N	Poland_TRB	Mbuti	0.266163	0.004202	63.339	45632
SID006_Ancient_Sardinia_N	Poland_BKG	Mbuti	0.263539	0.004092	64.398	46986
SID006_Ancient_Sardinia_N	Poland_GAC	Mbuti	0.263774	0.005117	51.55	40630
SID006_Ancient_Sardinia_N	Poland_Koszyce_GAC	Mbuti	0.266936	0.003918	68.123	47591
SID006_Ancient_Sardinia_N	Poland_Sandomierz_GAC	Mbuti	0.268634	0.005495	48.891	33862
SID006_Ancient_Sardinia_N	Poland_Ksiaznice_GAC	Mbuti	0.268276	0.004781	56.118	40425
SID006_Ancient_Sardinia_N	Poland_Mierzanowice_GAC	Mbuti	0.262969	0.007168	36.689	15305
SID006_Ancient_Sardinia_N	Poland_Wilczyce_GAC	Mbuti	0.270658	0.007556	35.822	15828
SID006_Ancient_Sardinia_N	Iberia_MN_BA	Mbuti	0.266842	0.004229	63.105	46408
SID006_Ancient_Sardinia_N	Sweden_Megalithic	Mbuti	0.268398	0.004163	64.467	46811
SID006_Ancient_Sardinia_N	Ireland_Megalithic	Mbuti	0.26996	0.004114	65.626	47101
SID006_Ancient_Sardinia_N	Czech_Megalithic	Mbuti	0.266938	0.005633	47.391	34504
SID006_Ancient_Sardinia_N	Scotland_Megalithic	Mbuti	0.265722	0.007372	36.045	15112
SID006_Ancient_Sardinia_N	Wales_LN	Mbuti	0.27629	0.007175	38.508	16767
SID006_Ancient_Sardinia_N	Wales_C	Mbuti	0.270191	0.005565	48.556	30869
SID006_Ancient_Sardinia_N	R1014.SG_Italy_C	Mbuti	0.272493	0.006303	43.234	22828
SID006_Ancient_Sardinia_N	R10.SG_Italy_N	Mbuti	0.27192	0.005364	50.689	35333
SID006_Ancient_Sardinia_N	R16.SG_Italy_N	Mbuti	0.254755	0.007286	34.964	19166
SID006_Ancient_Sardinia_N	R17.SG_Italy_N	Mbuti	0.270291	0.006926	39.025	20357
SID006_Ancient_Sardinia_N	R18.SG_Italy_N	Mbuti	0.284284	0.006288	45.207	21653
SID006_Ancient_Sardinia_N	R19.SG_Italy_N	Mbuti	0.270207	0.00743	36.367	19079
SID006_Ancient_Sardinia_N	R22.SG_Italy_C_BA	Mbuti	0.266195	0.006243	42.641	24995
SID006_Ancient_Sardinia_N	R24.SG_Italy_C_BA	Mbuti	0.275063	0.006775	40.6	20242
SID006_Ancient_Sardinia_N	R25.SG_Italy_C_BA	Mbuti	0.271243	0.006775	40.035	20535
SID006_Ancient_Sardinia_N	R26.SG_Italy_C_BA	Mbuti	0.265909	0.007078	37.567	19457
SID006_Ancient_Sardinia_N	R27.SG_Italy_C_BA	Mbuti	0.273812	0.006428	42.6	23911
SID006_Ancient_Sardinia_N	R28.SG_Italy_C_BA	Mbuti	0.26683	0.00631	42.286	24884
SID006_Ancient_Sardinia_N	R29.SG_Italy_C_BA	Mbuti	0.273975	0.006879	39.829	21210
SID006_Ancient_Sardinia_N	R2.SG_Italy_N	Mbuti	0.268657	0.005017	53.549	44157
SID006_Ancient_Sardinia_N	R3.SG_Italy_N	Mbuti	0.271519	0.005187	52.346	44467
SID006_Ancient_Sardinia_N	R4.SG_Italy_C	Mbuti	0.269562	0.005054	53.335	44161
SID006_Ancient_Sardinia_N	R5.SG_Italy_C	Mbuti	0.267322	0.005511	48.504	37326
SID006_Ancient_Sardinia_N	R8.SG_Italy_N	Mbuti	0.263699	0.006847	38.513	19578
SID006_Ancient_Sardinia_N	R9.SG_Italy_N	Mbuti	0.269498	0.005099	52.853	44410
SID006_Ancient_Sardinia_N	Hungary_EarlyC_Tiszapolgar_Bodrogkeresztur	Mbuti	0.270303	0.005317	50.838	39543
SID006_Ancient_Sardinia_N	Germany_N	Mbuti	0.269859	0.010192	26.477	7443
SID006_Ancient_Sardinia_N	Germany_EN_LBK_Stuttgart	Mbuti	0.27062	0.004641	58.308	44999
SID006_Ancient_Sardinia_N	Hungary_MN_ALPc	Mbuti	0.267897	0.004335	61.799	44953
SID006_Ancient_Sardinia_N	Hungary_MN_ALPc_Bukk	Mbuti	0.270155	0.005085	53.126	40991
SID006_Ancient_Sardinia_N	Hungary_LBK_MN	Mbuti	0.261642	0.00511	51.203	45025
SID006_Ancient_Sardinia_N	Wales_N	Mbuti	0.252147	0.00809	31.166	12063
SID006_Ancient_Sardinia_N	50_BRC001_023_Broion_CA	Mbuti	0.268144	0.009364	28.635	9333
SID006_Ancient_Sardinia_N	52_BRC013_Broion_CA	Mbuti	0.290743	0.016911	17.192	2712
SID006_Ancient_Sardinia_N	53_BRC022_Broion_CA	Mbuti	0.262593	0.010628	24.708	7368
SID006_Ancient_Sardinia_N	253_GLR001_Gattolino	Mbuti	0.268341	0.009499	28.249	10220
SID006_Ancient_Sardinia_N	254_GLR002_Gattolino	Mbuti	0.265716	0.011556	22.994	6294
SID006_Ancient_Sardinia_N	256_GLR004_Gattolino	Mbuti	0.257249	0.011141	23.09	6209
SID006_Ancient_Sardinia_N	591_LSC002_004_LaSassa	Mbuti	0.260645	0.005525	47.172	34295
SID006_Ancient_Sardinia_N	592_LSC005_LSC013_LaSassa	Mbuti	0.276356	0.011217	24.636	6786
SID006_Ancient_Sardinia_N	594_LSC011_LaSassa	Mbuti	0.258438	0.015787	16.37	3221
MA89_Ancient_Sardinia_ECA	SEC001_Ancient_Sardinia_LCA	Mbuti	0.275045	0.003229	85.18	279580
MA89_Ancient_Sardinia_ECA	NOE001_Ancient_Sardinia_N	Mbuti	0.27957	0.00804	34.773	13953
MA89_Ancient_Sardinia_ECA	LON003_Ancient_Sardinia_N	Mbuti	0.273023	0.003626	75.29	136107
MA89_Ancient_Sardinia_ECA	MA79_Ancient_Sardinia_N	Mbuti	0.273848	0.003178	86.159	241170
MA89_Ancient_Sardinia_ECA	SUC008_Ancient_Sardinia_N	Mbuti	0.277033	0.003264	84.882	264345
MA89_Ancient_Sardinia_ECA	I14675_Sardinia_Chalcolithic	Mbuti	0.278926	0.003231	86.323	275169
MA89_Ancient_Sardinia_ECA	I14676_Sardinia_Chalcolithic	Mbuti	0.275463	0.003163	87.09	280064
MA89_Ancient_Sardinia_ECA	I14677_Sardinia_Chalcolithic	Mbuti	0.275701	0.003184	86.576	274347
MA89_Ancient_Sardinia_ECA	I14678_Sardinia_Chalcolithic	Mbuti	0.277203	0.003192	86.838	281540
MA89_Ancient_Sardinia_ECA	I15941_Sardinia_Chalcolithic	Mbuti	0.279344	0.003268	85.485	248504
MA89_Ancient_Sardinia_ECA	I15942_Sardinia_Chalcolithic	Mbuti	0.280504	0.003332	84.195	197533
MA89_Ancient_Sardinia_ECA	I16164_Sardinia_Chalcolithic	Mbuti	0.276332	0.003532	78.241	172162
MA89_Ancient_Sardinia_ECA	I16165_Sardinia_Chalcolithic	Mbuti	0.279139	0.003456	80.762	179524
MA89_Ancient_Sardinia_ECA	I16166_Sardinia_Chalcolithic	Mbuti	0.278686	0.005101	54.637	41614
MA89_Ancient_Sardinia_ECA	I15943_Sardinia_Neolithic	Mbuti	0.280565	0.005091	55.113	46534
MA89_Ancient_Sardinia_ECA	I15945_Sardinia_Neolithic	Mbuti	0.272474	0.004531	60.136	59689
MA89_Ancient_Sardinia_ECA	I15946_Sardinia_Neolithic	Mbuti	0.278733	0.003644	76.498	158707
MA89_Ancient_Sardinia_ECA	I4936_Sicily_Chalcolithic	Mbuti	0.254979	0.009784	26.061	8291
MA89_Ancient_Sardinia_ECA	I4062_Sicily_MN	Mbuti	0.276234	0.003146	87.813	306562
MA89_Ancient_Sardinia_ECA	I4063_Sicily_MN	Mbuti	0.271393	0.003001	90.429	336231
MA89_Ancient_Sardinia_ECA	I4064_Sicily_MN	Mbuti	0.274502	0.003172	86.537	261314
MA89_Ancient_Sardinia_ECA	I4065_Sicily_MN	Mbuti	0.279611	0.00318	87.933	301903
MA89_Ancient_Sardinia_ECA	Hungary_MN	Mbuti	0.270374	0.003225	83.834	269156
MA89_Ancient_Sardinia_ECA	Czech_Eneolithic	Mbuti	0.274186	0.003165	86.622	265848
MA89_Ancient_Sardinia_ECA	Scotland_N	Mbuti	0.27347	0.002439	112.138	383634
MA89_Ancient_Sardinia_ECA	Iberia_LN_C	Mbuti	0.273234	0.002475	110.398	371742
MA89_Ancient_Sardinia_ECA	Anatolia_Boncuklu_N	Mbuti	0.267857	0.002932	91.355	334247
MA89_Ancient_Sardinia_ECA	Anatolia_N	Mbuti	0.270936	0.002453	110.458	385948
MA89_Ancient_Sardinia_ECA	Bulgaria_Varna_C	Mbuti	0.270269	0.00345	78.33	161271
MA89_Ancient_Sardinia_ECA	Bulgaria_C	Mbuti	0.270077	0.002546	106.068	344823
MA89_Ancient_Sardinia_ECA	Iberia_EN	Mbuti	0.275066	0.002571	107.004	359042
MA89_Ancient_Sardinia_ECA	Poland_Globular_Amphora	Mbuti	0.270539	0.002724	99.314	272684
MA89_Ancient_Sardinia_ECA	Iberia_C	Mbuti	0.274162	0.002398	114.339	382123
MA89_Ancient_Sardinia_ECA	Germany_MN_Baalberge	Mbuti	0.272412	0.003293	82.715	183014
MA89_Ancient_Sardinia_ECA	Germany_EN_LBK	Mbuti	0.271352	0.002461	110.249	375086
MA89_Ancient_Sardinia_ECA	Hungary_MN_LBK	Mbuti	0.271404	0.002642	102.728	343753
MA89_Ancient_Sardinia_ECA	Germany_MN_Salzmuende	Mbuti	0.274669	0.005074	54.131	47538
MA89_Ancient_Sardinia_ECA	Iberia_MN	Mbuti	0.274717	0.002471	111.194	358589
MA89_Ancient_Sardinia_ECA	Hungary_EN_Starcevo	Mbuti	0.271539	0.002739	99.132	327742
MA89_Ancient_Sardinia_ECA	Hungary_LN_Tisza	Mbuti	0.269489	0.002814	95.768	335188
MA89_Ancient_Sardinia_ECA	Serbia_EN	Mbuti	0.269912	0.002614	103.249	345919
MA89_Ancient_Sardinia_ECA	Macedonia_N	Mbuti	0.274194	0.003177	86.302	313477
MA89_Ancient_Sardinia_ECA	Sweden_TRB_MN	Mbuti	0.270876	0.003051	88.789	260684
MA89_Ancient_Sardinia_ECA	Denmark_LN	Mbuti	0.237199	0.010642	22.289	6478
MA89_Ancient_Sardinia_ECA	RISE487_Italy_North_Remedello_C	Mbuti	0.274511	0.004111	66.779	70092
MA89_Ancient_Sardinia_ECA	Germany_MN_Esperstedt	Mbuti	0.272415	0.003073	88.653	289140
MA89_Ancient_Sardinia_ECA	Hungary_LN_Sopot	Mbuti	0.271923	0.00298	91.234	239678
MA89_Ancient_Sardinia_ECA	Ukraine_Eneolithic_Trypillia	Mbuti	0.270486	0.003358	80.56	130494
MA89_Ancient_Sardinia_ECA	Hungary_LN_Lengyel	Mbuti	0.272372	0.002568	106.065	333212
MA89_Ancient_Sardinia_ECA	Hungary_EarlyC_Tiszapolgar	Mbuti	0.274349	0.003212	85.419	190688
MA89_Ancient_Sardinia_ECA	Hungary_MN_ALBK_Szakalhat	Mbuti	0.27132	0.003233	83.924	179954
MA89_Ancient_Sardinia_ECA	Hungary_LateC_Baden	Mbuti	0.272615	0.002503	108.908	365634
MA89_Ancient_Sardinia_ECA	Hungary_MN_ALPc_Tiszadob	Mbuti	0.272526	0.002776	98.159	302618
MA89_Ancient_Sardinia_ECA	Hungary_MN_ALPc_Szatmar	Mbuti	0.274408	0.003062	89.63	274429
MA89_Ancient_Sardinia_ECA	Hungary_C_Balaton_Lasinja	Mbuti	0.270233	0.002661	101.568	339376
MA89_Ancient_Sardinia_ECA	Anatolia_Kumtepe_N	Mbuti	0.2612	0.014915	17.513	3899
MA89_Ancient_Sardinia_ECA	Ireland_MN	Mbuti	0.272304	0.003067	88.789	348346
MA89_Ancient_Sardinia_ECA	Croatia_N_Cardial	Mbuti	0.274029	0.002756	99.44	325869
MA89_Ancient_Sardinia_ECA	Croatia_MN_Sopot	Mbuti	0.273633	0.002675	102.302	334722
MA89_Ancient_Sardinia_ECA	Bulgaria_MalakPreslavets_N	Mbuti	0.268914	0.002739	98.183	227007
MA89_Ancient_Sardinia_ECA	Hungary_MN_ALPc_III	Mbuti	0.272569	0.003088	88.267	253300
MA89_Ancient_Sardinia_ECA	Romania_C	Mbuti	0.267084	0.003138	85.117	268429
MA89_Ancient_Sardinia_ECA	Croatia_EN_Starcevo	Mbuti	0.269016	0.007348	36.612	20516
MA89_Ancient_Sardinia_ECA	Hungary_MN_LBK_lc	Mbuti	0.265767	0.014294	18.592	3818
MA89_Ancient_Sardinia_ECA	Hungary_LN_Sopot_lc	Mbuti	0.271018	0.015031	18.031	3773
MA89_Ancient_Sardinia_ECA	Hungary_MN_ALPc_Esztar	Mbuti	0.274254	0.005269	52.046	36661
MA89_Ancient_Sardinia_ECA	Hungary_MN_ALPc_I	Mbuti	0.271369	0.004032	67.31	101062
MA89_Ancient_Sardinia_ECA	Hungary_MN_Vinca	Mbuti	0.273124	0.002743	99.575	299003
MA89_Ancient_Sardinia_ECA	Romania_EN	Mbuti	0.270631	0.003287	82.327	246889
MA89_Ancient_Sardinia_ECA	England_N	Mbuti	0.273165	0.002493	109.57	376626
MA89_Ancient_Sardinia_ECA	Hungary_MN_ALPc_Szakalhat	Mbuti	0.275292	0.003189	86.33	186217
MA89_Ancient_Sardinia_ECA	Hungary_Hunyadihalom_MCHA	Mbuti	0.272596	0.00321	84.912	216946
MA89_Ancient_Sardinia_ECA	Hungary_LateC_Protoboleraz	Mbuti	0.270888	0.002603	104.049	349825
MA89_Ancient_Sardinia_ECA	France_MN	Mbuti	0.275409	0.002838	97.037	330911
MA89_Ancient_Sardinia_ECA	Bulgaria_N	Mbuti	0.268641	0.002701	99.466	324959
MA89_Ancient_Sardinia_ECA	Bulgaria_Dzhulyunitsa_N	Mbuti	0.268079	0.003917	68.435	90897
MA89_Ancient_Sardinia_ECA	Ukraine_Globular_Amphora	Mbuti	0.270355	0.00287	94.209	332704
MA89_Ancient_Sardinia_ECA	Ukraine_EBA_GlobularAmphora	Mbuti	0.267934	0.003111	86.133	309121
MA89_Ancient_Sardinia_ECA	Serbia_EN_Starcevo	Mbuti	0.272664	0.003275	83.245	277699
MA89_Ancient_Sardinia_ECA	Austria_EN_LBK	Mbuti	0.272358	0.002528	107.729	365346
MA89_Ancient_Sardinia_ECA	Croatia_LN_Starcevo	Mbuti	0.269975	0.003138	86.032	275401
MA89_Ancient_Sardinia_ECA	Czech_N	Mbuti	0.272402	0.002883	94.476	319158
MA89_Ancient_Sardinia_ECA	Iberia_C_BA	Mbuti	0.273391	0.003176	86.085	220642
MA89_Ancient_Sardinia_ECA	Hungary_EN_Koros	Mbuti	0.270973	0.002871	94.38	334373
MA89_Ancient_Sardinia_ECA	I4930_Italy_Sicily_C_o	Mbuti	0.272222	0.008152	33.392	13863
MA89_Ancient_Sardinia_ECA	Serbia_N	Mbuti	0.273333	0.004381	62.393	69698
MA89_Ancient_Sardinia_ECA	Greece_N	Mbuti	0.27474	0.003184	86.28	261294
MA89_Ancient_Sardinia_ECA	Iberia_LN	Mbuti	0.276663	0.002645	104.595	344789
MA89_Ancient_Sardinia_ECA	Iberia_N_EBA	Mbuti	0.278011	0.003741	74.323	135698
MA89_Ancient_Sardinia_ECA	Iberia_C_lc	Mbuti	0.287186	0.010105	28.419	8490
MA89_Ancient_Sardinia_ECA	Croatia_Vucedol	Mbuti	0.268697	0.004484	59.92	63906
MA89_Ancient_Sardinia_ECA	Greece_Peloponnese_N	Mbuti	0.270091	0.002522	107.091	354545
MA89_Ancient_Sardinia_ECA	Czech_Baalberge	Mbuti	0.275466	0.003214	85.703	291611
MA89_Ancient_Sardinia_ECA	Gibraltar_N	Mbuti	0.274011	0.003995	68.581	125738
MA89_Ancient_Sardinia_ECA	Iberia_N_C	Mbuti	0.274773	0.002808	97.842	326250
MA89_Ancient_Sardinia_ECA	Iberia_MN_Cadiz	Mbuti	0.276525	0.003411	81.071	235218
MA89_Ancient_Sardinia_ECA	Poland_TRB	Mbuti	0.267804	0.002662	100.613	352732
MA89_Ancient_Sardinia_ECA	Poland_BKG	Mbuti	0.267537	0.002526	105.909	363231
MA89_Ancient_Sardinia_ECA	Poland_GAC	Mbuti	0.267509	0.003099	86.326	312542
MA89_Ancient_Sardinia_ECA	Poland_Koszyce_GAC	Mbuti	0.26803	0.002537	105.662	367378
MA89_Ancient_Sardinia_ECA	Poland_Sandomierz_GAC	Mbuti	0.265926	0.002942	90.388	257838
MA89_Ancient_Sardinia_ECA	Poland_Ksiaznice_GAC	Mbuti	0.270848	0.00281	96.383	311881
MA89_Ancient_Sardinia_ECA	Poland_Mierzanowice_GAC	Mbuti	0.264198	0.003662	72.14	118123
MA89_Ancient_Sardinia_ECA	Poland_Wilczyce_GAC	Mbuti	0.268597	0.003549	75.675	120860
MA89_Ancient_Sardinia_ECA	Iberia_MN_BA	Mbuti	0.272419	0.002666	102.196	358292
MA89_Ancient_Sardinia_ECA	Sweden_Megalithic	Mbuti	0.268875	0.002587	103.932	361858
MA89_Ancient_Sardinia_ECA	Ireland_Megalithic	Mbuti	0.271356	0.0026	104.36	363878
MA89_Ancient_Sardinia_ECA	Czech_Megalithic	Mbuti	0.265838	0.003214	82.72	251887
MA89_Ancient_Sardinia_ECA	Scotland_Megalithic	Mbuti	0.268417	0.003654	73.455	115171
MA89_Ancient_Sardinia_ECA	Wales_LN	Mbuti	0.271093	0.003744	72.401	106452
MA89_Ancient_Sardinia_ECA	Wales_C	Mbuti	0.271923	0.003277	82.989	199594
MA89_Ancient_Sardinia_ECA	R1014.SG_Italy_C	Mbuti	0.273243	0.003484	78.426	175608
MA89_Ancient_Sardinia_ECA	R10.SG_Italy_N	Mbuti	0.272515	0.003122	87.279	270517
MA89_Ancient_Sardinia_ECA	R16.SG_Italy_N	Mbuti	0.27027	0.003619	74.688	153276
MA89_Ancient_Sardinia_ECA	R17.SG_Italy_N	Mbuti	0.273842	0.003479	78.706	160200
MA89_Ancient_Sardinia_ECA	R18.SG_Italy_N	Mbuti	0.276385	0.003462	79.834	170127
MA89_Ancient_Sardinia_ECA	R19.SG_Italy_N	Mbuti	0.271212	0.003434	78.982	148923
MA89_Ancient_Sardinia_ECA	R22.SG_Italy_C_BA	Mbuti	0.274132	0.003425	80.029	195713
MA89_Ancient_Sardinia_ECA	R24.SG_Italy_C_BA	Mbuti	0.276256	0.003497	78.995	158156
MA89_Ancient_Sardinia_ECA	R25.SG_Italy_C_BA	Mbuti	0.275356	0.003549	77.588	158758
MA89_Ancient_Sardinia_ECA	R26.SG_Italy_C_BA	Mbuti	0.276452	0.003685	75.015	149898
MA89_Ancient_Sardinia_ECA	R27.SG_Italy_C_BA	Mbuti	0.27745	0.003558	77.977	184408
MA89_Ancient_Sardinia_ECA	R28.SG_Italy_C_BA	Mbuti	0.279758	0.0034	82.274	192347
MA89_Ancient_Sardinia_ECA	R29.SG_Italy_C_BA	Mbuti	0.280764	0.003645	77.019	163388
MA89_Ancient_Sardinia_ECA	R2.SG_Italy_N	Mbuti	0.273506	0.003099	88.261	341209
MA89_Ancient_Sardinia_ECA	R3.SG_Italy_N	Mbuti	0.273086	0.003095	88.241	343281
MA89_Ancient_Sardinia_ECA	R4.SG_Italy_C	Mbuti	0.271451	0.003194	84.981	341051
MA89_Ancient_Sardinia_ECA	R5.SG_Italy_C	Mbuti	0.275218	0.003314	83.036	287003
MA89_Ancient_Sardinia_ECA	R8.SG_Italy_N	Mbuti	0.268717	0.003778	71.127	153760
MA89_Ancient_Sardinia_ECA	R9.SG_Italy_N	Mbuti	0.270403	0.003146	85.943	343412
MA89_Ancient_Sardinia_ECA	Hungary_EarlyC_Tiszapolgar_Bodrogkeresztur	Mbuti	0.271909	0.003045	89.295	280767
MA89_Ancient_Sardinia_ECA	Germany_N	Mbuti	0.269507	0.005196	51.871	41737
MA89_Ancient_Sardinia_ECA	Germany_EN_LBK_Stuttgart	Mbuti	0.268726	0.002945	91.24	348303
MA89_Ancient_Sardinia_ECA	Hungary_MN_ALPc	Mbuti	0.270175	0.002774	97.407	330292
MA89_Ancient_Sardinia_ECA	Hungary_MN_ALPc_Bukk	Mbuti	0.26923	0.003229	83.389	283742
MA89_Ancient_Sardinia_ECA	Hungary_LBK_MN	Mbuti	0.269519	0.003223	83.621	348288
MA89_Ancient_Sardinia_ECA	Wales_N	Mbuti	0.272995	0.00397	68.756	75975
MA89_Ancient_Sardinia_ECA	50_BRC001_023_Broion_CA	Mbuti	0.266943	0.004125	64.713	68852
MA89_Ancient_Sardinia_ECA	52_BRC013_Broion_CA	Mbuti	0.264514	0.006324	41.828	20816
MA89_Ancient_Sardinia_ECA	53_BRC022_Broion_CA	Mbuti	0.279398	0.004556	61.325	55746
MA89_Ancient_Sardinia_ECA	253_GLR001_Gattolino	Mbuti	0.266621	0.004571	58.325	76635
MA89_Ancient_Sardinia_ECA	254_GLR002_Gattolino	Mbuti	0.265649	0.004837	54.923	48131
MA89_Ancient_Sardinia_ECA	256_GLR004_Gattolino	Mbuti	0.265415	0.004857	54.651	47103
MA89_Ancient_Sardinia_ECA	591_LSC002_004_LaSassa	Mbuti	0.271206	0.003191	84.993	262241
MA89_Ancient_Sardinia_ECA	592_LSC005_LSC013_LaSassa	Mbuti	0.265716	0.004765	55.762	50680
MA89_Ancient_Sardinia_ECA	594_LSC011_LaSassa	Mbuti	0.279283	0.006222	44.886	24512
SEC001_Ancient_Sardinia_LCA	NOE001_Ancient_Sardinia_N	Mbuti	0.266536	0.008109	32.87	13607
SEC001_Ancient_Sardinia_LCA	LON003_Ancient_Sardinia_N	Mbuti	0.275351	0.00368	74.822	132174
SEC001_Ancient_Sardinia_LCA	MA79_Ancient_Sardinia_N	Mbuti	0.273356	0.003225	84.749	230563
SEC001_Ancient_Sardinia_LCA	SUC008_Ancient_Sardinia_N	Mbuti	0.277311	0.003128	88.659	253312
SEC001_Ancient_Sardinia_LCA	I14675_Sardinia_Chalcolithic	Mbuti	0.278704	0.00322	86.552	264943
SEC001_Ancient_Sardinia_LCA	I14676_Sardinia_Chalcolithic	Mbuti	0.27195	0.003024	89.945	269457
SEC001_Ancient_Sardinia_LCA	I14677_Sardinia_Chalcolithic	Mbuti	0.280523	0.003217	87.212	264147
SEC001_Ancient_Sardinia_LCA	I14678_Sardinia_Chalcolithic	Mbuti	0.277798	0.00308	90.184	270859
SEC001_Ancient_Sardinia_LCA	I15941_Sardinia_Chalcolithic	Mbuti	0.276377	0.003276	84.376	240581
SEC001_Ancient_Sardinia_LCA	I15942_Sardinia_Chalcolithic	Mbuti	0.274182	0.003314	82.745	191832
SEC001_Ancient_Sardinia_LCA	I16164_Sardinia_Chalcolithic	Mbuti	0.275981	0.003437	80.287	169054
SEC001_Ancient_Sardinia_LCA	I16165_Sardinia_Chalcolithic	Mbuti	0.274281	0.003275	83.744	175065
SEC001_Ancient_Sardinia_LCA	I16166_Sardinia_Chalcolithic	Mbuti	0.27849	0.005053	55.118	40414
SEC001_Ancient_Sardinia_LCA	I15943_Sardinia_Neolithic	Mbuti	0.279486	0.004888	57.174	45235
SEC001_Ancient_Sardinia_LCA	I15945_Sardinia_Neolithic	Mbuti	0.273183	0.004441	61.513	58073
SEC001_Ancient_Sardinia_LCA	I15946_Sardinia_Neolithic	Mbuti	0.277846	0.00346	80.303	154169
SEC001_Ancient_Sardinia_LCA	I4936_Sicily_Chalcolithic	Mbuti	0.248039	0.009762	25.408	8050
SEC001_Ancient_Sardinia_LCA	I4062_Sicily_MN	Mbuti	0.274945	0.003071	89.517	292067
SEC001_Ancient_Sardinia_LCA	I4063_Sicily_MN	Mbuti	0.27016	0.002978	90.712	318078
SEC001_Ancient_Sardinia_LCA	I4064_Sicily_MN	Mbuti	0.274298	0.00317	86.535	251973
SEC001_Ancient_Sardinia_LCA	I4065_Sicily_MN	Mbuti	0.275289	0.003182	86.522	287616
SEC001_Ancient_Sardinia_LCA	Hungary_MN	Mbuti	0.270246	0.003241	83.373	259028
SEC001_Ancient_Sardinia_LCA	Czech_Eneolithic	Mbuti	0.272656	0.003063	89.023	255893
SEC001_Ancient_Sardinia_LCA	Scotland_N	Mbuti	0.27199	0.002366	114.953	363161
SEC001_Ancient_Sardinia_LCA	Iberia_LN_C	Mbuti	0.270626	0.002383	113.588	351992
SEC001_Ancient_Sardinia_LCA	Anatolia_Boncuklu_N	Mbuti	0.265119	0.002937	90.263	316668
SEC001_Ancient_Sardinia_LCA	Anatolia_N	Mbuti	0.268417	0.002356	113.92	365643
SEC001_Ancient_Sardinia_LCA	Bulgaria_Varna_C	Mbuti	0.266974	0.003266	81.747	155435
SEC001_Ancient_Sardinia_LCA	Bulgaria_C	Mbuti	0.268433	0.002452	109.475	326981
SEC001_Ancient_Sardinia_LCA	Iberia_EN	Mbuti	0.274415	0.002526	108.622	339955
SEC001_Ancient_Sardinia_LCA	Poland_Globular_Amphora	Mbuti	0.269344	0.002677	100.631	262513
SEC001_Ancient_Sardinia_LCA	Iberia_C	Mbuti	0.273104	0.002357	115.873	361869
SEC001_Ancient_Sardinia_LCA	Germany_MN_Baalberge	Mbuti	0.271804	0.003233	84.065	173744
SEC001_Ancient_Sardinia_LCA	Germany_EN_LBK	Mbuti	0.270668	0.002439	110.981	355024
SEC001_Ancient_Sardinia_LCA	Hungary_MN_LBK	Mbuti	0.268588	0.002594	103.541	325703
SEC001_Ancient_Sardinia_LCA	Germany_MN_Salzmuende	Mbuti	0.265589	0.004878	54.451	45685
SEC001_Ancient_Sardinia_LCA	Iberia_MN	Mbuti	0.273201	0.002412	113.251	339891
SEC001_Ancient_Sardinia_LCA	Hungary_EN_Starcevo	Mbuti	0.27018	0.002615	103.334	311124
SEC001_Ancient_Sardinia_LCA	Hungary_LN_Tisza	Mbuti	0.270019	0.002826	95.543	317068
SEC001_Ancient_Sardinia_LCA	Serbia_EN	Mbuti	0.271119	0.002552	106.235	327526
SEC001_Ancient_Sardinia_LCA	Macedonia_N	Mbuti	0.269555	0.003149	85.589	297957
SEC001_Ancient_Sardinia_LCA	Sweden_TRB_MN	Mbuti	0.267379	0.003002	89.078	249976
SEC001_Ancient_Sardinia_LCA	Denmark_LN	Mbuti	0.253834	0.011214	22.635	6400
SEC001_Ancient_Sardinia_LCA	RISE487_Italy_North_Remedello_C	Mbuti	0.268596	0.004192	64.076	65605
SEC001_Ancient_Sardinia_LCA	Germany_MN_Esperstedt	Mbuti	0.277838	0.003148	88.265	270718
SEC001_Ancient_Sardinia_LCA	Hungary_LN_Sopot	Mbuti	0.273615	0.002965	92.271	229083
SEC001_Ancient_Sardinia_LCA	Ukraine_Eneolithic_Trypillia	Mbuti	0.266067	0.00321	82.888	126434
SEC001_Ancient_Sardinia_LCA	Hungary_LN_Lengyel	Mbuti	0.270036	0.002524	107.007	316019
SEC001_Ancient_Sardinia_LCA	Hungary_EarlyC_Tiszapolgar	Mbuti	0.270408	0.003101	87.187	182957
SEC001_Ancient_Sardinia_LCA	Hungary_MN_ALBK_Szakalhat	Mbuti	0.271405	0.003289	82.524	172971
SEC001_Ancient_Sardinia_LCA	Hungary_LateC_Baden	Mbuti	0.271215	0.002436	111.317	345755
SEC001_Ancient_Sardinia_LCA	Hungary_MN_ALPc_Tiszadob	Mbuti	0.272018	0.002702	100.688	288113
SEC001_Ancient_Sardinia_LCA	Hungary_MN_ALPc_Szatmar	Mbuti	0.269847	0.003016	89.469	263257
SEC001_Ancient_Sardinia_LCA	Hungary_C_Balaton_Lasinja	Mbuti	0.270973	0.002598	104.308	321527
SEC001_Ancient_Sardinia_LCA	Anatolia_Kumtepe_N	Mbuti	0.268632	0.015591	17.23	3689
SEC001_Ancient_Sardinia_LCA	Ireland_MN	Mbuti	0.270726	0.002959	91.499	329191
SEC001_Ancient_Sardinia_LCA	Croatia_N_Cardial	Mbuti	0.272239	0.002722	99.997	310157
SEC001_Ancient_Sardinia_LCA	Croatia_MN_Sopot	Mbuti	0.271861	0.002625	103.563	317781
SEC001_Ancient_Sardinia_LCA	Bulgaria_MalakPreslavets_N	Mbuti	0.268936	0.002722	98.795	220349
SEC001_Ancient_Sardinia_LCA	Hungary_MN_ALPc_III	Mbuti	0.270642	0.003134	86.366	243302
SEC001_Ancient_Sardinia_LCA	Romania_C	Mbuti	0.264467	0.003078	85.935	258458
SEC001_Ancient_Sardinia_LCA	Croatia_EN_Starcevo	Mbuti	0.272032	0.00689	39.484	19942
SEC001_Ancient_Sardinia_LCA	Hungary_MN_LBK_lc	Mbuti	0.261435	0.014584	17.926	3706
SEC001_Ancient_Sardinia_LCA	Hungary_LN_Sopot_lc	Mbuti	0.280302	0.015519	18.062	3569
SEC001_Ancient_Sardinia_LCA	Hungary_MN_ALPc_Esztar	Mbuti	0.268322	0.005363	50.034	35434
SEC001_Ancient_Sardinia_LCA	Hungary_MN_ALPc_I	Mbuti	0.265645	0.003772	70.42	97856
SEC001_Ancient_Sardinia_LCA	Hungary_MN_Vinca	Mbuti	0.27181	0.002693	100.913	284070
SEC001_Ancient_Sardinia_LCA	Romania_EN	Mbuti	0.269949	0.003131	86.214	238767
SEC001_Ancient_Sardinia_LCA	England_N	Mbuti	0.272781	0.002377	114.779	356657
SEC001_Ancient_Sardinia_LCA	Hungary_MN_ALPc_Szakalhat	Mbuti	0.272716	0.003006	90.731	176292
SEC001_Ancient_Sardinia_LCA	Hungary_Hunyadihalom_MCHA	Mbuti	0.269708	0.003389	79.572	207121
SEC001_Ancient_Sardinia_LCA	Hungary_LateC_Protoboleraz	Mbuti	0.270024	0.002602	103.759	330576
SEC001_Ancient_Sardinia_LCA	France_MN	Mbuti	0.273022	0.002756	99.054	314570
SEC001_Ancient_Sardinia_LCA	Bulgaria_N	Mbuti	0.266266	0.002605	102.231	309291
SEC001_Ancient_Sardinia_LCA	Bulgaria_Dzhulyunitsa_N	Mbuti	0.267114	0.003912	68.276	87934
SEC001_Ancient_Sardinia_LCA	Ukraine_Globular_Amphora	Mbuti	0.268608	0.002688	99.945	315666
SEC001_Ancient_Sardinia_LCA	Ukraine_EBA_GlobularAmphora	Mbuti	0.267299	0.002952	90.562	294594
SEC001_Ancient_Sardinia_LCA	Serbia_EN_Starcevo	Mbuti	0.271046	0.003182	85.188	266008
SEC001_Ancient_Sardinia_LCA	Austria_EN_LBK	Mbuti	0.269705	0.002461	109.575	345608
SEC001_Ancient_Sardinia_LCA	Croatia_LN_Starcevo	Mbuti	0.273068	0.002978	91.687	263544
SEC001_Ancient_Sardinia_LCA	Czech_N	Mbuti	0.270418	0.002824	95.756	303712
SEC001_Ancient_Sardinia_LCA	Iberia_C_BA	Mbuti	0.273515	0.003164	86.456	212669
SEC001_Ancient_Sardinia_LCA	Hungary_EN_Koros	Mbuti	0.268927	0.002803	95.955	316629
SEC001_Ancient_Sardinia_LCA	I4930_Italy_Sicily_C_o	Mbuti	0.262929	0.007982	32.94	13386
SEC001_Ancient_Sardinia_LCA	Serbia_N	Mbuti	0.271027	0.004329	62.61	66595
SEC001_Ancient_Sardinia_LCA	Greece_N	Mbuti	0.270806	0.003189	84.924	249873
SEC001_Ancient_Sardinia_LCA	Iberia_LN	Mbuti	0.273417	0.002556	106.989	326780
SEC001_Ancient_Sardinia_LCA	Iberia_N_EBA	Mbuti	0.274149	0.003568	76.842	130003
SEC001_Ancient_Sardinia_LCA	Iberia_C_lc	Mbuti	0.287631	0.010851	26.508	8157
SEC001_Ancient_Sardinia_LCA	Croatia_Vucedol	Mbuti	0.272539	0.00451	60.424	61128
SEC001_Ancient_Sardinia_LCA	Greece_Peloponnese_N	Mbuti	0.268696	0.002474	108.627	335465
SEC001_Ancient_Sardinia_LCA	Czech_Baalberge	Mbuti	0.272179	0.003104	87.68	278465
SEC001_Ancient_Sardinia_LCA	Gibraltar_N	Mbuti	0.27802	0.003905	71.197	123276
SEC001_Ancient_Sardinia_LCA	Iberia_N_C	Mbuti	0.268896	0.002731	98.471	310364
SEC001_Ancient_Sardinia_LCA	Iberia_MN_Cadiz	Mbuti	0.274026	0.003274	83.693	226915
SEC001_Ancient_Sardinia_LCA	Poland_TRB	Mbuti	0.268646	0.002599	103.348	333500
SEC001_Ancient_Sardinia_LCA	Poland_BKG	Mbuti	0.266763	0.002488	107.202	343574
SEC001_Ancient_Sardinia_LCA	Poland_GAC	Mbuti	0.263368	0.003043	86.558	295583
SEC001_Ancient_Sardinia_LCA	Poland_Koszyce_GAC	Mbuti	0.267822	0.002428	110.317	347598
SEC001_Ancient_Sardinia_LCA	Poland_Sandomierz_GAC	Mbuti	0.266852	0.002967	89.939	244390
SEC001_Ancient_Sardinia_LCA	Poland_Ksiaznice_GAC	Mbuti	0.269948	0.002713	99.514	294762
SEC001_Ancient_Sardinia_LCA	Poland_Mierzanowice_GAC	Mbuti	0.267055	0.003643	73.315	111570
SEC001_Ancient_Sardinia_LCA	Poland_Wilczyce_GAC	Mbuti	0.265937	0.003668	72.497	114315
SEC001_Ancient_Sardinia_LCA	Iberia_MN_BA	Mbuti	0.268794	0.002553	105.296	338876
SEC001_Ancient_Sardinia_LCA	Sweden_Megalithic	Mbuti	0.27001	0.002493	108.307	342281
SEC001_Ancient_Sardinia_LCA	Ireland_Megalithic	Mbuti	0.272073	0.002581	105.423	344017
SEC001_Ancient_Sardinia_LCA	Czech_Megalithic	Mbuti	0.268894	0.003176	84.652	240535
SEC001_Ancient_Sardinia_LCA	Scotland_Megalithic	Mbuti	0.269524	0.003455	78.015	109214
SEC001_Ancient_Sardinia_LCA	Wales_LN	Mbuti	0.273123	0.00376	72.632	102849
SEC001_Ancient_Sardinia_LCA	Wales_C	Mbuti	0.274552	0.003181	86.297	192674
SEC001_Ancient_Sardinia_LCA	R1014.SG_Italy_C	Mbuti	0.274491	0.003577	76.738	165700
SEC001_Ancient_Sardinia_LCA	R10.SG_Italy_N	Mbuti	0.269818	0.003136	86.035	256403
SEC001_Ancient_Sardinia_LCA	R16.SG_Italy_N	Mbuti	0.271284	0.003485	77.84	144531
SEC001_Ancient_Sardinia_LCA	R17.SG_Italy_N	Mbuti	0.271745	0.003589	75.714	151022
SEC001_Ancient_Sardinia_LCA	R18.SG_Italy_N	Mbuti	0.270729	0.003497	77.41	159970
SEC001_Ancient_Sardinia_LCA	R19.SG_Italy_N	Mbuti	0.268556	0.003522	76.255	140300
SEC001_Ancient_Sardinia_LCA	R22.SG_Italy_C_BA	Mbuti	0.275904	0.003432	80.403	184666
SEC001_Ancient_Sardinia_LCA	R24.SG_Italy_C_BA	Mbuti	0.28136	0.003488	80.67	149359
SEC001_Ancient_Sardinia_LCA	R25.SG_Italy_C_BA	Mbuti	0.271315	0.003622	74.913	149710
SEC001_Ancient_Sardinia_LCA	R26.SG_Italy_C_BA	Mbuti	0.274971	0.003558	77.277	141793
SEC001_Ancient_Sardinia_LCA	R27.SG_Italy_C_BA	Mbuti	0.278104	0.003421	81.281	173929
SEC001_Ancient_Sardinia_LCA	R28.SG_Italy_C_BA	Mbuti	0.276482	0.003332	82.983	181572
SEC001_Ancient_Sardinia_LCA	R29.SG_Italy_C_BA	Mbuti	0.275497	0.003501	78.699	154075
SEC001_Ancient_Sardinia_LCA	R2.SG_Italy_N	Mbuti	0.271341	0.003046	89.091	322581
SEC001_Ancient_Sardinia_LCA	R3.SG_Italy_N	Mbuti	0.269561	0.003075	87.658	324544
SEC001_Ancient_Sardinia_LCA	R4.SG_Italy_C	Mbuti	0.273707	0.002925	93.566	322306
SEC001_Ancient_Sardinia_LCA	R5.SG_Italy_C	Mbuti	0.275311	0.003144	87.558	271549
SEC001_Ancient_Sardinia_LCA	R8.SG_Italy_N	Mbuti	0.269479	0.003571	75.459	145015
SEC001_Ancient_Sardinia_LCA	R9.SG_Italy_N	Mbuti	0.272523	0.003095	88.048	324481
SEC001_Ancient_Sardinia_LCA	Hungary_EarlyC_Tiszapolgar_Bodrogkeresztur	Mbuti	0.273023	0.003075	88.799	266797
SEC001_Ancient_Sardinia_LCA	Germany_N	Mbuti	0.276604	0.005109	54.141	40969
SEC001_Ancient_Sardinia_LCA	Germany_EN_LBK_Stuttgart	Mbuti	0.269108	0.002894	92.979	329185
SEC001_Ancient_Sardinia_LCA	Hungary_MN_ALPc	Mbuti	0.27089	0.002617	103.519	313877
SEC001_Ancient_Sardinia_LCA	Hungary_MN_ALPc_Bukk	Mbuti	0.268621	0.003081	87.193	271930
SEC001_Ancient_Sardinia_LCA	Hungary_LBK_MN	Mbuti	0.267027	0.003038	87.889	329133
SEC001_Ancient_Sardinia_LCA	Wales_N	Mbuti	0.269543	0.00393	68.589	73519
SEC001_Ancient_Sardinia_LCA	50_BRC001_023_Broion_CA	Mbuti	0.271542	0.00423	64.199	65371
SEC001_Ancient_Sardinia_LCA	52_BRC013_Broion_CA	Mbuti	0.267964	0.006708	39.944	19708
SEC001_Ancient_Sardinia_LCA	53_BRC022_Broion_CA	Mbuti	0.272506	0.004467	61.007	52904
SEC001_Ancient_Sardinia_LCA	253_GLR001_Gattolino	Mbuti	0.259828	0.004288	60.593	72633
SEC001_Ancient_Sardinia_LCA	254_GLR002_Gattolino	Mbuti	0.267436	0.004889	54.698	45695
SEC001_Ancient_Sardinia_LCA	256_GLR004_Gattolino	Mbuti	0.264092	0.004988	52.943	44565
SEC001_Ancient_Sardinia_LCA	591_LSC002_004_LaSassa	Mbuti	0.269226	0.00313	86.016	248400
SEC001_Ancient_Sardinia_LCA	592_LSC005_LSC013_LaSassa	Mbuti	0.261422	0.00487	53.682	47737
SEC001_Ancient_Sardinia_LCA	594_LSC011_LaSassa	Mbuti	0.267754	0.006501	41.184	23135
NOE001_Ancient_Sardinia_N	LON003_Ancient_Sardinia_N	Mbuti	0.271805	0.010441	26.032	7916
NOE001_Ancient_Sardinia_N	MA79_Ancient_Sardinia_N	Mbuti	0.27126	0.008114	33.433	12163
NOE001_Ancient_Sardinia_N	SUC008_Ancient_Sardinia_N	Mbuti	0.272657	0.007947	34.311	13122
NOE001_Ancient_Sardinia_N	I14675_Sardinia_Chalcolithic	Mbuti	0.279679	0.008017	34.886	13887
NOE001_Ancient_Sardinia_N	I14676_Sardinia_Chalcolithic	Mbuti	0.28444	0.007714	36.873	13939
NOE001_Ancient_Sardinia_N	I14677_Sardinia_Chalcolithic	Mbuti	0.266901	0.007985	33.424	13818
NOE001_Ancient_Sardinia_N	I14678_Sardinia_Chalcolithic	Mbuti	0.280816	0.007846	35.792	14017
NOE001_Ancient_Sardinia_N	I15941_Sardinia_Chalcolithic	Mbuti	0.270557	0.008278	32.682	13028
NOE001_Ancient_Sardinia_N	I15942_Sardinia_Chalcolithic	Mbuti	0.279948	0.008496	32.951	10927
NOE001_Ancient_Sardinia_N	I16164_Sardinia_Chalcolithic	Mbuti	0.269438	0.009358	28.793	10183
NOE001_Ancient_Sardinia_N	I16165_Sardinia_Chalcolithic	Mbuti	0.262118	0.008925	29.37	10107
NOE001_Ancient_Sardinia_N	I16166_Sardinia_Chalcolithic	Mbuti	0.268847	0.017683	15.204	2601
NOE001_Ancient_Sardinia_N	I15943_Sardinia_Neolithic	Mbuti	0.260839	0.01607	16.231	2832
NOE001_Ancient_Sardinia_N	I15945_Sardinia_Neolithic	Mbuti	0.27862	0.015383	18.112	3538
NOE001_Ancient_Sardinia_N	I15946_Sardinia_Neolithic	Mbuti	0.265173	0.009589	27.655	9160
NOE001_Ancient_Sardinia_N	I4936_Sicily_Chalcolithic	Mbuti	0.246047	0.036639	6.715	521
NOE001_Ancient_Sardinia_N	I4062_Sicily_MN	Mbuti	0.262224	0.007577	34.608	14573
NOE001_Ancient_Sardinia_N	I4063_Sicily_MN	Mbuti	0.264343	0.007399	35.726	15224
NOE001_Ancient_Sardinia_N	I4064_Sicily_MN	Mbuti	0.272583	0.008342	32.677	13265
NOE001_Ancient_Sardinia_N	I4065_Sicily_MN	Mbuti	0.269287	0.007865	34.238	14391
NOE001_Ancient_Sardinia_N	Hungary_MN	Mbuti	0.256671	0.007971	32.201	13623
NOE001_Ancient_Sardinia_N	Czech_Eneolithic	Mbuti	0.26454	0.007748	34.141	13590
NOE001_Ancient_Sardinia_N	Scotland_N	Mbuti	0.267644	0.00522	51.268	17189
NOE001_Ancient_Sardinia_N	Iberia_LN_C	Mbuti	0.267919	0.005566	48.137	16575
NOE001_Ancient_Sardinia_N	Anatolia_Boncuklu_N	Mbuti	0.257512	0.007628	33.759	14985
NOE001_Ancient_Sardinia_N	Anatolia_N	Mbuti	0.262934	0.005338	49.258	17209
NOE001_Ancient_Sardinia_N	Bulgaria_Varna_C	Mbuti	0.257239	0.009618	26.745	9004
NOE001_Ancient_Sardinia_N	Bulgaria_C	Mbuti	0.264508	0.005768	45.858	16002
NOE001_Ancient_Sardinia_N	Iberia_EN	Mbuti	0.264523	0.00585	45.218	16134
NOE001_Ancient_Sardinia_N	Poland_Globular_Amphora	Mbuti	0.268283	0.006667	40.24	14011
NOE001_Ancient_Sardinia_N	Iberia_C	Mbuti	0.268541	0.005364	50.065	17174
NOE001_Ancient_Sardinia_N	Germany_MN_Baalberge	Mbuti	0.266843	0.009894	26.969	8781
NOE001_Ancient_Sardinia_N	Germany_EN_LBK	Mbuti	0.268884	0.005313	50.61	16739
NOE001_Ancient_Sardinia_N	Hungary_MN_LBK	Mbuti	0.267548	0.005988	44.683	15790
NOE001_Ancient_Sardinia_N	Germany_MN_Salzmuende	Mbuti	0.256276	0.017364	14.759	2533
NOE001_Ancient_Sardinia_N	Iberia_MN	Mbuti	0.271492	0.005629	48.233	16314
NOE001_Ancient_Sardinia_N	Hungary_EN_Starcevo	Mbuti	0.263106	0.006648	39.577	15287
NOE001_Ancient_Sardinia_N	Hungary_LN_Tisza	Mbuti	0.265243	0.006931	38.27	15114
NOE001_Ancient_Sardinia_N	Serbia_EN	Mbuti	0.265782	0.005964	44.565	15650
NOE001_Ancient_Sardinia_N	Macedonia_N	Mbuti	0.264275	0.007655	34.525	14620
NOE001_Ancient_Sardinia_N	Sweden_TRB_MN	Mbuti	0.252967	0.007951	31.814	12536
NOE001_Ancient_Sardinia_N	Denmark_LN	Mbuti	0.224676	0.045775	4.908	371
NOE001_Ancient_Sardinia_N	RISE487_Italy_North_Remedello_C	Mbuti	0.231379	0.014943	15.484	3071
NOE001_Ancient_Sardinia_N	Germany_MN_Esperstedt	Mbuti	0.273243	0.008955	30.514	11439
NOE001_Ancient_Sardinia_N	Hungary_LN_Sopot	Mbuti	0.269817	0.00803	33.599	12111
NOE001_Ancient_Sardinia_N	Ukraine_Eneolithic_Trypillia	Mbuti	0.263636	0.010344	25.487	7193
NOE001_Ancient_Sardinia_N	Hungary_LN_Lengyel	Mbuti	0.264814	0.006451	41.049	15533
NOE001_Ancient_Sardinia_N	Hungary_EarlyC_Tiszapolgar	Mbuti	0.271929	0.008872	30.651	9876
NOE001_Ancient_Sardinia_N	Hungary_MN_ALBK_Szakalhat	Mbuti	0.263262	0.009089	28.965	9494
NOE001_Ancient_Sardinia_N	Hungary_LateC_Baden	Mbuti	0.267127	0.005593	47.76	16419
NOE001_Ancient_Sardinia_N	Hungary_MN_ALPc_Tiszadob	Mbuti	0.263655	0.006926	38.066	14571
NOE001_Ancient_Sardinia_N	Hungary_MN_ALPc_Szatmar	Mbuti	0.273608	0.007688	35.588	13800
NOE001_Ancient_Sardinia_N	Hungary_C_Balaton_Lasinja	Mbuti	0.268516	0.006171	43.515	15612
NOE001_Ancient_Sardinia_N	Anatolia_Kumtepe_N	Mbuti	0.236574	0.055968	4.227	227
NOE001_Ancient_Sardinia_N	Ireland_MN	Mbuti	0.269322	0.007677	35.083	15375
NOE001_Ancient_Sardinia_N	Croatia_N_Cardial	Mbuti	0.269626	0.006012	44.848	15345
NOE001_Ancient_Sardinia_N	Croatia_MN_Sopot	Mbuti	0.261939	0.006272	41.762	15424
NOE001_Ancient_Sardinia_N	Bulgaria_MalakPreslavets_N	Mbuti	0.264581	0.007371	35.894	12379
NOE001_Ancient_Sardinia_N	Hungary_MN_ALPc_III	Mbuti	0.267233	0.007634	35.004	13040
NOE001_Ancient_Sardinia_N	Romania_C	Mbuti	0.268073	0.007905	33.914	13692
NOE001_Ancient_Sardinia_N	Croatia_EN_Starcevo	Mbuti	0.250824	0.025478	9.845	1183
NOE001_Ancient_Sardinia_N	Hungary_MN_LBK_lc	Mbuti	0.336172	0.064801	5.188	222
NOE001_Ancient_Sardinia_N	Hungary_LN_Sopot_lc	Mbuti	0.20231	0.051179	3.953	191
NOE001_Ancient_Sardinia_N	Hungary_MN_ALPc_Esztar	Mbuti	0.263837	0.019755	13.355	2074
NOE001_Ancient_Sardinia_N	Hungary_MN_ALPc_I	Mbuti	0.26055	0.012307	21.171	5634
NOE001_Ancient_Sardinia_N	Hungary_MN_Vinca	Mbuti	0.267103	0.006887	38.781	14307
NOE001_Ancient_Sardinia_N	Romania_EN	Mbuti	0.26164	0.008091	32.339	13052
NOE001_Ancient_Sardinia_N	England_N	Mbuti	0.267263	0.005318	50.257	16821
NOE001_Ancient_Sardinia_N	Hungary_MN_ALPc_Szakalhat	Mbuti	0.272776	0.009573	28.495	9007
NOE001_Ancient_Sardinia_N	Hungary_Hunyadihalom_MCHA	Mbuti	0.250784	0.008857	28.316	10900
NOE001_Ancient_Sardinia_N	Hungary_LateC_Protoboleraz	Mbuti	0.268386	0.006041	44.431	15811
NOE001_Ancient_Sardinia_N	France_MN	Mbuti	0.270204	0.006383	42.333	15436
NOE001_Ancient_Sardinia_N	Bulgaria_N	Mbuti	0.251901	0.006126	41.117	15351
NOE001_Ancient_Sardinia_N	Bulgaria_Dzhulyunitsa_N	Mbuti	0.247351	0.013289	18.614	5002
NOE001_Ancient_Sardinia_N	Ukraine_Globular_Amphora	Mbuti	0.26756	0.006485	41.256	15393
NOE001_Ancient_Sardinia_N	Ukraine_EBA_GlobularAmphora	Mbuti	0.26344	0.007857	33.528	14751
NOE001_Ancient_Sardinia_N	Serbia_EN_Starcevo	Mbuti	0.259601	0.007891	32.899	13597
NOE001_Ancient_Sardinia_N	Austria_EN_LBK	Mbuti	0.262013	0.005497	47.663	16333
NOE001_Ancient_Sardinia_N	Croatia_LN_Starcevo	Mbuti	0.256428	0.007811	32.83	13481
NOE001_Ancient_Sardinia_N	Czech_N	Mbuti	0.268672	0.006672	40.271	15042
NOE001_Ancient_Sardinia_N	Iberia_C_BA	Mbuti	0.252113	0.007934	31.776	11617
NOE001_Ancient_Sardinia_N	Hungary_EN_Koros	Mbuti	0.271153	0.006772	40.04	15303
NOE001_Ancient_Sardinia_N	I4930_Italy_Sicily_C_o	Mbuti	0.241939	0.031784	7.612	782
NOE001_Ancient_Sardinia_N	Serbia_N	Mbuti	0.256224	0.014261	17.966	3558
NOE001_Ancient_Sardinia_N	Greece_N	Mbuti	0.26742	0.008216	32.548	13047
NOE001_Ancient_Sardinia_N	Iberia_LN	Mbuti	0.268168	0.00613	43.749	15757
NOE001_Ancient_Sardinia_N	Iberia_N_EBA	Mbuti	0.262261	0.01046	25.074	7027
NOE001_Ancient_Sardinia_N	Iberia_C_lc	Mbuti	0.238315	0.03795	6.28	480
NOE001_Ancient_Sardinia_N	Croatia_Vucedol	Mbuti	0.266661	0.015221	17.519	3312
NOE001_Ancient_Sardinia_N	Greece_Peloponnese_N	Mbuti	0.261086	0.005831	44.772	15935
NOE001_Ancient_Sardinia_N	Czech_Baalberge	Mbuti	0.259321	0.007747	33.475	14123
NOE001_Ancient_Sardinia_N	Gibraltar_N	Mbuti	0.27643	0.010174	27.171	7443
NOE001_Ancient_Sardinia_N	Iberia_N_C	Mbuti	0.266847	0.006667	40.022	15143
NOE001_Ancient_Sardinia_N	Iberia_MN_Cadiz	Mbuti	0.271825	0.008335	32.612	12524
NOE001_Ancient_Sardinia_N	Poland_TRB	Mbuti	0.261573	0.006139	42.611	15605
NOE001_Ancient_Sardinia_N	Poland_BKG	Mbuti	0.262011	0.005792	45.235	16107
NOE001_Ancient_Sardinia_N	Poland_GAC	Mbuti	0.264029	0.007978	33.093	13958
NOE001_Ancient_Sardinia_N	Poland_Koszyce_GAC	Mbuti	0.261074	0.005704	45.77	16300
NOE001_Ancient_Sardinia_N	Poland_Sandomierz_GAC	Mbuti	0.256638	0.007947	32.293	11530
NOE001_Ancient_Sardinia_N	Poland_Ksiaznice_GAC	Mbuti	0.262395	0.007161	36.64	13797
NOE001_Ancient_Sardinia_N	Poland_Mierzanowice_GAC	Mbuti	0.247129	0.011843	20.866	5323
NOE001_Ancient_Sardinia_N	Poland_Wilczyce_GAC	Mbuti	0.27833	0.012964	21.469	5373
NOE001_Ancient_Sardinia_N	Iberia_MN_BA	Mbuti	0.26203	0.005977	43.841	15906
NOE001_Ancient_Sardinia_N	Sweden_Megalithic	Mbuti	0.253939	0.005951	42.67	16023
NOE001_Ancient_Sardinia_N	Ireland_Megalithic	Mbuti	0.259299	0.005642	45.959	16161
NOE001_Ancient_Sardinia_N	Czech_Megalithic	Mbuti	0.264092	0.008307	31.791	12009
NOE001_Ancient_Sardinia_N	Scotland_Megalithic	Mbuti	0.250071	0.012212	20.477	5290
NOE001_Ancient_Sardinia_N	Wales_LN	Mbuti	0.264612	0.011325	23.365	5866
NOE001_Ancient_Sardinia_N	Wales_C	Mbuti	0.27115	0.008759	30.957	10701
NOE001_Ancient_Sardinia_N	R1014.SG_Italy_C	Mbuti	0.244359	0.009846	24.817	7771
NOE001_Ancient_Sardinia_N	R10.SG_Italy_N	Mbuti	0.251286	0.008354	30.081	12133
NOE001_Ancient_Sardinia_N	R16.SG_Italy_N	Mbuti	0.258212	0.010972	23.533	6670
NOE001_Ancient_Sardinia_N	R17.SG_Italy_N	Mbuti	0.272066	0.010729	25.357	7039
NOE001_Ancient_Sardinia_N	R18.SG_Italy_N	Mbuti	0.267403	0.010215	26.177	7520
NOE001_Ancient_Sardinia_N	R19.SG_Italy_N	Mbuti	0.274438	0.011453	23.961	6458
NOE001_Ancient_Sardinia_N	R22.SG_Italy_C_BA	Mbuti	0.282051	0.010113	27.89	8586
NOE001_Ancient_Sardinia_N	R24.SG_Italy_C_BA	Mbuti	0.268818	0.010758	24.988	6951
NOE001_Ancient_Sardinia_N	R25.SG_Italy_C_BA	Mbuti	0.271163	0.01063	25.508	7093
NOE001_Ancient_Sardinia_N	R26.SG_Italy_C_BA	Mbuti	0.272366	0.011473	23.739	6681
NOE001_Ancient_Sardinia_N	R27.SG_Italy_C_BA	Mbuti	0.269601	0.010111	26.664	8223
NOE001_Ancient_Sardinia_N	R28.SG_Italy_C_BA	Mbuti	0.26642	0.009934	26.82	8577
NOE001_Ancient_Sardinia_N	R29.SG_Italy_C_BA	Mbuti	0.257389	0.010364	24.834	7354
NOE001_Ancient_Sardinia_N	R2.SG_Italy_N	Mbuti	0.252324	0.007623	33.099	15144
NOE001_Ancient_Sardinia_N	R3.SG_Italy_N	Mbuti	0.266653	0.007922	33.658	15214
NOE001_Ancient_Sardinia_N	R4.SG_Italy_C	Mbuti	0.261285	0.007573	34.5	15067
NOE001_Ancient_Sardinia_N	R5.SG_Italy_C	Mbuti	0.260728	0.00804	32.428	12881
NOE001_Ancient_Sardinia_N	R8.SG_Italy_N	Mbuti	0.270768	0.011283	23.998	6640
NOE001_Ancient_Sardinia_N	R9.SG_Italy_N	Mbuti	0.262432	0.007433	35.306	15199
NOE001_Ancient_Sardinia_N	Hungary_EarlyC_Tiszapolgar_Bodrogkeresztur	Mbuti	0.262601	0.008118	32.349	13580
NOE001_Ancient_Sardinia_N	Germany_N	Mbuti	0.291222	0.018373	15.851	2499
NOE001_Ancient_Sardinia_N	Germany_EN_LBK_Stuttgart	Mbuti	0.263662	0.006584	40.047	15388
NOE001_Ancient_Sardinia_N	Hungary_MN_ALPc	Mbuti	0.263266	0.006325	41.624	15438
NOE001_Ancient_Sardinia_N	Hungary_MN_ALPc_Bukk	Mbuti	0.265958	0.007845	33.901	14021
NOE001_Ancient_Sardinia_N	Hungary_LBK_MN	Mbuti	0.259143	0.007392	35.058	15371
NOE001_Ancient_Sardinia_N	Wales_N	Mbuti	0.263646	0.013639	19.33	4160
NOE001_Ancient_Sardinia_N	50_BRC001_023_Broion_CA	Mbuti	0.250737	0.014967	16.753	3225
NOE001_Ancient_Sardinia_N	52_BRC013_Broion_CA	Mbuti	0.252887	0.027073	9.341	971
NOE001_Ancient_Sardinia_N	53_BRC022_Broion_CA	Mbuti	0.244736	0.017954	13.631	2572
NOE001_Ancient_Sardinia_N	253_GLR001_Gattolino	Mbuti	0.23097	0.014679	15.735	3478
NOE001_Ancient_Sardinia_N	254_GLR002_Gattolino	Mbuti	0.256707	0.017371	14.778	2158
NOE001_Ancient_Sardinia_N	256_GLR004_Gattolino	Mbuti	0.264148	0.01852	14.263	2142
NOE001_Ancient_Sardinia_N	591_LSC002_004_LaSassa	Mbuti	0.263745	0.007907	33.354	11795
NOE001_Ancient_Sardinia_N	592_LSC005_LSC013_LaSassa	Mbuti	0.257481	0.016096	15.997	2422
NOE001_Ancient_Sardinia_N	594_LSC011_LaSassa	Mbuti	0.275601	0.027294	10.097	1114
LON003_Ancient_Sardinia_N	MA79_Ancient_Sardinia_N	Mbuti	0.273152	0.00368	74.231	116172
LON003_Ancient_Sardinia_N	SUC008_Ancient_Sardinia_N	Mbuti	0.275871	0.003634	75.909	126302
LON003_Ancient_Sardinia_N	I14675_Sardinia_Chalcolithic	Mbuti	0.274531	0.003576	76.763	132858
LON003_Ancient_Sardinia_N	I14676_Sardinia_Chalcolithic	Mbuti	0.273732	0.003598	76.085	134572
LON003_Ancient_Sardinia_N	I14677_Sardinia_Chalcolithic	Mbuti	0.274363	0.003478	78.883	132576
LON003_Ancient_Sardinia_N	I14678_Sardinia_Chalcolithic	Mbuti	0.274119	0.003615	75.839	135260
LON003_Ancient_Sardinia_N	I15941_Sardinia_Chalcolithic	Mbuti	0.280518	0.003691	75.997	123690
LON003_Ancient_Sardinia_N	I15942_Sardinia_Chalcolithic	Mbuti	0.278563	0.003872	71.948	101129
LON003_Ancient_Sardinia_N	I16164_Sardinia_Chalcolithic	Mbuti	0.277817	0.003893	71.37	92702
LON003_Ancient_Sardinia_N	I16165_Sardinia_Chalcolithic	Mbuti	0.274981	0.003894	70.615	93992
LON003_Ancient_Sardinia_N	I16166_Sardinia_Chalcolithic	Mbuti	0.270164	0.006227	43.383	22671
LON003_Ancient_Sardinia_N	I15943_Sardinia_Neolithic	Mbuti	0.281045	0.006643	42.309	25221
LON003_Ancient_Sardinia_N	I15945_Sardinia_Neolithic	Mbuti	0.282533	0.005942	47.546	31831
LON003_Ancient_Sardinia_N	I15946_Sardinia_Neolithic	Mbuti	0.279454	0.00414	67.506	83492
LON003_Ancient_Sardinia_N	I4936_Sicily_Chalcolithic	Mbuti	0.272274	0.014106	19.302	4346
LON003_Ancient_Sardinia_N	I4062_Sicily_MN	Mbuti	0.271887	0.003334	81.558	142362
LON003_Ancient_Sardinia_N	I4063_Sicily_MN	Mbuti	0.271772	0.003477	78.155	150797
LON003_Ancient_Sardinia_N	I4064_Sicily_MN	Mbuti	0.27273	0.003605	75.657	127442
LON003_Ancient_Sardinia_N	I4065_Sicily_MN	Mbuti	0.27531	0.003637	75.699	140580
LON003_Ancient_Sardinia_N	Hungary_MN	Mbuti	0.270331	0.003657	73.93	131076
LON003_Ancient_Sardinia_N	Czech_Eneolithic	Mbuti	0.269508	0.003619	74.461	130270
LON003_Ancient_Sardinia_N	Scotland_N	Mbuti	0.271984	0.002632	103.351	170800
LON003_Ancient_Sardinia_N	Iberia_LN_C	Mbuti	0.271305	0.00268	101.23	165084
LON003_Ancient_Sardinia_N	Anatolia_Boncuklu_N	Mbuti	0.264899	0.003336	79.402	148771
LON003_Ancient_Sardinia_N	Anatolia_N	Mbuti	0.268052	0.002617	102.425	171407
LON003_Ancient_Sardinia_N	Bulgaria_Varna_C	Mbuti	0.268054	0.003939	68.048	82888
LON003_Ancient_Sardinia_N	Bulgaria_C	Mbuti	0.26851	0.002791	96.193	157087
LON003_Ancient_Sardinia_N	Iberia_EN	Mbuti	0.272066	0.002868	94.847	160019
LON003_Ancient_Sardinia_N	Poland_Globular_Amphora	Mbuti	0.268983	0.003049	88.22	133508
LON003_Ancient_Sardinia_N	Iberia_C	Mbuti	0.2727	0.002604	104.729	170292
LON003_Ancient_Sardinia_N	Germany_MN_Baalberge	Mbuti	0.27326	0.003758	72.717	84241
LON003_Ancient_Sardinia_N	Germany_EN_LBK	Mbuti	0.271868	0.002664	102.064	166507
LON003_Ancient_Sardinia_N	Hungary_MN_LBK	Mbuti	0.267385	0.00289	92.515	155418
LON003_Ancient_Sardinia_N	Germany_MN_Salzmuende	Mbuti	0.266274	0.006196	42.973	23348
LON003_Ancient_Sardinia_N	Iberia_MN	Mbuti	0.273183	0.002691	101.516	161441
LON003_Ancient_Sardinia_N	Hungary_EN_Starcevo	Mbuti	0.269925	0.003047	88.578	150128
LON003_Ancient_Sardinia_N	Hungary_LN_Tisza	Mbuti	0.266099	0.003106	85.672	150070
LON003_Ancient_Sardinia_N	Serbia_EN	Mbuti	0.272031	0.002875	94.633	155244
LON003_Ancient_Sardinia_N	Macedonia_N	Mbuti	0.272202	0.003554	76.589	144010
LON003_Ancient_Sardinia_N	Sweden_TRB_MN	Mbuti	0.266148	0.003657	72.787	122420
LON003_Ancient_Sardinia_N	Denmark_LN	Mbuti	0.242852	0.014536	16.707	3515
LON003_Ancient_Sardinia_N	RISE487_Italy_North_Remedello_C	Mbuti	0.262908	0.005669	46.378	30407
LON003_Ancient_Sardinia_N	Germany_MN_Esperstedt	Mbuti	0.271603	0.003728	72.85	120215
LON003_Ancient_Sardinia_N	Hungary_LN_Sopot	Mbuti	0.273023	0.003559	76.711	114995
LON003_Ancient_Sardinia_N	Ukraine_Eneolithic_Trypillia	Mbuti	0.268302	0.004004	67.007	66883
LON003_Ancient_Sardinia_N	Hungary_LN_Lengyel	Mbuti	0.269237	0.002871	93.788	152358
LON003_Ancient_Sardinia_N	Hungary_EarlyC_Tiszapolgar	Mbuti	0.273354	0.003712	73.65	92970
LON003_Ancient_Sardinia_N	Hungary_MN_ALBK_Szakalhat	Mbuti	0.272951	0.003806	71.711	88868
LON003_Ancient_Sardinia_N	Hungary_LateC_Baden	Mbuti	0.271572	0.002644	102.702	163242
LON003_Ancient_Sardinia_N	Hungary_MN_ALPc_Tiszadob	Mbuti	0.268529	0.003085	87.045	141175
LON003_Ancient_Sardinia_N	Hungary_MN_ALPc_Szatmar	Mbuti	0.274623	0.003322	82.674	132422
LON003_Ancient_Sardinia_N	Hungary_C_Balaton_Lasinja	Mbuti	0.269343	0.002978	90.442	153734
LON003_Ancient_Sardinia_N	Anatolia_Kumtepe_N	Mbuti	0.250911	0.02057	12.198	1770
LON003_Ancient_Sardinia_N	Ireland_MN	Mbuti	0.270447	0.003385	79.905	153940
LON003_Ancient_Sardinia_N	Croatia_N_Cardial	Mbuti	0.272848	0.003039	89.787	150459
LON003_Ancient_Sardinia_N	Croatia_MN_Sopot	Mbuti	0.272381	0.002972	91.635	152031
LON003_Ancient_Sardinia_N	Bulgaria_MalakPreslavets_N	Mbuti	0.269942	0.003142	85.921	115763
LON003_Ancient_Sardinia_N	Hungary_MN_ALPc_III	Mbuti	0.268647	0.003516	76.397	123637
LON003_Ancient_Sardinia_N	Romania_C	Mbuti	0.266598	0.003676	72.523	130824
LON003_Ancient_Sardinia_N	Croatia_EN_Starcevo	Mbuti	0.279268	0.00913	30.589	10654
LON003_Ancient_Sardinia_N	Hungary_MN_LBK_lc	Mbuti	0.313467	0.020396	15.369	1909
LON003_Ancient_Sardinia_N	Hungary_LN_Sopot_lc	Mbuti	0.260706	0.020388	12.787	1878
LON003_Ancient_Sardinia_N	Hungary_MN_ALPc_Esztar	Mbuti	0.270496	0.007332	36.892	19017
LON003_Ancient_Sardinia_N	Hungary_MN_ALPc_I	Mbuti	0.269549	0.004703	57.316	52303
LON003_Ancient_Sardinia_N	Hungary_MN_Vinca	Mbuti	0.269027	0.0032	84.063	138863
LON003_Ancient_Sardinia_N	Romania_EN	Mbuti	0.273722	0.003599	76.051	123472
LON003_Ancient_Sardinia_N	England_N	Mbuti	0.271798	0.002641	102.909	167240
LON003_Ancient_Sardinia_N	Hungary_MN_ALPc_Szakalhat	Mbuti	0.274709	0.003922	70.044	86192
LON003_Ancient_Sardinia_N	Hungary_Hunyadihalom_MCHA	Mbuti	0.264908	0.00386	68.63	103648
LON003_Ancient_Sardinia_N	Hungary_LateC_Protoboleraz	Mbuti	0.267931	0.00287	93.371	156653
LON003_Ancient_Sardinia_N	France_MN	Mbuti	0.27565	0.003026	91.096	151718
LON003_Ancient_Sardinia_N	Bulgaria_N	Mbuti	0.268608	0.002963	90.65	150180
LON003_Ancient_Sardinia_N	Bulgaria_Dzhulyunitsa_N	Mbuti	0.268728	0.004997	53.774	46267
LON003_Ancient_Sardinia_N	Ukraine_Globular_Amphora	Mbuti	0.266684	0.002998	88.946	151626
LON003_Ancient_Sardinia_N	Ukraine_EBA_GlobularAmphora	Mbuti	0.270658	0.003489	77.585	144017
LON003_Ancient_Sardinia_N	Serbia_EN_Starcevo	Mbuti	0.270943	0.003584	75.588	131756
LON003_Ancient_Sardinia_N	Austria_EN_LBK	Mbuti	0.27139	0.002725	99.587	162714
LON003_Ancient_Sardinia_N	Croatia_LN_Starcevo	Mbuti	0.273157	0.003635	75.153	130733
LON003_Ancient_Sardinia_N	Czech_N	Mbuti	0.270833	0.003071	88.198	147757
LON003_Ancient_Sardinia_N	Iberia_C_BA	Mbuti	0.26957	0.003647	73.917	110055
LON003_Ancient_Sardinia_N	Hungary_EN_Koros	Mbuti	0.269225	0.003252	82.793	151232
LON003_Ancient_Sardinia_N	I4930_Italy_Sicily_C_o	Mbuti	0.260259	0.011278	23.076	6868
LON003_Ancient_Sardinia_N	Serbia_N	Mbuti	0.270543	0.005878	46.025	33317
LON003_Ancient_Sardinia_N	Greece_N	Mbuti	0.267525	0.003692	72.467	125131
LON003_Ancient_Sardinia_N	Iberia_LN	Mbuti	0.273938	0.002883	95.025	155695
LON003_Ancient_Sardinia_N	Iberia_N_EBA	Mbuti	0.274929	0.004503	61.058	66811
LON003_Ancient_Sardinia_N	Iberia_C_lc	Mbuti	0.279427	0.013692	20.408	4371
LON003_Ancient_Sardinia_N	Croatia_Vucedol	Mbuti	0.273849	0.005772	47.443	31176
LON003_Ancient_Sardinia_N	Greece_Peloponnese_N	Mbuti	0.267608	0.002835	94.399	158573
LON003_Ancient_Sardinia_N	Czech_Baalberge	Mbuti	0.267132	0.003462	77.172	137596
LON003_Ancient_Sardinia_N	Gibraltar_N	Mbuti	0.279752	0.004506	62.082	67323
LON003_Ancient_Sardinia_N	Iberia_N_C	Mbuti	0.273364	0.003191	85.656	149391
LON003_Ancient_Sardinia_N	Iberia_MN_Cadiz	Mbuti	0.274469	0.003776	72.686	117795
LON003_Ancient_Sardinia_N	Poland_TRB	Mbuti	0.266934	0.002934	90.979	155841
LON003_Ancient_Sardinia_N	Poland_BKG	Mbuti	0.265909	0.002784	95.504	160549
LON003_Ancient_Sardinia_N	Poland_GAC	Mbuti	0.265848	0.003569	74.491	138768
LON003_Ancient_Sardinia_N	Poland_Koszyce_GAC	Mbuti	0.266363	0.002744	97.062	162490
LON003_Ancient_Sardinia_N	Poland_Sandomierz_GAC	Mbuti	0.271113	0.003586	75.597	115180
LON003_Ancient_Sardinia_N	Poland_Ksiaznice_GAC	Mbuti	0.269756	0.003175	84.973	138299
LON003_Ancient_Sardinia_N	Poland_Mierzanowice_GAC	Mbuti	0.265765	0.004651	57.137	52618
LON003_Ancient_Sardinia_N	Poland_Wilczyce_GAC	Mbuti	0.26662	0.004436	60.098	54072
LON003_Ancient_Sardinia_N	Iberia_MN_BA	Mbuti	0.267792	0.002909	92.053	158491
LON003_Ancient_Sardinia_N	Sweden_Megalithic	Mbuti	0.26596	0.002885	92.188	160070
LON003_Ancient_Sardinia_N	Ireland_Megalithic	Mbuti	0.271038	0.002817	96.211	160847
LON003_Ancient_Sardinia_N	Czech_Megalithic	Mbuti	0.268136	0.003763	71.258	117214
LON003_Ancient_Sardinia_N	Scotland_Megalithic	Mbuti	0.274954	0.00463	59.387	51498
LON003_Ancient_Sardinia_N	Wales_LN	Mbuti	0.273506	0.004538	60.268	54210
LON003_Ancient_Sardinia_N	Wales_C	Mbuti	0.276777	0.003738	74.052	100012
LON003_Ancient_Sardinia_N	R1014.SG_Italy_C	Mbuti	0.269991	0.004184	64.524	77664
LON003_Ancient_Sardinia_N	R10.SG_Italy_N	Mbuti	0.270608	0.003599	75.193	120612
LON003_Ancient_Sardinia_N	R16.SG_Italy_N	Mbuti	0.269022	0.004316	62.337	66507
LON003_Ancient_Sardinia_N	R17.SG_Italy_N	Mbuti	0.268082	0.004184	64.076	69613
LON003_Ancient_Sardinia_N	R18.SG_Italy_N	Mbuti	0.27074	0.004112	65.839	73817
LON003_Ancient_Sardinia_N	R19.SG_Italy_N	Mbuti	0.261475	0.0044	59.428	64686
LON003_Ancient_Sardinia_N	R22.SG_Italy_C_BA	Mbuti	0.269644	0.003904	69.072	85676
LON003_Ancient_Sardinia_N	R24.SG_Italy_C_BA	Mbuti	0.271937	0.004152	65.501	69218
LON003_Ancient_Sardinia_N	R25.SG_Italy_C_BA	Mbuti	0.269515	0.004087	65.949	69569
LON003_Ancient_Sardinia_N	R26.SG_Italy_C_BA	Mbuti	0.270945	0.004347	62.325	65902
LON003_Ancient_Sardinia_N	R27.SG_Italy_C_BA	Mbuti	0.270323	0.004377	61.766	81019
LON003_Ancient_Sardinia_N	R28.SG_Italy_C_BA	Mbuti	0.276014	0.004074	67.751	84690
LON003_Ancient_Sardinia_N	R29.SG_Italy_C_BA	Mbuti	0.273021	0.00419	65.161	72010
LON003_Ancient_Sardinia_N	R2.SG_Italy_N	Mbuti	0.27459	0.003531	77.771	150953
LON003_Ancient_Sardinia_N	R3.SG_Italy_N	Mbuti	0.269885	0.003534	76.366	151900
LON003_Ancient_Sardinia_N	R4.SG_Italy_C	Mbuti	0.271921	0.003629	74.939	150857
LON003_Ancient_Sardinia_N	R5.SG_Italy_C	Mbuti	0.275467	0.003478	79.206	127560
LON003_Ancient_Sardinia_N	R8.SG_Italy_N	Mbuti	0.267408	0.004246	62.975	67316
LON003_Ancient_Sardinia_N	R9.SG_Italy_N	Mbuti	0.269712	0.003501	77.044	151921
LON003_Ancient_Sardinia_N	Hungary_EarlyC_Tiszapolgar_Bodrogkeresztur	Mbuti	0.273542	0.003575	76.513	131346
LON003_Ancient_Sardinia_N	Germany_N	Mbuti	0.274821	0.006486	42.372	22945
LON003_Ancient_Sardinia_N	Germany_EN_LBK_Stuttgart	Mbuti	0.268684	0.00335	80.208	153848
LON003_Ancient_Sardinia_N	Hungary_MN_ALPc	Mbuti	0.271979	0.002978	91.342	151790
LON003_Ancient_Sardinia_N	Hungary_MN_ALPc_Bukk	Mbuti	0.269402	0.003528	76.368	135963
LON003_Ancient_Sardinia_N	Hungary_LBK_MN	Mbuti	0.266773	0.003443	77.488	153942
LON003_Ancient_Sardinia_N	Wales_N	Mbuti	0.272578	0.004932	55.272	38792
LON003_Ancient_Sardinia_N	50_BRC001_023_Broion_CA	Mbuti	0.267352	0.005668	47.167	31208
LON003_Ancient_Sardinia_N	52_BRC013_Broion_CA	Mbuti	0.26559	0.00964	27.551	9224
LON003_Ancient_Sardinia_N	53_BRC022_Broion_CA	Mbuti	0.267226	0.006252	42.74	25257
LON003_Ancient_Sardinia_N	253_GLR001_Gattolino	Mbuti	0.265947	0.005132	51.823	34622
LON003_Ancient_Sardinia_N	254_GLR002_Gattolino	Mbuti	0.267712	0.006939	38.579	21513
LON003_Ancient_Sardinia_N	256_GLR004_Gattolino	Mbuti	0.25925	0.006503	39.864	21171
LON003_Ancient_Sardinia_N	591_LSC002_004_LaSassa	Mbuti	0.271148	0.00378	71.737	117258
LON003_Ancient_Sardinia_N	592_LSC005_LSC013_LaSassa	Mbuti	0.260028	0.006221	41.8	22968
LON003_Ancient_Sardinia_N	594_LSC011_LaSassa	Mbuti	0.269406	0.009216	29.233	11012
MA79_Ancient_Sardinia_N	SUC008_Ancient_Sardinia_N	Mbuti	0.274106	0.003108	88.187	219185
MA79_Ancient_Sardinia_N	I14675_Sardinia_Chalcolithic	Mbuti	0.273675	0.003162	86.558	230352
MA79_Ancient_Sardinia_N	I14676_Sardinia_Chalcolithic	Mbuti	0.267842	0.003163	84.672	233809
MA79_Ancient_Sardinia_N	I14677_Sardinia_Chalcolithic	Mbuti	0.273154	0.00314	86.981	229784
MA79_Ancient_Sardinia_N	I14678_Sardinia_Chalcolithic	Mbuti	0.272698	0.003169	86.059	235466
MA79_Ancient_Sardinia_N	I15941_Sardinia_Chalcolithic	Mbuti	0.27374	0.003271	83.677	210127
MA79_Ancient_Sardinia_N	I15942_Sardinia_Chalcolithic	Mbuti	0.275897	0.003368	81.924	168371
MA79_Ancient_Sardinia_N	I16164_Sardinia_Chalcolithic	Mbuti	0.272812	0.003538	77.119	150143
MA79_Ancient_Sardinia_N	I16165_Sardinia_Chalcolithic	Mbuti	0.27343	0.003305	82.732	154229
MA79_Ancient_Sardinia_N	I16166_Sardinia_Chalcolithic	Mbuti	0.273688	0.005236	52.266	35488
MA79_Ancient_Sardinia_N	I15943_Sardinia_Neolithic	Mbuti	0.277246	0.005219	53.126	39916
MA79_Ancient_Sardinia_N	I15945_Sardinia_Neolithic	Mbuti	0.273895	0.004745	57.721	50883
MA79_Ancient_Sardinia_N	I15946_Sardinia_Neolithic	Mbuti	0.27538	0.003557	77.43	135433
MA79_Ancient_Sardinia_N	I4936_Sicily_Chalcolithic	Mbuti	0.25998	0.010929	23.787	6977
MA79_Ancient_Sardinia_N	I4062_Sicily_MN	Mbuti	0.269468	0.002973	90.65	251885
MA79_Ancient_Sardinia_N	I4063_Sicily_MN	Mbuti	0.270196	0.003045	88.745	272228
MA79_Ancient_Sardinia_N	I4064_Sicily_MN	Mbuti	0.271911	0.003119	87.185	218936
MA79_Ancient_Sardinia_N	I4065_Sicily_MN	Mbuti	0.268274	0.003038	88.295	248318
MA79_Ancient_Sardinia_N	Hungary_MN	Mbuti	0.268386	0.002963	90.567	227067
MA79_Ancient_Sardinia_N	Czech_Eneolithic	Mbuti	0.269015	0.003079	87.374	224770
MA79_Ancient_Sardinia_N	Scotland_N	Mbuti	0.270816	0.002361	114.681	308966
MA79_Ancient_Sardinia_N	Iberia_LN_C	Mbuti	0.268508	0.002391	112.309	298867
MA79_Ancient_Sardinia_N	Anatolia_Boncuklu_N	Mbuti	0.261672	0.002929	89.324	268732
MA79_Ancient_Sardinia_N	Anatolia_N	Mbuti	0.265689	0.002329	114.055	310197
MA79_Ancient_Sardinia_N	Bulgaria_Varna_C	Mbuti	0.259991	0.003301	78.752	137586
MA79_Ancient_Sardinia_N	Bulgaria_C	Mbuti	0.267978	0.002408	111.27	281288
MA79_Ancient_Sardinia_N	Iberia_EN	Mbuti	0.269198	0.002492	108.043	289327
MA79_Ancient_Sardinia_N	Poland_Globular_Amphora	Mbuti	0.268435	0.002614	102.684	230197
MA79_Ancient_Sardinia_N	Iberia_C	Mbuti	0.27036	0.002347	115.182	307890
MA79_Ancient_Sardinia_N	Germany_MN_Baalberge	Mbuti	0.266505	0.003094	86.129	149727
MA79_Ancient_Sardinia_N	Germany_EN_LBK	Mbuti	0.26872	0.002368	113.466	301489
MA79_Ancient_Sardinia_N	Hungary_MN_LBK	Mbuti	0.269355	0.002594	103.851	279922
MA79_Ancient_Sardinia_N	Germany_MN_Salzmuende	Mbuti	0.264738	0.004955	53.432	40121
MA79_Ancient_Sardinia_N	Iberia_MN	Mbuti	0.27018	0.002435	110.959	290731
MA79_Ancient_Sardinia_N	Hungary_EN_Starcevo	Mbuti	0.268592	0.00268	100.21	268590
MA79_Ancient_Sardinia_N	Hungary_LN_Tisza	Mbuti	0.264807	0.00281	94.24	270006
MA79_Ancient_Sardinia_N	Serbia_EN	Mbuti	0.26623	0.002513	105.949	279467
MA79_Ancient_Sardinia_N	Macedonia_N	Mbuti	0.269474	0.003116	86.477	255899
MA79_Ancient_Sardinia_N	Sweden_TRB_MN	Mbuti	0.266168	0.003185	83.565	214593
MA79_Ancient_Sardinia_N	Denmark_LN	Mbuti	0.248697	0.011949	20.813	5586
MA79_Ancient_Sardinia_N	RISE487_Italy_North_Remedello_C	Mbuti	0.263666	0.004404	59.866	55103
MA79_Ancient_Sardinia_N	Germany_MN_Esperstedt	Mbuti	0.269436	0.003084	87.36	227204
MA79_Ancient_Sardinia_N	Hungary_LN_Sopot	Mbuti	0.270519	0.003065	88.262	200763
MA79_Ancient_Sardinia_N	Ukraine_Eneolithic_Trypillia	Mbuti	0.264103	0.003528	74.849	111243
MA79_Ancient_Sardinia_N	Hungary_LN_Lengyel	Mbuti	0.267649	0.002534	105.627	272514
MA79_Ancient_Sardinia_N	Hungary_EarlyC_Tiszapolgar	Mbuti	0.270209	0.003063	88.207	160450
MA79_Ancient_Sardinia_N	Hungary_MN_ALBK_Szakalhat	Mbuti	0.269108	0.003069	87.689	151679
MA79_Ancient_Sardinia_N	Hungary_LateC_Baden	Mbuti	0.270712	0.002371	114.172	295298
MA79_Ancient_Sardinia_N	Hungary_MN_ALPc_Tiszadob	Mbuti	0.267175	0.002599	102.781	249765
MA79_Ancient_Sardinia_N	Hungary_MN_ALPc_Szatmar	Mbuti	0.271636	0.002941	92.358	230420
MA79_Ancient_Sardinia_N	Hungary_C_Balaton_Lasinja	Mbuti	0.265688	0.002508	105.937	276524
MA79_Ancient_Sardinia_N	Anatolia_Kumtepe_N	Mbuti	0.27049	0.016131	16.769	3141
MA79_Ancient_Sardinia_N	Ireland_MN	Mbuti	0.267466	0.003014	88.737	279321
MA79_Ancient_Sardinia_N	Croatia_N_Cardial	Mbuti	0.269688	0.002682	100.563	268483
MA79_Ancient_Sardinia_N	Croatia_MN_Sopot	Mbuti	0.268328	0.002614	102.647	272468
MA79_Ancient_Sardinia_N	Bulgaria_MalakPreslavets_N	Mbuti	0.263751	0.002731	96.581	194480
MA79_Ancient_Sardinia_N	Hungary_MN_ALPc_III	Mbuti	0.269302	0.002919	92.263	213780
MA79_Ancient_Sardinia_N	Romania_C	Mbuti	0.265909	0.003133	84.87	226179
MA79_Ancient_Sardinia_N	Croatia_EN_Starcevo	Mbuti	0.271836	0.007616	35.691	17648
MA79_Ancient_Sardinia_N	Hungary_MN_LBK_lc	Mbuti	0.250907	0.016086	15.598	3210
MA79_Ancient_Sardinia_N	Hungary_LN_Sopot_lc	Mbuti	0.251928	0.016608	15.169	3141
MA79_Ancient_Sardinia_N	Hungary_MN_ALPc_Esztar	Mbuti	0.263062	0.005359	49.092	31316
MA79_Ancient_Sardinia_N	Hungary_MN_ALPc_I	Mbuti	0.265856	0.00379	70.151	86802
MA79_Ancient_Sardinia_N	Hungary_MN_Vinca	Mbuti	0.269222	0.002665	101.022	246222
MA79_Ancient_Sardinia_N	Romania_EN	Mbuti	0.266469	0.003114	85.569	210033
MA79_Ancient_Sardinia_N	England_N	Mbuti	0.269541	0.002363	114.069	302823
MA79_Ancient_Sardinia_N	Hungary_MN_ALPc_Szakalhat	Mbuti	0.269263	0.003198	84.188	152648
MA79_Ancient_Sardinia_N	Hungary_Hunyadihalom_MCHA	Mbuti	0.267749	0.00319	83.922	180864
MA79_Ancient_Sardinia_N	Hungary_LateC_Protoboleraz	Mbuti	0.265914	0.002565	103.679	283230
MA79_Ancient_Sardinia_N	France_MN	Mbuti	0.27268	0.002668	102.214	270967
MA79_Ancient_Sardinia_N	Bulgaria_N	Mbuti	0.265543	0.0025	106.22	267051
MA79_Ancient_Sardinia_N	Bulgaria_Dzhulyunitsa_N	Mbuti	0.264876	0.004121	64.275	77088
MA79_Ancient_Sardinia_N	Ukraine_Globular_Amphora	Mbuti	0.266677	0.002709	98.439	271777
MA79_Ancient_Sardinia_N	Ukraine_EBA_GlobularAmphora	Mbuti	0.265591	0.002994	88.721	255082
MA79_Ancient_Sardinia_N	Serbia_EN_Starcevo	Mbuti	0.269671	0.003092	87.222	230436
MA79_Ancient_Sardinia_N	Austria_EN_LBK	Mbuti	0.270059	0.002416	111.784	294537
MA79_Ancient_Sardinia_N	Croatia_LN_Starcevo	Mbuti	0.266904	0.00304	87.805	228016
MA79_Ancient_Sardinia_N	Czech_N	Mbuti	0.271243	0.002665	101.784	263077
MA79_Ancient_Sardinia_N	Iberia_C_BA	Mbuti	0.268168	0.003067	87.451	187259
MA79_Ancient_Sardinia_N	Hungary_EN_Koros	Mbuti	0.268803	0.002796	96.125	272050
MA79_Ancient_Sardinia_N	I4930_Italy_Sicily_C_o	Mbuti	0.26431	0.008512	31.051	11686
MA79_Ancient_Sardinia_N	Serbia_N	Mbuti	0.272538	0.004606	59.164	57684
MA79_Ancient_Sardinia_N	Greece_N	Mbuti	0.270693	0.003098	87.378	216328
MA79_Ancient_Sardinia_N	Iberia_LN	Mbuti	0.270266	0.002516	107.418	279608
MA79_Ancient_Sardinia_N	Iberia_N_EBA	Mbuti	0.26793	0.003629	73.826	113619
MA79_Ancient_Sardinia_N	Iberia_C_lc	Mbuti	0.284371	0.011157	25.487	7240
MA79_Ancient_Sardinia_N	Croatia_Vucedol	Mbuti	0.269632	0.00456	59.132	53751
MA79_Ancient_Sardinia_N	Greece_Peloponnese_N	Mbuti	0.263072	0.00248	106.063	286155
MA79_Ancient_Sardinia_N	Czech_Baalberge	Mbuti	0.264504	0.003117	84.847	241689
MA79_Ancient_Sardinia_N	Gibraltar_N	Mbuti	0.274422	0.00379	72.404	108944
MA79_Ancient_Sardinia_N	Iberia_N_C	Mbuti	0.268134	0.002589	103.558	266848
MA79_Ancient_Sardinia_N	Iberia_MN_Cadiz	Mbuti	0.273589	0.003326	82.249	199475
MA79_Ancient_Sardinia_N	Poland_TRB	Mbuti	0.264536	0.002482	106.575	282807
MA79_Ancient_Sardinia_N	Poland_BKG	Mbuti	0.264429	0.002407	109.845	291439
MA79_Ancient_Sardinia_N	Poland_GAC	Mbuti	0.261303	0.002998	87.17	250904
MA79_Ancient_Sardinia_N	Poland_Koszyce_GAC	Mbuti	0.266369	0.002426	109.813	294683
MA79_Ancient_Sardinia_N	Poland_Sandomierz_GAC	Mbuti	0.264238	0.002983	88.575	207915
MA79_Ancient_Sardinia_N	Poland_Ksiaznice_GAC	Mbuti	0.26858	0.002709	99.132	249961
MA79_Ancient_Sardinia_N	Poland_Mierzanowice_GAC	Mbuti	0.265224	0.003497	75.846	94632
MA79_Ancient_Sardinia_N	Poland_Wilczyce_GAC	Mbuti	0.267168	0.003691	72.378	97394
MA79_Ancient_Sardinia_N	Iberia_MN_BA	Mbuti	0.267842	0.002575	104.008	287472
MA79_Ancient_Sardinia_N	Sweden_Megalithic	Mbuti	0.265902	0.002514	105.748	290337
MA79_Ancient_Sardinia_N	Ireland_Megalithic	Mbuti	0.267212	0.002494	107.138	291842
MA79_Ancient_Sardinia_N	Czech_Megalithic	Mbuti	0.262959	0.003108	84.607	205328
MA79_Ancient_Sardinia_N	Scotland_Megalithic	Mbuti	0.267195	0.003564	74.963	92450
MA79_Ancient_Sardinia_N	Wales_LN	Mbuti	0.268844	0.003639	73.88	90937
MA79_Ancient_Sardinia_N	Wales_C	Mbuti	0.270383	0.003321	81.413	169368
MA79_Ancient_Sardinia_N	R1014.SG_Italy_C	Mbuti	0.270185	0.003427	78.83	140880
MA79_Ancient_Sardinia_N	R10.SG_Italy_N	Mbuti	0.268327	0.003264	82.206	218032
MA79_Ancient_Sardinia_N	R16.SG_Italy_N	Mbuti	0.263901	0.003681	71.697	120802
MA79_Ancient_Sardinia_N	R17.SG_Italy_N	Mbuti	0.268482	0.003436	78.142	127164
MA79_Ancient_Sardinia_N	R18.SG_Italy_N	Mbuti	0.270643	0.003341	81.019	134092
MA79_Ancient_Sardinia_N	R19.SG_Italy_N	Mbuti	0.268369	0.003671	73.106	117872
MA79_Ancient_Sardinia_N	R22.SG_Italy_C_BA	Mbuti	0.271943	0.003411	79.714	155555
MA79_Ancient_Sardinia_N	R24.SG_Italy_C_BA	Mbuti	0.271373	0.003514	77.233	125612
MA79_Ancient_Sardinia_N	R25.SG_Italy_C_BA	Mbuti	0.272421	0.003598	75.709	126372
MA79_Ancient_Sardinia_N	R26.SG_Italy_C_BA	Mbuti	0.266278	0.003652	72.918	119372
MA79_Ancient_Sardinia_N	R27.SG_Italy_C_BA	Mbuti	0.272152	0.003501	77.727	147135
MA79_Ancient_Sardinia_N	R28.SG_Italy_C_BA	Mbuti	0.272941	0.003526	77.41	153728
MA79_Ancient_Sardinia_N	R29.SG_Italy_C_BA	Mbuti	0.268117	0.003655	73.36	129818
MA79_Ancient_Sardinia_N	R2.SG_Italy_N	Mbuti	0.266045	0.003019	88.12	273837
MA79_Ancient_Sardinia_N	R3.SG_Italy_N	Mbuti	0.266135	0.003081	86.373	275394
MA79_Ancient_Sardinia_N	R4.SG_Italy_C	Mbuti	0.266649	0.003057	87.221	273573
MA79_Ancient_Sardinia_N	R5.SG_Italy_C	Mbuti	0.266454	0.003097	86.032	230844
MA79_Ancient_Sardinia_N	R8.SG_Italy_N	Mbuti	0.266955	0.003547	75.265	122796
MA79_Ancient_Sardinia_N	R9.SG_Italy_N	Mbuti	0.268354	0.003028	88.635	275497
MA79_Ancient_Sardinia_N	Hungary_EarlyC_Tiszapolgar_Bodrogkeresztur	Mbuti	0.271412	0.003088	87.883	232560
MA79_Ancient_Sardinia_N	Germany_N	Mbuti	0.273268	0.005446	50.178	36535
MA79_Ancient_Sardinia_N	Germany_EN_LBK_Stuttgart	Mbuti	0.266814	0.00296	90.144	279139
MA79_Ancient_Sardinia_N	Hungary_MN_ALPc	Mbuti	0.26878	0.002601	103.324	271086
MA79_Ancient_Sardinia_N	Hungary_MN_ALPc_Bukk	Mbuti	0.265029	0.00308	86.051	237498
MA79_Ancient_Sardinia_N	Hungary_LBK_MN	Mbuti	0.264369	0.003045	86.824	279255
MA79_Ancient_Sardinia_N	Wales_N	Mbuti	0.269954	0.004037	66.877	64959
MA79_Ancient_Sardinia_N	50_BRC001_023_Broion_CA	Mbuti	0.266546	0.00445	59.899	55943
MA79_Ancient_Sardinia_N	52_BRC013_Broion_CA	Mbuti	0.271959	0.007139	38.096	16746
MA79_Ancient_Sardinia_N	53_BRC022_Broion_CA	Mbuti	0.262198	0.004815	54.451	45216
MA79_Ancient_Sardinia_N	253_GLR001_Gattolino	Mbuti	0.266488	0.004272	62.375	61918
MA79_Ancient_Sardinia_N	254_GLR002_Gattolino	Mbuti	0.269296	0.005195	51.835	38971
MA79_Ancient_Sardinia_N	256_GLR004_Gattolino	Mbuti	0.263594	0.005125	51.433	37984
MA79_Ancient_Sardinia_N	591_LSC002_004_LaSassa	Mbuti	0.264498	0.003155	83.84	212453
MA79_Ancient_Sardinia_N	592_LSC005_LSC013_LaSassa	Mbuti	0.259289	0.004746	54.634	40988
MA79_Ancient_Sardinia_N	594_LSC011_LaSassa	Mbuti	0.27468	0.006867	40.001	19848
SUC008_Ancient_Sardinia_N	I14675_Sardinia_Chalcolithic	Mbuti	0.278603	0.003286	84.778	251302
SUC008_Ancient_Sardinia_N	I14676_Sardinia_Chalcolithic	Mbuti	0.276851	0.003065	90.335	255337
SUC008_Ancient_Sardinia_N	I14677_Sardinia_Chalcolithic	Mbuti	0.275046	0.003127	87.965	250602
SUC008_Ancient_Sardinia_N	I14678_Sardinia_Chalcolithic	Mbuti	0.280673	0.003105	90.387	256828
SUC008_Ancient_Sardinia_N	I15941_Sardinia_Chalcolithic	Mbuti	0.274388	0.0034	80.7	228539
SUC008_Ancient_Sardinia_N	I15942_Sardinia_Chalcolithic	Mbuti	0.279397	0.003353	83.335	182673
SUC008_Ancient_Sardinia_N	I16164_Sardinia_Chalcolithic	Mbuti	0.27628	0.00344	80.312	161795
SUC008_Ancient_Sardinia_N	I16165_Sardinia_Chalcolithic	Mbuti	0.278829	0.003478	80.159	167463
SUC008_Ancient_Sardinia_N	I16166_Sardinia_Chalcolithic	Mbuti	0.279348	0.005039	55.438	38736
SUC008_Ancient_Sardinia_N	I15943_Sardinia_Neolithic	Mbuti	0.281299	0.005232	53.767	43228
SUC008_Ancient_Sardinia_N	I15945_Sardinia_Neolithic	Mbuti	0.276204	0.004629	59.666	55458
SUC008_Ancient_Sardinia_N	I15946_Sardinia_Neolithic	Mbuti	0.28083	0.003553	79.042	147381
SUC008_Ancient_Sardinia_N	I4936_Sicily_Chalcolithic	Mbuti	0.271753	0.010309	26.361	7720
SUC008_Ancient_Sardinia_N	I4062_Sicily_MN	Mbuti	0.277901	0.003104	89.525	276278
SUC008_Ancient_Sardinia_N	I4063_Sicily_MN	Mbuti	0.27492	0.002872	95.731	299634
SUC008_Ancient_Sardinia_N	I4064_Sicily_MN	Mbuti	0.27574	0.003394	81.254	239438
SUC008_Ancient_Sardinia_N	I4065_Sicily_MN	Mbuti	0.275215	0.003074	89.526	272236
SUC008_Ancient_Sardinia_N	Hungary_MN	Mbuti	0.27226	0.003032	89.79	245798
SUC008_Ancient_Sardinia_N	Czech_Eneolithic	Mbuti	0.273001	0.00313	87.209	242797
SUC008_Ancient_Sardinia_N	Scotland_N	Mbuti	0.273995	0.002327	117.725	341406
SUC008_Ancient_Sardinia_N	Iberia_LN_C	Mbuti	0.273486	0.002363	115.753	330849
SUC008_Ancient_Sardinia_N	Anatolia_Boncuklu_N	Mbuti	0.265564	0.002885	92.053	297753
SUC008_Ancient_Sardinia_N	Anatolia_N	Mbuti	0.270647	0.002312	117.054	343678
SUC008_Ancient_Sardinia_N	Bulgaria_Varna_C	Mbuti	0.266537	0.003312	80.476	148386
SUC008_Ancient_Sardinia_N	Bulgaria_C	Mbuti	0.271587	0.002498	108.739	308324
SUC008_Ancient_Sardinia_N	Iberia_EN	Mbuti	0.274796	0.002535	108.405	319762
SUC008_Ancient_Sardinia_N	Poland_Globular_Amphora	Mbuti	0.269597	0.002638	102.197	249185
SUC008_Ancient_Sardinia_N	Iberia_C	Mbuti	0.275251	0.002301	119.602	340300
SUC008_Ancient_Sardinia_N	Germany_MN_Baalberge	Mbuti	0.276353	0.003157	87.533	164580
SUC008_Ancient_Sardinia_N	Germany_EN_LBK	Mbuti	0.272621	0.002378	114.658	333748
SUC008_Ancient_Sardinia_N	Hungary_MN_LBK	Mbuti	0.271743	0.002484	109.416	306796
SUC008_Ancient_Sardinia_N	Germany_MN_Salzmuende	Mbuti	0.272397	0.004905	55.536	43473
SUC008_Ancient_Sardinia_N	Iberia_MN	Mbuti	0.273731	0.002423	112.959	320034
SUC008_Ancient_Sardinia_N	Hungary_EN_Starcevo	Mbuti	0.273563	0.002648	103.29	293661
SUC008_Ancient_Sardinia_N	Hungary_LN_Tisza	Mbuti	0.270495	0.002722	99.376	298463
SUC008_Ancient_Sardinia_N	Serbia_EN	Mbuti	0.273677	0.0026	105.274	308320
SUC008_Ancient_Sardinia_N	Macedonia_N	Mbuti	0.270777	0.003074	88.078	281240
SUC008_Ancient_Sardinia_N	Sweden_TRB_MN	Mbuti	0.270458	0.003148	85.922	235636
SUC008_Ancient_Sardinia_N	Denmark_LN	Mbuti	0.227333	0.011026	20.617	6044
SUC008_Ancient_Sardinia_N	RISE487_Italy_North_Remedello_C	Mbuti	0.270196	0.004431	60.977	61736
SUC008_Ancient_Sardinia_N	Germany_MN_Esperstedt	Mbuti	0.277267	0.003078	90.071	252946
SUC008_Ancient_Sardinia_N	Hungary_LN_Sopot	Mbuti	0.273579	0.002938	93.132	217386
SUC008_Ancient_Sardinia_N	Ukraine_Eneolithic_Trypillia	Mbuti	0.270184	0.003412	79.192	120446
SUC008_Ancient_Sardinia_N	Hungary_LN_Lengyel	Mbuti	0.272335	0.002526	107.8	298300
SUC008_Ancient_Sardinia_N	Hungary_EarlyC_Tiszapolgar	Mbuti	0.272368	0.003125	87.152	173945
SUC008_Ancient_Sardinia_N	Hungary_MN_ALBK_Szakalhat	Mbuti	0.270734	0.003147	86.023	164541
SUC008_Ancient_Sardinia_N	Hungary_LateC_Baden	Mbuti	0.273976	0.00238	115.097	325391
SUC008_Ancient_Sardinia_N	Hungary_MN_ALPc_Tiszadob	Mbuti	0.272583	0.002719	100.249	272622
SUC008_Ancient_Sardinia_N	Hungary_MN_ALPc_Szatmar	Mbuti	0.275086	0.003026	90.902	249791
SUC008_Ancient_Sardinia_N	Hungary_C_Balaton_Lasinja	Mbuti	0.270205	0.002578	104.804	303017
SUC008_Ancient_Sardinia_N	Anatolia_Kumtepe_N	Mbuti	0.260184	0.015797	16.471	3507
SUC008_Ancient_Sardinia_N	Ireland_MN	Mbuti	0.26931	0.003063	87.916	309414
SUC008_Ancient_Sardinia_N	Croatia_N_Cardial	Mbuti	0.275538	0.002642	104.285	292882
SUC008_Ancient_Sardinia_N	Croatia_MN_Sopot	Mbuti	0.272318	0.002625	103.738	299836
SUC008_Ancient_Sardinia_N	Bulgaria_MalakPreslavets_N	Mbuti	0.269824	0.002611	103.338	210157
SUC008_Ancient_Sardinia_N	Hungary_MN_ALPc_III	Mbuti	0.272556	0.003047	89.442	231475
SUC008_Ancient_Sardinia_N	Romania_C	Mbuti	0.266225	0.003046	87.394	245205
SUC008_Ancient_Sardinia_N	Croatia_EN_Starcevo	Mbuti	0.273748	0.007265	37.681	19102
SUC008_Ancient_Sardinia_N	Hungary_MN_LBK_lc	Mbuti	0.263036	0.014348	18.333	3513
SUC008_Ancient_Sardinia_N	Hungary_LN_Sopot_lc	Mbuti	0.279797	0.0163	17.166	3414
SUC008_Ancient_Sardinia_N	Hungary_MN_ALPc_Esztar	Mbuti	0.270737	0.005242	51.649	33923
SUC008_Ancient_Sardinia_N	Hungary_MN_ALPc_I	Mbuti	0.267724	0.003802	70.412	93772
SUC008_Ancient_Sardinia_N	Hungary_MN_Vinca	Mbuti	0.27437	0.002704	101.468	268929
SUC008_Ancient_Sardinia_N	Romania_EN	Mbuti	0.269888	0.003226	83.661	227360
SUC008_Ancient_Sardinia_N	England_N	Mbuti	0.274602	0.002359	116.387	335143
SUC008_Ancient_Sardinia_N	Hungary_MN_ALPc_Szakalhat	Mbuti	0.274992	0.002976	92.399	166996
SUC008_Ancient_Sardinia_N	Hungary_Hunyadihalom_MCHA	Mbuti	0.276167	0.003112	88.749	196610
SUC008_Ancient_Sardinia_N	Hungary_LateC_Protoboleraz	Mbuti	0.271549	0.002483	109.347	311383
SUC008_Ancient_Sardinia_N	France_MN	Mbuti	0.275496	0.002693	102.292	296846
SUC008_Ancient_Sardinia_N	Bulgaria_N	Mbuti	0.271155	0.002563	105.801	292041
SUC008_Ancient_Sardinia_N	Bulgaria_Dzhulyunitsa_N	Mbuti	0.266495	0.004039	65.981	83705
SUC008_Ancient_Sardinia_N	Ukraine_Globular_Amphora	Mbuti	0.270831	0.00264	102.573	297882
SUC008_Ancient_Sardinia_N	Ukraine_EBA_GlobularAmphora	Mbuti	0.268109	0.003007	89.171	278577
SUC008_Ancient_Sardinia_N	Serbia_EN_Starcevo	Mbuti	0.272453	0.003287	82.897	252248
SUC008_Ancient_Sardinia_N	Austria_EN_LBK	Mbuti	0.273559	0.002401	113.917	325169
[truncated: 9,936 more rows]

## Sheet: Bronze Age
Population 1	Population 2	Outgroup	f_3	std. err	Z	SNPs
ORC008_Ancient_Sardinia_Nuragic	SUC005_Ancient_Sardinia_EBA	Mbuti	0.275845	0.003227	85.49	245301
ORC008_Ancient_Sardinia_Nuragic	SUA003_Ancient_Sardinia_Nuragic	Mbuti	0.273077	0.0042	65.02	62099
ORC008_Ancient_Sardinia_Nuragic	S1252_Ancient_Sardinia_EBA	Mbuti	0.280174	0.003678	76.173	127704
ORC008_Ancient_Sardinia_Nuragic	S1253_Ancient_Sardinia_EBA	Mbuti	0.282809	0.008779	32.215	11599
ORC008_Ancient_Sardinia_Nuragic	SUA005_Ancient_Sardinia_EBA	Mbuti	0.269535	0.008321	32.392	12510
ORC008_Ancient_Sardinia_Nuragic	SUC009_Ancient_Sardinia_EBA	Mbuti	0.277504	0.003278	84.647	240220
ORC008_Ancient_Sardinia_Nuragic	ORC003_Ancient_Sardinia_Nuragic	Mbuti	0.273467	0.003132	87.309	260731
ORC008_Ancient_Sardinia_Nuragic	MA88_Ancient_Sardinia_EBA	Mbuti	0.274153	0.003191	85.909	231260
ORC008_Ancient_Sardinia_Nuragic	SUC004_Ancient_Sardinia_EBA	Mbuti	0.277098	0.003148	88.033	244267
ORC008_Ancient_Sardinia_Nuragic	MA110_Ancient_Sardinia_Nuragic	Mbuti	0.274919	0.003097	88.783	301367
ORC008_Ancient_Sardinia_Nuragic	MA82_Ancient_Sardinia_Nuragic	Mbuti	0.273564	0.00319	85.761	206257
ORC008_Ancient_Sardinia_Nuragic	ISB001_Ancient_Sardinia_EBA	Mbuti	0.278773	0.003159	88.244	253354
ORC008_Ancient_Sardinia_Nuragic	MA78_Ancient_Sardinia_EBA	Mbuti	0.270597	0.00462	58.577	50614
ORC008_Ancient_Sardinia_Nuragic	SUC001_Ancient_Sardinia_EBA	Mbuti	0.275348	0.003281	83.913	232977
ORC008_Ancient_Sardinia_Nuragic	PJU002_Ancient_Sardinia_EBA	Mbuti	0.275132	0.004899	56.157	47233
ORC008_Ancient_Sardinia_Nuragic	MA85_Ancient_Sardinia_EBA	Mbuti	0.266698	0.004188	63.679	63248
ORC008_Ancient_Sardinia_Nuragic	SUA001_Ancient_Sardinia_Nuragic	Mbuti	0.27283	0.003206	85.095	246063
ORC008_Ancient_Sardinia_Nuragic	ORC001_Ancient_Sardinia_Nuragic	Mbuti	0.281104	0.003156	89.077	247323
ORC008_Ancient_Sardinia_Nuragic	ORC007_Ancient_Sardinia_Nuragic	Mbuti	0.274036	0.003144	87.175	259004
ORC008_Ancient_Sardinia_Nuragic	ORC005_Ancient_Sardinia_Nuragic	Mbuti	0.275011	0.003177	86.562	253827
ORC008_Ancient_Sardinia_Nuragic	LON001_Ancient_Sardinia_EBA	Mbuti	0.278634	0.003197	87.145	245810
ORC008_Ancient_Sardinia_Nuragic	ISC001_Ancient_Sardinia_Nuragic	Mbuti	0.274038	0.003133	87.479	257904
ORC008_Ancient_Sardinia_Nuragic	SUA002_Ancient_Sardinia_EBA	Mbuti	0.273102	0.003265	83.656	229278
ORC008_Ancient_Sardinia_Nuragic	SUC006_Ancient_Sardinia_EBA	Mbuti	0.279972	0.003349	83.588	198820
ORC008_Ancient_Sardinia_Nuragic	SUC007_Ancient_Sardinia_EBA	Mbuti	0.271973	0.003235	84.072	222335
ORC008_Ancient_Sardinia_Nuragic	SUC003_Ancient_Sardinia_EBA	Mbuti	0.27735	0.003162	87.723	230158
ORC008_Ancient_Sardinia_Nuragic	ORC004_Ancient_Sardinia_Nuragic	Mbuti	0.273757	0.003479	78.7	157557
ORC008_Ancient_Sardinia_Nuragic	S1250_Ancient_Sardinia_EBA	Mbuti	0.27777	0.007947	34.954	14462
ORC008_Ancient_Sardinia_Nuragic	MA138_Ancient_Sardinia_Nuragic	Mbuti	0.275879	0.00608	45.377	28999
ORC008_Ancient_Sardinia_Nuragic	ORC009_Ancient_Sardinia_Nuragic	Mbuti	0.275856	0.003245	85.011	259408
ORC008_Ancient_Sardinia_Nuragic	MA87_Ancient_Sardinia_Nuragic	Mbuti	0.271544	0.008163	33.267	12249
ORC008_Ancient_Sardinia_Nuragic	SUA006_Ancient_Sardinia_EBA	Mbuti	0.274995	0.003757	73.198	110681
ORC008_Ancient_Sardinia_Nuragic	MA112_Ancient_Sardinia_Nuragic	Mbuti	0.272274	0.004626	58.852	52817
ORC008_Ancient_Sardinia_Nuragic	SUA007_Ancient_Sardinia_EBA	Mbuti	0.280297	0.004051	69.194	73717
ORC008_Ancient_Sardinia_Nuragic	S1249_Ancient_Sardinia_EBA	Mbuti	0.283915	0.005292	53.653	38064
ORC008_Ancient_Sardinia_Nuragic	ORC006_Ancient_Sardinia_Nuragic	Mbuti	0.275774	0.003296	83.68	246646
ORC008_Ancient_Sardinia_Nuragic	Formentera_MBA	Mbuti	0.268699	0.003163	84.956	251798
ORC008_Ancient_Sardinia_Nuragic	Mallorca_EBA	Mbuti	0.266978	0.003966	67.319	91584
ORC008_Ancient_Sardinia_Nuragic	Menorca_LBA	Mbuti	0.268869	0.003164	84.987	255849
ORC008_Ancient_Sardinia_Nuragic	I3642_Sardinia_BA	Mbuti	0.278562	0.00528	52.76	40031
ORC008_Ancient_Sardinia_Nuragic	I3741_Sardinia_BA	Mbuti	0.280502	0.003321	84.454	234278
ORC008_Ancient_Sardinia_Nuragic	I3743_Sardinia_BA	Mbuti	0.277777	0.003175	87.493	246421
ORC008_Ancient_Sardinia_Nuragic	I10364_Sardinia_BA	Mbuti	0.277163	0.003245	85.411	211068
ORC008_Ancient_Sardinia_Nuragic	I10502_Sardinia_BA	Mbuti	0.266768	0.00803	33.223	13209
ORC008_Ancient_Sardinia_Nuragic	I10552_Sardinia_BA	Mbuti	0.285326	0.003166	90.124	262347
ORC008_Ancient_Sardinia_Nuragic	I10553_Sardinia_BA	Mbuti	0.277903	0.003291	84.444	254860
ORC008_Ancient_Sardinia_Nuragic	I10554_Sardinia_BA	Mbuti	0.279453	0.003202	87.28	251769
ORC008_Ancient_Sardinia_Nuragic	I16161_Sardinia_BA	Mbuti	0.278478	0.003276	84.999	228787
ORC008_Ancient_Sardinia_Nuragic	I16168_Sardinia_BA	Mbuti	0.274177	0.003533	77.606	137174
ORC008_Ancient_Sardinia_Nuragic	I16169_Sardinia_BA	Mbuti	0.278227	0.003486	79.806	147040
ORC008_Ancient_Sardinia_Nuragic	I16170_Sardinia_BA	Mbuti	0.278168	0.003246	85.683	185529
ORC008_Ancient_Sardinia_Nuragic	I16183_Sardinia_BA	Mbuti	0.277801	0.004394	63.226	56736
ORC008_Ancient_Sardinia_Nuragic	I10365_Sardinia_BA	Mbuti	0.274819	0.003364	81.687	181021
ORC008_Ancient_Sardinia_Nuragic	I3122_Sicily_EBA	Mbuti	0.275772	0.003081	89.508	280429
ORC008_Ancient_Sardinia_Nuragic	I7774_Sicily_EBA	Mbuti	0.290094	0.010729	27.039	7777
ORC008_Ancient_Sardinia_Nuragic	I7796_Sicily_EBA	Mbuti	0.26897	0.004571	58.849	53292
ORC008_Ancient_Sardinia_Nuragic	I7800_Sicily_EBA	Mbuti	0.268444	0.007748	34.646	15501
ORC008_Ancient_Sardinia_Nuragic	I7805_Sicily_EBA	Mbuti	0.267253	0.007403	36.101	17308
ORC008_Ancient_Sardinia_Nuragic	I7807_Sicily_EBA	Mbuti	0.271726	0.004539	59.871	61068
ORC008_Ancient_Sardinia_Nuragic	I11442_Sicily_EBA	Mbuti	0.272672	0.003201	85.185	240367
ORC008_Ancient_Sardinia_Nuragic	I3123_Sicily_EBA	Mbuti	0.266154	0.003054	87.143	279651
ORC008_Ancient_Sardinia_Nuragic	I3124_Sicily_EBA	Mbuti	0.266152	0.002965	89.766	278664
ORC008_Ancient_Sardinia_Nuragic	I8561_Sicily_EBA	Mbuti	0.269473	0.003095	87.08	280565
ORC008_Ancient_Sardinia_Nuragic	I11443_Sicily_EBA	Mbuti	0.26494	0.003072	86.25	242353
ORC008_Ancient_Sardinia_Nuragic	I3876_Sicily_LBA	Mbuti	0.265895	0.003086	86.162	245254
ORC008_Ancient_Sardinia_Nuragic	I3878_Sicily_LBA	Mbuti	0.269865	0.003084	87.506	265682
ORC008_Ancient_Sardinia_Nuragic	I10371_Sicily_LBA	Mbuti	0.268416	0.008437	31.813	12117
ORC008_Ancient_Sardinia_Nuragic	I10372_Sicily_LBA	Mbuti	0.268863	0.003092	86.943	247719
ORC008_Ancient_Sardinia_Nuragic	I3125_Sicily_MBA	Mbuti	0.265855	0.003038	87.509	281227
ORC008_Ancient_Sardinia_Nuragic	I4109_Sicily_MBA	Mbuti	0.265242	0.003086	85.95	258295
ORC008_Ancient_Sardinia_Nuragic	England_MBA	Mbuti	0.259914	0.002381	109.176	338206
ORC008_Ancient_Sardinia_Nuragic	Czech_BellBeaker	Mbuti	0.260964	0.002305	113.225	352757
ORC008_Ancient_Sardinia_Nuragic	Hungary_EBA_Protonagyrev	Mbuti	0.262502	0.00295	88.995	260843
ORC008_Ancient_Sardinia_Nuragic	Hungary_EBA_BellBeaker	Mbuti	0.26115	0.002448	106.694	334651
ORC008_Ancient_Sardinia_Nuragic	Czech_EBA	Mbuti	0.257544	0.002418	106.498	323933
ORC008_Ancient_Sardinia_Nuragic	Greece_Minoan_Lassithi	Mbuti	0.264266	0.002475	106.78	319162
ORC008_Ancient_Sardinia_Nuragic	Greece_BA_Mycenaean	Mbuti	0.254037	0.002769	91.746	205047
ORC008_Ancient_Sardinia_Nuragic	Greece_BA_Mycenaean_Pylos	Mbuti	0.246352	0.003346	73.619	133421
ORC008_Ancient_Sardinia_Nuragic	Greece_Crete_Armenoi	Mbuti	0.276571	0.007899	35.014	15726
ORC008_Ancient_Sardinia_Nuragic	Greece_Minoan_Odigitria	Mbuti	0.26399	0.003635	72.626	93159
ORC008_Ancient_Sardinia_Nuragic	Bulgaria_EBA_Ezero	Mbuti	0.269565	0.006455	41.764	23685
ORC008_Ancient_Sardinia_Nuragic	Bulgaria_BeliBreyag_EBA	Mbuti	0.264627	0.003542	74.719	132674
ORC008_Ancient_Sardinia_Nuragic	England_BellBeaker	Mbuti	0.259109	0.002347	110.389	349210
ORC008_Ancient_Sardinia_Nuragic	Iberia_BA	Mbuti	0.26738	0.002394	111.7	345293
ORC008_Ancient_Sardinia_Nuragic	I2478_Italy_North_BellBeaker	Mbuti	0.264547	0.003326	79.544	203875
ORC008_Ancient_Sardinia_Nuragic	Russia_Srubnaya	Mbuti	0.256706	0.002406	106.715	339950
ORC008_Ancient_Sardinia_Nuragic	Russia_Poltavka	Mbuti	0.248344	0.002462	100.881	333888
ORC008_Ancient_Sardinia_Nuragic	Russia_Potapovka	Mbuti	0.25452	0.003111	81.807	199047
ORC008_Ancient_Sardinia_Nuragic	Russia_EBA_Yamnaya_Samara	Mbuti	0.24838	0.00238	104.341	337490
ORC008_Ancient_Sardinia_Nuragic	Iberia_BellBeaker	Mbuti	0.270727	0.00251	107.853	332920
ORC008_Ancient_Sardinia_Nuragic	Germany_BellBeaker	Mbuti	0.260001	0.002312	112.443	350382
ORC008_Ancient_Sardinia_Nuragic	Germany_EBA_Unetice	Mbuti	0.259191	0.00247	104.915	327453
ORC008_Ancient_Sardinia_Nuragic	France_BellBeaker_lowSteppe	Mbuti	0.271713	0.002909	93.391	239521
ORC008_Ancient_Sardinia_Nuragic	France_BellBeaker	Mbuti	0.260209	0.00256	101.66	306290
ORC008_Ancient_Sardinia_Nuragic	Denmark_BA	Mbuti	0.257459	0.004786	53.796	42187
ORC008_Ancient_Sardinia_Nuragic	Poland_Unetice_EBA	Mbuti	0.253545	0.003001	84.486	239079
ORC008_Ancient_Sardinia_Nuragic	Sweden_BA	Mbuti	0.25703	0.004357	58.999	57485
ORC008_Ancient_Sardinia_Nuragic	Russia_EBA_Yamnaya_Kalmykia	Mbuti	0.246374	0.002561	96.211	312078
ORC008_Ancient_Sardinia_Nuragic	Hungary_MBA_Vatya	Mbuti	0.262153	0.002699	97.139	285472
ORC008_Ancient_Sardinia_Nuragic	Denmark_LBA	Mbuti	0.253079	0.005334	47.449	32415
ORC008_Ancient_Sardinia_Nuragic	Hungary_Maros_EBA	Mbuti	0.25481	0.003245	78.514	135478
ORC008_Ancient_Sardinia_Nuragic	Russia_Sintashta_MLBA	Mbuti	0.253856	0.002792	90.934	286197
ORC008_Ancient_Sardinia_Nuragic	Germany_BA	Mbuti	0.264921	0.005172	51.225	36298
ORC008_Ancient_Sardinia_Nuragic	RISE486_Italy_North_Remedello_EBA	Mbuti	0.270384	0.004642	58.25	55716
ORC008_Ancient_Sardinia_Nuragic	Russia_Mezhovskaya	Mbuti	0.2471	0.002818	87.684	305786
ORC008_Ancient_Sardinia_Nuragic	Russia_Kalmykia_EBA_Yamnaya	Mbuti	0.250655	0.003201	78.305	146797
ORC008_Ancient_Sardinia_Nuragic	Russia_EBA	Mbuti	0.239413	0.004144	57.769	62439
ORC008_Ancient_Sardinia_Nuragic	Montenegro_LBA	Mbuti	0.264793	0.010348	25.589	7419
ORC008_Ancient_Sardinia_Nuragic	Lithuania_LBA	Mbuti	0.23695	0.011494	20.615	5407
ORC008_Ancient_Sardinia_Nuragic	Ukraine_EBA_Yamnaya	Mbuti	0.248591	0.002909	85.445	271017
ORC008_Ancient_Sardinia_Nuragic	Bulgaria_MLBA	Mbuti	0.253014	0.003015	83.923	263253
ORC008_Ancient_Sardinia_Nuragic	Bulgaria_EBA	Mbuti	0.265643	0.002624	101.248	307112
ORC008_Ancient_Sardinia_Nuragic	Ireland_BA	Mbuti	0.256238	0.002579	99.35	328146
ORC008_Ancient_Sardinia_Nuragic	Iberia_BA_Cogotas	Mbuti	0.271407	0.002993	90.669	175333
ORC008_Ancient_Sardinia_Nuragic	Netherlands_BellBeaker	Mbuti	0.258877	0.00249	103.966	321395
ORC008_Ancient_Sardinia_Nuragic	Netherlands_BA	Mbuti	0.260305	0.002779	93.675	280901
ORC008_Ancient_Sardinia_Nuragic	Croatia_LateC_EBA_Vucedol	Mbuti	0.261349	0.006922	37.756	18816
ORC008_Ancient_Sardinia_Nuragic	Poland_BellBeaker	Mbuti	0.260545	0.002689	96.879	304631
ORC008_Ancient_Sardinia_Nuragic	Scotland_MBA	Mbuti	0.259437	0.00258	100.567	305324
ORC008_Ancient_Sardinia_Nuragic	Wales_EBA	Mbuti	0.267694	0.005979	44.769	27064
ORC008_Ancient_Sardinia_Nuragic	Scotland_LBA	Mbuti	0.261462	0.002507	104.28	312384
ORC008_Ancient_Sardinia_Nuragic	Croatia_MBA	Mbuti	0.265404	0.002794	94.98	278316
ORC008_Ancient_Sardinia_Nuragic	Czech_EBA_Protounetice	Mbuti	0.261533	0.006153	42.508	29729
ORC008_Ancient_Sardinia_Nuragic	Czech_EBA_Unetice	Mbuti	0.260706	0.003314	78.673	142807
ORC008_Ancient_Sardinia_Nuragic	Hungary_LC_EBA_Baden_Yamnaya	Mbuti	0.270632	0.002775	97.534	273303
ORC008_Ancient_Sardinia_Nuragic	Switzerland_BellBeaker	Mbuti	0.259801	0.003597	72.232	90532
ORC008_Ancient_Sardinia_Nuragic	I2477_Italy_North_BellBeaker	Mbuti	0.270661	0.003263	82.954	254657
ORC008_Ancient_Sardinia_Nuragic	Scotland_BellBeaker	Mbuti	0.259852	0.002771	93.776	271467
ORC008_Ancient_Sardinia_Nuragic	Poland_ChopiceVeseleCulture	Mbuti	0.256383	0.002776	92.349	275891
ORC008_Ancient_Sardinia_Nuragic	Poland_EBA	Mbuti	0.257473	0.002659	96.828	318564
ORC008_Ancient_Sardinia_Nuragic	Iberia_EBA	Mbuti	0.268082	0.003346	80.122	166544
ORC008_Ancient_Sardinia_Nuragic	England_LBA	Mbuti	0.258628	0.003988	64.851	97490
ORC008_Ancient_Sardinia_Nuragic	I1979_Italy_North_BellBeaker	Mbuti	0.26402	0.00356	74.172	118914
ORC008_Ancient_Sardinia_Nuragic	Iberia_North_BA_Africa	Mbuti	0.261727	0.003805	68.782	114777
ORC008_Ancient_Sardinia_Nuragic	Russia_Petrovka	Mbuti	0.26446	0.003905	67.728	87784
ORC008_Ancient_Sardinia_Nuragic	Russia_MLBA_Potapovka	Mbuti	0.248086	0.003353	73.996	158853
ORC008_Ancient_Sardinia_Nuragic	Iberia_LBA	Mbuti	0.263824	0.007602	34.703	15459
ORC008_Ancient_Sardinia_Nuragic	Gibraltar_BA	Mbuti	0.267782	0.003531	75.845	146933
ORC008_Ancient_Sardinia_Nuragic	Czech_BA	Mbuti	0.25951	0.002972	87.324	273680
ORC008_Ancient_Sardinia_Nuragic	Iberia_MBA	Mbuti	0.267616	0.008989	29.773	10623
ORC008_Ancient_Sardinia_Nuragic	Kazakhstan_Kumsay_EBA	Mbuti	0.239369	0.002587	92.534	303873
ORC008_Ancient_Sardinia_Nuragic	Kazakhstan_Mereke_MBA	Mbuti	0.242158	0.002517	96.215	303906
ORC008_Ancient_Sardinia_Nuragic	Iberia_LBA_Cogotas	Mbuti	0.266463	0.00277	96.187	305828
ORC008_Ancient_Sardinia_Nuragic	Estonia_BA	Mbuti	0.255247	0.00248	102.938	302153
ORC008_Ancient_Sardinia_Nuragic	Russia_Steppe_Maikop	Mbuti	0.24094	0.002483	97.046	315301
ORC008_Ancient_Sardinia_Nuragic	Russia_North_Caucasus	Mbuti	0.246104	0.002585	95.216	284563
ORC008_Ancient_Sardinia_Nuragic	Russia_North_Caucasus_MBA	Mbuti	0.248736	0.00301	82.638	287164
ORC008_Ancient_Sardinia_Nuragic	Russia_Steppe_Catacomb	Mbuti	0.248636	0.002629	94.58	283739
ORC008_Ancient_Sardinia_Nuragic	Russia_Steppe_Lola	Mbuti	0.243492	0.00299	81.423	259674
ORC008_Ancient_Sardinia_Nuragic	Russia_Caucasus_EBA_Yamnaya	Mbuti	0.247863	0.002691	92.108	268511
ORC008_Ancient_Sardinia_Nuragic	Kazakhstan_Chanchar_MBA	Mbuti	0.256817	0.003112	82.537	240118
ORC008_Ancient_Sardinia_Nuragic	Kazakhstan_Georgievsky_MBA	Mbuti	0.255174	0.003194	79.88	204896
ORC008_Ancient_Sardinia_Nuragic	Ukraine_BA_Catacomb	Mbuti	0.249294	0.005081	49.059	46458
ORC008_Ancient_Sardinia_Nuragic	Germany_Lech_EBA	Mbuti	0.261724	0.002365	110.645	345746
ORC008_Ancient_Sardinia_Nuragic	Germany_Lech_BellBeaker	Mbuti	0.257298	0.002428	105.987	323535
ORC008_Ancient_Sardinia_Nuragic	Germany_Lech_MBA	Mbuti	0.263799	0.003226	81.769	148714
ORC008_Ancient_Sardinia_Nuragic	Germany_LBA_Halberstadt	Mbuti	0.256153	0.002967	86.326	299896
ORC008_Ancient_Sardinia_Nuragic	Ukraine_EBA	Mbuti	0.259672	0.003251	79.879	196389
ORC008_Ancient_Sardinia_Nuragic	Hungary_EBA_Mako	Mbuti	0.262609	0.003055	85.973	261229
ORC008_Ancient_Sardinia_Nuragic	Hungary_LBA	Mbuti	0.261925	0.002988	87.665	319392
ORC008_Ancient_Sardinia_Nuragic	45_BRC002_014_028_Broion_BA	Mbuti	0.262912	0.004524	58.113	55270
ORC008_Ancient_Sardinia_Nuragic	46_BRC003_029_Broion_BA	Mbuti	0.264459	0.003013	87.773	243908
ORC008_Ancient_Sardinia_Nuragic	47_BRC007_019_020_Broion_BA	Mbuti	0.262248	0.00419	62.595	70010
ORC008_Ancient_Sardinia_Nuragic	49_BRC024_Broion_BA	Mbuti	0.255493	0.011536	22.148	5412
ORC008_Ancient_Sardinia_Nuragic	54_BRC010_018_016	Mbuti	0.263968	0.003747	70.445	116232
ORC008_Ancient_Sardinia_Nuragic	55_BRC030_Broion_BA	Mbuti	0.262232	0.00501	52.345	39462
ORC008_Ancient_Sardinia_Nuragic	655_GCP002_ReginaMargherita	Mbuti	0.268245	0.004738	56.619	50654
ORC008_Ancient_Sardinia_Nuragic	656_GCP003_ReginaMargherita	Mbuti	0.262393	0.004672	56.157	49620
SUC005_Ancient_Sardinia_EBA	SUA003_Ancient_Sardinia_Nuragic	Mbuti	0.274142	0.00458	59.853	60245
SUC005_Ancient_Sardinia_EBA	S1252_Ancient_Sardinia_EBA	Mbuti	0.274597	0.003538	77.604	123763
SUC005_Ancient_Sardinia_EBA	S1253_Ancient_Sardinia_EBA	Mbuti	0.275299	0.008701	31.639	11269
SUC005_Ancient_Sardinia_EBA	SUA005_Ancient_Sardinia_EBA	Mbuti	0.27063	0.008384	32.279	12280
SUC005_Ancient_Sardinia_EBA	SUC009_Ancient_Sardinia_EBA	Mbuti	0.274431	0.003225	85.092	232491
SUC005_Ancient_Sardinia_EBA	ORC003_Ancient_Sardinia_Nuragic	Mbuti	0.272296	0.003138	86.781	251759
SUC005_Ancient_Sardinia_EBA	MA88_Ancient_Sardinia_EBA	Mbuti	0.276018	0.003241	85.164	224018
SUC005_Ancient_Sardinia_EBA	SUC004_Ancient_Sardinia_EBA	Mbuti	0.274091	0.003086	88.804	236040
SUC005_Ancient_Sardinia_EBA	MA110_Ancient_Sardinia_Nuragic	Mbuti	0.274128	0.003139	87.323	289971
SUC005_Ancient_Sardinia_EBA	MA82_Ancient_Sardinia_Nuragic	Mbuti	0.273709	0.003329	82.223	199817
SUC005_Ancient_Sardinia_EBA	ISB001_Ancient_Sardinia_EBA	Mbuti	0.276196	0.003087	89.468	244864
SUC005_Ancient_Sardinia_EBA	MA78_Ancient_Sardinia_EBA	Mbuti	0.271959	0.004825	56.365	49237
SUC005_Ancient_Sardinia_EBA	SUC001_Ancient_Sardinia_EBA	Mbuti	0.278506	0.003302	84.343	225603
SUC005_Ancient_Sardinia_EBA	PJU002_Ancient_Sardinia_EBA	Mbuti	0.274402	0.00478	57.4	46164
SUC005_Ancient_Sardinia_EBA	MA85_Ancient_Sardinia_EBA	Mbuti	0.261336	0.004354	60.017	61554
SUC005_Ancient_Sardinia_EBA	SUA001_Ancient_Sardinia_Nuragic	Mbuti	0.275724	0.003124	88.26	237796
SUC005_Ancient_Sardinia_EBA	ORC001_Ancient_Sardinia_Nuragic	Mbuti	0.276899	0.003092	89.546	238696
SUC005_Ancient_Sardinia_EBA	ORC007_Ancient_Sardinia_Nuragic	Mbuti	0.278425	0.003239	85.96	250233
SUC005_Ancient_Sardinia_EBA	ORC005_Ancient_Sardinia_Nuragic	Mbuti	0.277703	0.003165	87.729	245170
SUC005_Ancient_Sardinia_EBA	LON001_Ancient_Sardinia_EBA	Mbuti	0.27944	0.00314	88.987	238223
SUC005_Ancient_Sardinia_EBA	ISC001_Ancient_Sardinia_Nuragic	Mbuti	0.276908	0.003177	87.151	249219
SUC005_Ancient_Sardinia_EBA	SUA002_Ancient_Sardinia_EBA	Mbuti	0.277449	0.003109	89.236	221737
SUC005_Ancient_Sardinia_EBA	SUC006_Ancient_Sardinia_EBA	Mbuti	0.278548	0.003335	83.533	193027
SUC005_Ancient_Sardinia_EBA	SUC007_Ancient_Sardinia_EBA	Mbuti	0.275812	0.003148	87.626	215781
SUC005_Ancient_Sardinia_EBA	SUC003_Ancient_Sardinia_EBA	Mbuti	0.277017	0.003346	82.781	222968
SUC005_Ancient_Sardinia_EBA	ORC004_Ancient_Sardinia_Nuragic	Mbuti	0.275049	0.003378	81.434	153186
SUC005_Ancient_Sardinia_EBA	S1250_Ancient_Sardinia_EBA	Mbuti	0.276113	0.007943	34.761	14091
SUC005_Ancient_Sardinia_EBA	MA138_Ancient_Sardinia_Nuragic	Mbuti	0.27042	0.005838	46.32	28266
SUC005_Ancient_Sardinia_EBA	ORC009_Ancient_Sardinia_Nuragic	Mbuti	0.27428	0.003144	87.234	250577
SUC005_Ancient_Sardinia_EBA	MA87_Ancient_Sardinia_Nuragic	Mbuti	0.278237	0.008857	31.414	11864
SUC005_Ancient_Sardinia_EBA	SUA006_Ancient_Sardinia_EBA	Mbuti	0.275181	0.003656	75.259	107412
SUC005_Ancient_Sardinia_EBA	MA112_Ancient_Sardinia_Nuragic	Mbuti	0.270228	0.004814	56.139	51253
SUC005_Ancient_Sardinia_EBA	SUA007_Ancient_Sardinia_EBA	Mbuti	0.274845	0.003985	68.978	71642
SUC005_Ancient_Sardinia_EBA	S1249_Ancient_Sardinia_EBA	Mbuti	0.278338	0.005202	53.502	36944
SUC005_Ancient_Sardinia_EBA	ORC006_Ancient_Sardinia_Nuragic	Mbuti	0.279088	0.003133	89.082	238211
SUC005_Ancient_Sardinia_EBA	Formentera_MBA	Mbuti	0.266088	0.00318	83.677	243391
SUC005_Ancient_Sardinia_EBA	Mallorca_EBA	Mbuti	0.266784	0.003987	66.91	88899
SUC005_Ancient_Sardinia_EBA	Menorca_LBA	Mbuti	0.26782	0.003128	85.619	247633
SUC005_Ancient_Sardinia_EBA	I3642_Sardinia_BA	Mbuti	0.281604	0.005396	52.19	39018
SUC005_Ancient_Sardinia_EBA	I3741_Sardinia_BA	Mbuti	0.273187	0.003238	84.358	227080
SUC005_Ancient_Sardinia_EBA	I3743_Sardinia_BA	Mbuti	0.278263	0.003237	85.962	238305
SUC005_Ancient_Sardinia_EBA	I10364_Sardinia_BA	Mbuti	0.278179	0.003318	83.85	204678
SUC005_Ancient_Sardinia_EBA	I10502_Sardinia_BA	Mbuti	0.280286	0.008181	34.259	12827
SUC005_Ancient_Sardinia_EBA	I10552_Sardinia_BA	Mbuti	0.27866	0.003142	88.684	252896
SUC005_Ancient_Sardinia_EBA	I10553_Sardinia_BA	Mbuti	0.275212	0.003211	85.698	246068
SUC005_Ancient_Sardinia_EBA	I10554_Sardinia_BA	Mbuti	0.279519	0.003186	87.731	243013
SUC005_Ancient_Sardinia_EBA	I16161_Sardinia_BA	Mbuti	0.275199	0.003218	85.511	221501
SUC005_Ancient_Sardinia_EBA	I16168_Sardinia_BA	Mbuti	0.276616	0.003622	76.377	133655
SUC005_Ancient_Sardinia_EBA	I16169_Sardinia_BA	Mbuti	0.277796	0.003504	79.289	143207
SUC005_Ancient_Sardinia_EBA	I16170_Sardinia_BA	Mbuti	0.276736	0.003426	80.787	180247
SUC005_Ancient_Sardinia_EBA	I16183_Sardinia_BA	Mbuti	0.276999	0.004622	59.928	55228
SUC005_Ancient_Sardinia_EBA	I10365_Sardinia_BA	Mbuti	0.272663	0.003395	80.309	175899
SUC005_Ancient_Sardinia_EBA	I3122_Sicily_EBA	Mbuti	0.274485	0.003046	90.128	270716
SUC005_Ancient_Sardinia_EBA	I7774_Sicily_EBA	Mbuti	0.263407	0.010698	24.622	7538
SUC005_Ancient_Sardinia_EBA	I7796_Sicily_EBA	Mbuti	0.274247	0.004724	58.055	51913
SUC005_Ancient_Sardinia_EBA	I7800_Sicily_EBA	Mbuti	0.269454	0.007874	34.22	15077
SUC005_Ancient_Sardinia_EBA	I7805_Sicily_EBA	Mbuti	0.260611	0.00706	36.915	16908
SUC005_Ancient_Sardinia_EBA	I7807_Sicily_EBA	Mbuti	0.272774	0.004382	62.244	59186
SUC005_Ancient_Sardinia_EBA	I11442_Sicily_EBA	Mbuti	0.270593	0.00319	84.829	232403
SUC005_Ancient_Sardinia_EBA	I3123_Sicily_EBA	Mbuti	0.270023	0.003116	86.668	269605
SUC005_Ancient_Sardinia_EBA	I3124_Sicily_EBA	Mbuti	0.267831	0.002961	90.445	268911
SUC005_Ancient_Sardinia_EBA	I8561_Sicily_EBA	Mbuti	0.268148	0.002998	89.454	270634
SUC005_Ancient_Sardinia_EBA	I11443_Sicily_EBA	Mbuti	0.26462	0.003083	85.843	234291
SUC005_Ancient_Sardinia_EBA	I3876_Sicily_LBA	Mbuti	0.268365	0.003054	87.866	237680
SUC005_Ancient_Sardinia_EBA	I3878_Sicily_LBA	Mbuti	0.269849	0.003137	86.029	257215
SUC005_Ancient_Sardinia_EBA	I10371_Sicily_LBA	Mbuti	0.276913	0.008622	32.118	11822
SUC005_Ancient_Sardinia_EBA	I10372_Sicily_LBA	Mbuti	0.27036	0.003187	84.843	239445
SUC005_Ancient_Sardinia_EBA	I3125_Sicily_MBA	Mbuti	0.267093	0.003016	88.569	271235
SUC005_Ancient_Sardinia_EBA	I4109_Sicily_MBA	Mbuti	0.266463	0.003179	83.82	249665
SUC005_Ancient_Sardinia_EBA	England_MBA	Mbuti	0.261407	0.002394	109.192	325104
SUC005_Ancient_Sardinia_EBA	Czech_BellBeaker	Mbuti	0.260771	0.002302	113.281	339184
SUC005_Ancient_Sardinia_EBA	Hungary_EBA_Protonagyrev	Mbuti	0.264475	0.002925	90.433	252116
SUC005_Ancient_Sardinia_EBA	Hungary_EBA_BellBeaker	Mbuti	0.26243	0.002415	108.668	321662
SUC005_Ancient_Sardinia_EBA	Czech_EBA	Mbuti	0.258702	0.002366	109.319	311819
SUC005_Ancient_Sardinia_EBA	Greece_Minoan_Lassithi	Mbuti	0.264712	0.002459	107.654	306997
SUC005_Ancient_Sardinia_EBA	Greece_BA_Mycenaean	Mbuti	0.25173	0.002661	94.606	197137
SUC005_Ancient_Sardinia_EBA	Greece_BA_Mycenaean_Pylos	Mbuti	0.246626	0.003175	77.675	129634
SUC005_Ancient_Sardinia_EBA	Greece_Crete_Armenoi	Mbuti	0.25685	0.007777	33.026	15385
SUC005_Ancient_Sardinia_EBA	Greece_Minoan_Odigitria	Mbuti	0.268787	0.003678	73.084	90513
SUC005_Ancient_Sardinia_EBA	Bulgaria_EBA_Ezero	Mbuti	0.262438	0.006421	40.869	23244
SUC005_Ancient_Sardinia_EBA	Bulgaria_BeliBreyag_EBA	Mbuti	0.265203	0.00359	73.868	129479
SUC005_Ancient_Sardinia_EBA	England_BellBeaker	Mbuti	0.258008	0.002306	111.895	335794
SUC005_Ancient_Sardinia_EBA	Iberia_BA	Mbuti	0.26804	0.00235	114.038	332140
SUC005_Ancient_Sardinia_EBA	I2478_Italy_North_BellBeaker	Mbuti	0.264793	0.003202	82.692	198075
SUC005_Ancient_Sardinia_EBA	Russia_Srubnaya	Mbuti	0.255961	0.002313	110.647	326677
SUC005_Ancient_Sardinia_EBA	Russia_Poltavka	Mbuti	0.249849	0.002424	103.064	320940
SUC005_Ancient_Sardinia_EBA	Russia_Potapovka	Mbuti	0.25719	0.003059	84.066	191861
SUC005_Ancient_Sardinia_EBA	Russia_EBA_Yamnaya_Samara	Mbuti	0.25059	0.002371	105.671	324308
SUC005_Ancient_Sardinia_EBA	Iberia_BellBeaker	Mbuti	0.269579	0.002418	111.481	320162
SUC005_Ancient_Sardinia_EBA	Germany_BellBeaker	Mbuti	0.260008	0.002272	114.42	336919
SUC005_Ancient_Sardinia_EBA	Germany_EBA_Unetice	Mbuti	0.258553	0.002501	103.388	314810
SUC005_Ancient_Sardinia_EBA	France_BellBeaker_lowSteppe	Mbuti	0.271556	0.002896	93.757	231658
SUC005_Ancient_Sardinia_EBA	France_BellBeaker	Mbuti	0.260638	0.002528	103.099	294944
SUC005_Ancient_Sardinia_EBA	Denmark_BA	Mbuti	0.25154	0.004914	51.189	40926
SUC005_Ancient_Sardinia_EBA	Poland_Unetice_EBA	Mbuti	0.251042	0.002888	86.938	230438
SUC005_Ancient_Sardinia_EBA	Sweden_BA	Mbuti	0.258387	0.004315	59.879	55906
SUC005_Ancient_Sardinia_EBA	Russia_EBA_Yamnaya_Kalmykia	Mbuti	0.244405	0.002532	96.535	300224
SUC005_Ancient_Sardinia_EBA	Hungary_MBA_Vatya	Mbuti	0.260152	0.002721	95.601	274846
SUC005_Ancient_Sardinia_EBA	Denmark_LBA	Mbuti	0.242032	0.005319	45.503	31449
SUC005_Ancient_Sardinia_EBA	Hungary_Maros_EBA	Mbuti	0.258638	0.003224	80.226	130879
SUC005_Ancient_Sardinia_EBA	Russia_Sintashta_MLBA	Mbuti	0.256875	0.002655	96.761	276060
SUC005_Ancient_Sardinia_EBA	Germany_BA	Mbuti	0.263887	0.005603	47.099	34888
SUC005_Ancient_Sardinia_EBA	RISE486_Italy_North_Remedello_EBA	Mbuti	0.264968	0.004525	58.551	53569
SUC005_Ancient_Sardinia_EBA	Russia_Mezhovskaya	Mbuti	0.244173	0.002762	88.417	294112
SUC005_Ancient_Sardinia_EBA	Russia_Kalmykia_EBA_Yamnaya	Mbuti	0.248653	0.003368	73.821	141814
SUC005_Ancient_Sardinia_EBA	Russia_EBA	Mbuti	0.240537	0.004364	55.115	60263
SUC005_Ancient_Sardinia_EBA	Montenegro_LBA	Mbuti	0.245168	0.010305	23.791	7148
SUC005_Ancient_Sardinia_EBA	Lithuania_LBA	Mbuti	0.251274	0.01169	21.495	5221
SUC005_Ancient_Sardinia_EBA	Ukraine_EBA_Yamnaya	Mbuti	0.250314	0.003082	81.211	261501
SUC005_Ancient_Sardinia_EBA	Bulgaria_MLBA	Mbuti	0.257647	0.003057	84.287	254389
SUC005_Ancient_Sardinia_EBA	Bulgaria_EBA	Mbuti	0.26834	0.002629	102.07	295849
SUC005_Ancient_Sardinia_EBA	Ireland_BA	Mbuti	0.256186	0.002531	101.202	315288
SUC005_Ancient_Sardinia_EBA	Iberia_BA_Cogotas	Mbuti	0.262906	0.002928	89.787	170038
SUC005_Ancient_Sardinia_EBA	Netherlands_BellBeaker	Mbuti	0.259171	0.002421	107.062	309493
SUC005_Ancient_Sardinia_EBA	Netherlands_BA	Mbuti	0.25846	0.002694	95.957	271382
SUC005_Ancient_Sardinia_EBA	Croatia_LateC_EBA_Vucedol	Mbuti	0.268735	0.006795	39.547	18291
SUC005_Ancient_Sardinia_EBA	Poland_BellBeaker	Mbuti	0.260026	0.002607	99.742	293589
SUC005_Ancient_Sardinia_EBA	Scotland_MBA	Mbuti	0.258727	0.00252	102.686	294305
SUC005_Ancient_Sardinia_EBA	Wales_EBA	Mbuti	0.259582	0.005898	44.012	26274
SUC005_Ancient_Sardinia_EBA	Scotland_LBA	Mbuti	0.260148	0.002493	104.364	300521
SUC005_Ancient_Sardinia_EBA	Croatia_MBA	Mbuti	0.263627	0.002853	92.393	268590
SUC005_Ancient_Sardinia_EBA	Czech_EBA_Protounetice	Mbuti	0.257783	0.005807	44.39	29078
SUC005_Ancient_Sardinia_EBA	Czech_EBA_Unetice	Mbuti	0.257405	0.003218	80.001	139098
SUC005_Ancient_Sardinia_EBA	Hungary_LC_EBA_Baden_Yamnaya	Mbuti	0.269785	0.002795	96.527	263696
SUC005_Ancient_Sardinia_EBA	Switzerland_BellBeaker	Mbuti	0.261705	0.003619	72.305	87955
SUC005_Ancient_Sardinia_EBA	I2477_Italy_North_BellBeaker	Mbuti	0.272333	0.003184	85.536	246318
SUC005_Ancient_Sardinia_EBA	Scotland_BellBeaker	Mbuti	0.262252	0.002744	95.566	261772
SUC005_Ancient_Sardinia_EBA	Poland_ChopiceVeseleCulture	Mbuti	0.255829	0.002806	91.172	266527
SUC005_Ancient_Sardinia_EBA	Poland_EBA	Mbuti	0.255963	0.00268	95.512	306371
SUC005_Ancient_Sardinia_EBA	Iberia_EBA	Mbuti	0.270663	0.003277	82.588	161712
SUC005_Ancient_Sardinia_EBA	England_LBA	Mbuti	0.259041	0.003764	68.822	94679
SUC005_Ancient_Sardinia_EBA	I1979_Italy_North_BellBeaker	Mbuti	0.268134	0.003573	75.051	115089
SUC005_Ancient_Sardinia_EBA	Iberia_North_BA_Africa	Mbuti	0.262556	0.003844	68.305	111466
SUC005_Ancient_Sardinia_EBA	Russia_Petrovka	Mbuti	0.256863	0.003823	67.196	84748
SUC005_Ancient_Sardinia_EBA	Russia_MLBA_Potapovka	Mbuti	0.247195	0.00343	72.075	153704
SUC005_Ancient_Sardinia_EBA	Iberia_LBA	Mbuti	0.271076	0.007327	36.995	14883
SUC005_Ancient_Sardinia_EBA	Gibraltar_BA	Mbuti	0.268629	0.003335	80.553	142904
SUC005_Ancient_Sardinia_EBA	Czech_BA	Mbuti	0.262317	0.003042	86.225	263896
SUC005_Ancient_Sardinia_EBA	Iberia_MBA	Mbuti	0.285357	0.009871	28.908	10305
SUC005_Ancient_Sardinia_EBA	Kazakhstan_Kumsay_EBA	Mbuti	0.238091	0.002543	93.617	292891
SUC005_Ancient_Sardinia_EBA	Kazakhstan_Mereke_MBA	Mbuti	0.242797	0.002485	97.689	292481
SUC005_Ancient_Sardinia_EBA	Iberia_LBA_Cogotas	Mbuti	0.265931	0.002721	97.728	294535
SUC005_Ancient_Sardinia_EBA	Estonia_BA	Mbuti	0.255575	0.002515	101.615	290299
SUC005_Ancient_Sardinia_EBA	Russia_Steppe_Maikop	Mbuti	0.241811	0.002418	100.008	303291
SUC005_Ancient_Sardinia_EBA	Russia_North_Caucasus	Mbuti	0.248223	0.002549	97.398	275042
SUC005_Ancient_Sardinia_EBA	Russia_North_Caucasus_MBA	Mbuti	0.251586	0.002971	84.67	276918
SUC005_Ancient_Sardinia_EBA	Russia_Steppe_Catacomb	Mbuti	0.246915	0.002568	96.164	274013
SUC005_Ancient_Sardinia_EBA	Russia_Steppe_Lola	Mbuti	0.240444	0.002913	82.552	251169
SUC005_Ancient_Sardinia_EBA	Russia_Caucasus_EBA_Yamnaya	Mbuti	0.247304	0.002606	94.886	259905
SUC005_Ancient_Sardinia_EBA	Kazakhstan_Chanchar_MBA	Mbuti	0.257596	0.003086	83.461	232071
SUC005_Ancient_Sardinia_EBA	Kazakhstan_Georgievsky_MBA	Mbuti	0.256711	0.003179	80.758	198348
SUC005_Ancient_Sardinia_EBA	Ukraine_BA_Catacomb	Mbuti	0.24929	0.004948	50.38	45096
SUC005_Ancient_Sardinia_EBA	Germany_Lech_EBA	Mbuti	0.262002	0.002328	112.536	332600
SUC005_Ancient_Sardinia_EBA	Germany_Lech_BellBeaker	Mbuti	0.259427	0.002474	104.867	311442
SUC005_Ancient_Sardinia_EBA	Germany_Lech_MBA	Mbuti	0.26072	0.00304	85.759	144962
SUC005_Ancient_Sardinia_EBA	Germany_LBA_Halberstadt	Mbuti	0.258651	0.003047	84.896	288506
SUC005_Ancient_Sardinia_EBA	Ukraine_EBA	Mbuti	0.264263	0.003309	79.862	190341
SUC005_Ancient_Sardinia_EBA	Hungary_EBA_Mako	Mbuti	0.264203	0.003176	83.193	252195
SUC005_Ancient_Sardinia_EBA	Hungary_LBA	Mbuti	0.260074	0.002912	89.297	306965
SUC005_Ancient_Sardinia_EBA	45_BRC002_014_028_Broion_BA	Mbuti	0.260572	0.004808	54.195	53081
SUC005_Ancient_Sardinia_EBA	46_BRC003_029_Broion_BA	Mbuti	0.264052	0.00308	85.743	234422
SUC005_Ancient_Sardinia_EBA	47_BRC007_019_020_Broion_BA	Mbuti	0.264692	0.004323	61.226	67178
SUC005_Ancient_Sardinia_EBA	49_BRC024_Broion_BA	Mbuti	0.277059	0.012202	22.705	5275
SUC005_Ancient_Sardinia_EBA	54_BRC010_018_016	Mbuti	0.264705	0.003789	69.87	111771
SUC005_Ancient_Sardinia_EBA	55_BRC030_Broion_BA	Mbuti	0.263047	0.005103	51.549	37869
SUC005_Ancient_Sardinia_EBA	655_GCP002_ReginaMargherita	Mbuti	0.26063	0.004848	53.757	48708
SUC005_Ancient_Sardinia_EBA	656_GCP003_ReginaMargherita	Mbuti	0.264759	0.004756	55.663	47633
SUA003_Ancient_Sardinia_Nuragic	S1252_Ancient_Sardinia_EBA	Mbuti	0.269288	0.005746	46.863	33284
SUA003_Ancient_Sardinia_Nuragic	S1253_Ancient_Sardinia_EBA	Mbuti	0.272294	0.016504	16.499	3110
SUA003_Ancient_Sardinia_Nuragic	SUA005_Ancient_Sardinia_EBA	Mbuti	0.284907	0.015953	17.859	3359
SUA003_Ancient_Sardinia_Nuragic	SUC009_Ancient_Sardinia_EBA	Mbuti	0.280967	0.004469	62.873	59142
SUA003_Ancient_Sardinia_Nuragic	ORC003_Ancient_Sardinia_Nuragic	Mbuti	0.275939	0.004555	60.573	63705
SUA003_Ancient_Sardinia_Nuragic	MA88_Ancient_Sardinia_EBA	Mbuti	0.277595	0.004613	60.177	57656
SUA003_Ancient_Sardinia_Nuragic	SUC004_Ancient_Sardinia_EBA	Mbuti	0.276944	0.004536	61.061	59940
SUA003_Ancient_Sardinia_Nuragic	MA110_Ancient_Sardinia_Nuragic	Mbuti	0.275871	0.004455	61.917	72230
SUA003_Ancient_Sardinia_Nuragic	MA82_Ancient_Sardinia_Nuragic	Mbuti	0.277529	0.0048	57.818	52044
SUA003_Ancient_Sardinia_Nuragic	ISB001_Ancient_Sardinia_EBA	Mbuti	0.280404	0.004413	63.545	62771
SUA003_Ancient_Sardinia_Nuragic	MA78_Ancient_Sardinia_EBA	Mbuti	0.273516	0.008333	32.825	13089
SUA003_Ancient_Sardinia_Nuragic	SUC001_Ancient_Sardinia_EBA	Mbuti	0.27279	0.004641	58.779	56970
SUA003_Ancient_Sardinia_Nuragic	PJU002_Ancient_Sardinia_EBA	Mbuti	0.275427	0.008404	32.775	12305
SUA003_Ancient_Sardinia_Nuragic	MA85_Ancient_Sardinia_EBA	Mbuti	0.267687	0.007716	34.693	16900
SUA003_Ancient_Sardinia_Nuragic	SUA001_Ancient_Sardinia_Nuragic	Mbuti	0.281362	0.004465	63.015	61821
SUA003_Ancient_Sardinia_Nuragic	ORC001_Ancient_Sardinia_Nuragic	Mbuti	0.273933	0.004497	60.918	60760
SUA003_Ancient_Sardinia_Nuragic	ORC007_Ancient_Sardinia_Nuragic	Mbuti	0.276575	0.00445	62.149	63340
SUA003_Ancient_Sardinia_Nuragic	ORC005_Ancient_Sardinia_Nuragic	Mbuti	0.276765	0.004328	63.946	62157
SUA003_Ancient_Sardinia_Nuragic	LON001_Ancient_Sardinia_EBA	Mbuti	0.277813	0.004359	63.728	61266
SUA003_Ancient_Sardinia_Nuragic	ISC001_Ancient_Sardinia_Nuragic	Mbuti	0.275604	0.004466	61.716	62809
SUA003_Ancient_Sardinia_Nuragic	SUA002_Ancient_Sardinia_EBA	Mbuti	0.277643	0.004525	61.356	57965
SUA003_Ancient_Sardinia_Nuragic	SUC006_Ancient_Sardinia_EBA	Mbuti	0.277807	0.004753	58.448	49833
SUA003_Ancient_Sardinia_Nuragic	SUC007_Ancient_Sardinia_EBA	Mbuti	0.271047	0.00445	60.91	54757
SUA003_Ancient_Sardinia_Nuragic	SUC003_Ancient_Sardinia_EBA	Mbuti	0.270382	0.004624	58.47	56530
SUA003_Ancient_Sardinia_Nuragic	ORC004_Ancient_Sardinia_Nuragic	Mbuti	0.279042	0.004993	55.89	39301
SUA003_Ancient_Sardinia_Nuragic	S1250_Ancient_Sardinia_EBA	Mbuti	0.28388	0.015775	17.995	3639
SUA003_Ancient_Sardinia_Nuragic	MA138_Ancient_Sardinia_Nuragic	Mbuti	0.273466	0.01117	24.482	7466
SUA003_Ancient_Sardinia_Nuragic	ORC009_Ancient_Sardinia_Nuragic	Mbuti	0.276336	0.004553	60.692	63533
SUA003_Ancient_Sardinia_Nuragic	MA87_Ancient_Sardinia_Nuragic	Mbuti	0.281606	0.017233	16.341	3065
SUA003_Ancient_Sardinia_Nuragic	SUA006_Ancient_Sardinia_EBA	Mbuti	0.275308	0.006035	45.617	28286
SUA003_Ancient_Sardinia_Nuragic	MA112_Ancient_Sardinia_Nuragic	Mbuti	0.253279	0.007867	32.196	13520
SUA003_Ancient_Sardinia_Nuragic	SUA007_Ancient_Sardinia_EBA	Mbuti	0.275958	0.006893	40.035	19518
SUA003_Ancient_Sardinia_Nuragic	S1249_Ancient_Sardinia_EBA	Mbuti	0.277722	0.009473	29.318	9720
SUA003_Ancient_Sardinia_Nuragic	ORC006_Ancient_Sardinia_Nuragic	Mbuti	0.274643	0.004454	61.668	61019
SUA003_Ancient_Sardinia_Nuragic	Formentera_MBA	Mbuti	0.266032	0.004493	59.205	63417
SUA003_Ancient_Sardinia_Nuragic	Mallorca_EBA	Mbuti	0.274743	0.006198	44.328	23853
SUA003_Ancient_Sardinia_Nuragic	Menorca_LBA	Mbuti	0.266249	0.004207	63.293	63987
SUA003_Ancient_Sardinia_Nuragic	I3642_Sardinia_BA	Mbuti	0.274041	0.009236	29.669	10458
SUA003_Ancient_Sardinia_Nuragic	I3741_Sardinia_BA	Mbuti	0.277896	0.004516	61.535	59878
SUA003_Ancient_Sardinia_Nuragic	I3743_Sardinia_BA	Mbuti	0.284322	0.004453	63.844	61832
SUA003_Ancient_Sardinia_Nuragic	I10364_Sardinia_BA	Mbuti	0.280071	0.004905	57.103	53602
SUA003_Ancient_Sardinia_Nuragic	I10502_Sardinia_BA	Mbuti	0.309481	0.015861	19.512	3239
SUA003_Ancient_Sardinia_Nuragic	I10552_Sardinia_BA	Mbuti	0.286751	0.004456	64.357	64698
SUA003_Ancient_Sardinia_Nuragic	I10553_Sardinia_BA	Mbuti	0.278579	0.004354	63.978	63315
SUA003_Ancient_Sardinia_Nuragic	I10554_Sardinia_BA	Mbuti	0.275999	0.004481	61.593	62535
SUA003_Ancient_Sardinia_Nuragic	I16161_Sardinia_BA	Mbuti	0.272812	0.004503	60.585	57823
SUA003_Ancient_Sardinia_Nuragic	I16168_Sardinia_BA	Mbuti	0.27665	0.00562	49.225	35544
SUA003_Ancient_Sardinia_Nuragic	I16169_Sardinia_BA	Mbuti	0.279016	0.0052	53.66	38386
SUA003_Ancient_Sardinia_Nuragic	I16170_Sardinia_BA	Mbuti	0.275876	0.004924	56.03	47721
SUA003_Ancient_Sardinia_Nuragic	I16183_Sardinia_BA	Mbuti	0.271676	0.007837	34.667	14506
SUA003_Ancient_Sardinia_Nuragic	I10365_Sardinia_BA	Mbuti	0.272064	0.004962	54.832	46610
SUA003_Ancient_Sardinia_Nuragic	I3122_Sicily_EBA	Mbuti	0.274665	0.004196	65.464	68875
SUA003_Ancient_Sardinia_Nuragic	I7774_Sicily_EBA	Mbuti	0.309863	0.023034	13.452	1953
SUA003_Ancient_Sardinia_Nuragic	I7796_Sicily_EBA	Mbuti	0.268503	0.007827	34.306	13773
SUA003_Ancient_Sardinia_Nuragic	I7800_Sicily_EBA	Mbuti	0.265677	0.014091	18.855	3970
SUA003_Ancient_Sardinia_Nuragic	I7805_Sicily_EBA	Mbuti	0.27822	0.014066	19.78	4424
SUA003_Ancient_Sardinia_Nuragic	I7807_Sicily_EBA	Mbuti	0.256866	0.007478	34.349	15732
SUA003_Ancient_Sardinia_Nuragic	I11442_Sicily_EBA	Mbuti	0.272952	0.00457	59.721	60558
SUA003_Ancient_Sardinia_Nuragic	I3123_Sicily_EBA	Mbuti	0.267355	0.004313	61.988	68729
SUA003_Ancient_Sardinia_Nuragic	I3124_Sicily_EBA	Mbuti	0.270941	0.004338	62.462	68423
SUA003_Ancient_Sardinia_Nuragic	I8561_Sicily_EBA	Mbuti	0.273094	0.004278	63.831	68416
SUA003_Ancient_Sardinia_Nuragic	I11443_Sicily_EBA	Mbuti	0.26561	0.004404	60.311	61131
SUA003_Ancient_Sardinia_Nuragic	I3876_Sicily_LBA	Mbuti	0.262946	0.00436	60.306	61831
SUA003_Ancient_Sardinia_Nuragic	I3878_Sicily_LBA	Mbuti	0.27133	0.00442	61.39	65609
SUA003_Ancient_Sardinia_Nuragic	I10371_Sicily_LBA	Mbuti	0.248718	0.015432	16.117	3081
SUA003_Ancient_Sardinia_Nuragic	I10372_Sicily_LBA	Mbuti	0.275453	0.004337	63.51	61633
SUA003_Ancient_Sardinia_Nuragic	I3125_Sicily_MBA	Mbuti	0.273289	0.004386	62.31	69123
SUA003_Ancient_Sardinia_Nuragic	I4109_Sicily_MBA	Mbuti	0.265737	0.004491	59.166	64751
SUA003_Ancient_Sardinia_Nuragic	England_MBA	Mbuti	0.261244	0.003128	83.523	80493
SUA003_Ancient_Sardinia_Nuragic	Czech_BellBeaker	Mbuti	0.263176	0.003043	86.488	83339
SUA003_Ancient_Sardinia_Nuragic	Hungary_EBA_Protonagyrev	Mbuti	0.264266	0.004209	62.787	65410
SUA003_Ancient_Sardinia_Nuragic	Hungary_EBA_BellBeaker	Mbuti	0.263251	0.003189	82.548	79432
SUA003_Ancient_Sardinia_Nuragic	Czech_EBA	Mbuti	0.258242	0.003243	79.624	77663
SUA003_Ancient_Sardinia_Nuragic	Greece_Minoan_Lassithi	Mbuti	0.264741	0.003412	77.598	75461
SUA003_Ancient_Sardinia_Nuragic	Greece_BA_Mycenaean	Mbuti	0.248898	0.0038	65.506	47761
SUA003_Ancient_Sardinia_Nuragic	Greece_BA_Mycenaean_Pylos	Mbuti	0.25091	0.005175	48.484	33315
SUA003_Ancient_Sardinia_Nuragic	Greece_Crete_Armenoi	Mbuti	0.256029	0.014652	17.474	4216
SUA003_Ancient_Sardinia_Nuragic	Greece_Minoan_Odigitria	Mbuti	0.274209	0.006104	44.919	23799
SUA003_Ancient_Sardinia_Nuragic	Bulgaria_EBA_Ezero	Mbuti	0.268034	0.011273	23.777	6657
SUA003_Ancient_Sardinia_Nuragic	Bulgaria_BeliBreyag_EBA	Mbuti	0.255773	0.004965	51.517	36117
SUA003_Ancient_Sardinia_Nuragic	England_BellBeaker	Mbuti	0.25869	0.002996	86.337	82462
SUA003_Ancient_Sardinia_Nuragic	Iberia_BA	Mbuti	0.26963	0.003084	87.442	81482
SUA003_Ancient_Sardinia_Nuragic	I2478_Italy_North_BellBeaker	Mbuti	0.264852	0.004621	57.31	52181
SUA003_Ancient_Sardinia_Nuragic	Russia_Srubnaya	Mbuti	0.257184	0.003165	81.254	79937
SUA003_Ancient_Sardinia_Nuragic	Russia_Poltavka	Mbuti	0.249972	0.003216	77.738	78624
SUA003_Ancient_Sardinia_Nuragic	Russia_Potapovka	Mbuti	0.25876	0.004794	53.981	48486
SUA003_Ancient_Sardinia_Nuragic	Russia_EBA_Yamnaya_Samara	Mbuti	0.249208	0.003143	79.278	79363
SUA003_Ancient_Sardinia_Nuragic	Iberia_BellBeaker	Mbuti	0.271784	0.003243	83.809	78744
SUA003_Ancient_Sardinia_Nuragic	Germany_BellBeaker	Mbuti	0.260141	0.002966	87.713	82646
SUA003_Ancient_Sardinia_Nuragic	Germany_EBA_Unetice	Mbuti	0.261654	0.003374	77.559	77168
SUA003_Ancient_Sardinia_Nuragic	France_BellBeaker_lowSteppe	Mbuti	0.274067	0.004105	66.76	60087
SUA003_Ancient_Sardinia_Nuragic	France_BellBeaker	Mbuti	0.260693	0.003428	76.037	74661
SUA003_Ancient_Sardinia_Nuragic	Denmark_BA	Mbuti	0.244075	0.008253	29.575	11201
SUA003_Ancient_Sardinia_Nuragic	Poland_Unetice_EBA	Mbuti	0.253688	0.004163	60.939	60077
SUA003_Ancient_Sardinia_Nuragic	Sweden_BA	Mbuti	0.255253	0.007361	34.674	15216
SUA003_Ancient_Sardinia_Nuragic	Russia_EBA_Yamnaya_Kalmykia	Mbuti	0.244502	0.003603	67.854	74365
SUA003_Ancient_Sardinia_Nuragic	Hungary_MBA_Vatya	Mbuti	0.264018	0.003792	69.63	68890
SUA003_Ancient_Sardinia_Nuragic	Denmark_LBA	Mbuti	0.243014	0.009833	24.713	8455
SUA003_Ancient_Sardinia_Nuragic	Hungary_Maros_EBA	Mbuti	0.250544	0.005348	46.852	32582
SUA003_Ancient_Sardinia_Nuragic	Russia_Sintashta_MLBA	Mbuti	0.258331	0.003759	68.726	69433
SUA003_Ancient_Sardinia_Nuragic	Germany_BA	Mbuti	0.26008	0.009529	27.293	9224
SUA003_Ancient_Sardinia_Nuragic	RISE486_Italy_North_Remedello_EBA	Mbuti	0.264327	0.007989	33.085	13066
SUA003_Ancient_Sardinia_Nuragic	Russia_Mezhovskaya	Mbuti	0.249114	0.003883	64.161	72594
SUA003_Ancient_Sardinia_Nuragic	Russia_Kalmykia_EBA_Yamnaya	Mbuti	0.243731	0.005067	48.098	36165
SUA003_Ancient_Sardinia_Nuragic	Russia_EBA	Mbuti	0.234857	0.00744	31.566	14707
SUA003_Ancient_Sardinia_Nuragic	Montenegro_LBA	Mbuti	0.268428	0.022136	12.126	1686
SUA003_Ancient_Sardinia_Nuragic	Lithuania_LBA	Mbuti	0.249923	0.022689	11.015	1333
SUA003_Ancient_Sardinia_Nuragic	Ukraine_EBA_Yamnaya	Mbuti	0.247736	0.004002	61.909	66594
SUA003_Ancient_Sardinia_Nuragic	Bulgaria_MLBA	Mbuti	0.257192	0.004444	57.873	65430
SUA003_Ancient_Sardinia_Nuragic	Bulgaria_EBA	Mbuti	0.267778	0.003437	77.9	74230
SUA003_Ancient_Sardinia_Nuragic	Ireland_BA	Mbuti	0.259186	0.003459	74.932	77022
SUA003_Ancient_Sardinia_Nuragic	Iberia_BA_Cogotas	Mbuti	0.263985	0.004409	59.874	45158
SUA003_Ancient_Sardinia_Nuragic	Netherlands_BellBeaker	Mbuti	0.261038	0.003227	80.897	77489
SUA003_Ancient_Sardinia_Nuragic	Netherlands_BA	Mbuti	0.258812	0.003643	71.037	69443
SUA003_Ancient_Sardinia_Nuragic	Croatia_LateC_EBA_Vucedol	Mbuti	0.257178	0.012735	20.194	4726
SUA003_Ancient_Sardinia_Nuragic	Poland_BellBeaker	Mbuti	0.260372	0.003613	72.059	73939
SUA003_Ancient_Sardinia_Nuragic	Scotland_MBA	Mbuti	0.261571	0.003529	74.127	74119
SUA003_Ancient_Sardinia_Nuragic	Wales_EBA	Mbuti	0.244053	0.010452	23.351	7416
SUA003_Ancient_Sardinia_Nuragic	Scotland_LBA	Mbuti	0.265324	0.00342	77.592	75427
SUA003_Ancient_Sardinia_Nuragic	Croatia_MBA	Mbuti	0.268435	0.003842	69.868	68878
SUA003_Ancient_Sardinia_Nuragic	Czech_EBA_Protounetice	Mbuti	0.257815	0.010182	25.32	7891
SUA003_Ancient_Sardinia_Nuragic	Czech_EBA_Unetice	Mbuti	0.258695	0.004972	52.028	37245
SUA003_Ancient_Sardinia_Nuragic	Hungary_LC_EBA_Baden_Yamnaya	Mbuti	0.267498	0.003786	70.65	67701
SUA003_Ancient_Sardinia_Nuragic	Switzerland_BellBeaker	Mbuti	0.258634	0.005985	43.216	23991
SUA003_Ancient_Sardinia_Nuragic	I2477_Italy_North_BellBeaker	Mbuti	0.276135	0.004361	63.325	63566
SUA003_Ancient_Sardinia_Nuragic	Scotland_BellBeaker	Mbuti	0.256906	0.003847	66.778	67281
SUA003_Ancient_Sardinia_Nuragic	Poland_ChopiceVeseleCulture	Mbuti	0.254471	0.003881	65.576	68235
SUA003_Ancient_Sardinia_Nuragic	Poland_EBA	Mbuti	0.255925	0.003562	71.839	75112
SUA003_Ancient_Sardinia_Nuragic	Iberia_EBA	Mbuti	0.262753	0.005101	51.506	42573
SUA003_Ancient_Sardinia_Nuragic	England_LBA	Mbuti	0.257281	0.006228	41.312	25227
SUA003_Ancient_Sardinia_Nuragic	I1979_Italy_North_BellBeaker	Mbuti	0.269853	0.005847	46.149	29535
SUA003_Ancient_Sardinia_Nuragic	Iberia_North_BA_Africa	Mbuti	0.268021	0.006281	42.675	27853
SUA003_Ancient_Sardinia_Nuragic	Russia_Petrovka	Mbuti	0.256733	0.006526	39.339	21669
SUA003_Ancient_Sardinia_Nuragic	Russia_MLBA_Potapovka	Mbuti	0.241934	0.00494	48.979	39570
SUA003_Ancient_Sardinia_Nuragic	Iberia_LBA	Mbuti	0.286807	0.015503	18.5	3819
SUA003_Ancient_Sardinia_Nuragic	Gibraltar_BA	Mbuti	0.273073	0.00534	51.139	38746
SUA003_Ancient_Sardinia_Nuragic	Czech_BA	Mbuti	0.2643	0.004208	62.803	67894
SUA003_Ancient_Sardinia_Nuragic	Iberia_MBA	Mbuti	0.265473	0.01775	14.956	2637
SUA003_Ancient_Sardinia_Nuragic	Kazakhstan_Kumsay_EBA	Mbuti	0.24065	0.003513	68.502	73451
SUA003_Ancient_Sardinia_Nuragic	Kazakhstan_Mereke_MBA	Mbuti	0.24326	0.003383	71.896	73545
SUA003_Ancient_Sardinia_Nuragic	Iberia_LBA_Cogotas	Mbuti	0.264845	0.003907	67.796	73549
SUA003_Ancient_Sardinia_Nuragic	Estonia_BA	Mbuti	0.254085	0.003484	72.937	71090
SUA003_Ancient_Sardinia_Nuragic	Russia_Steppe_Maikop	Mbuti	0.240392	0.0032	75.124	75750
SUA003_Ancient_Sardinia_Nuragic	Russia_North_Caucasus	Mbuti	0.248353	0.003462	71.745	69844
SUA003_Ancient_Sardinia_Nuragic	Russia_North_Caucasus_MBA	Mbuti	0.25404	0.004261	59.616	69903
SUA003_Ancient_Sardinia_Nuragic	Russia_Steppe_Catacomb	Mbuti	0.247407	0.00356	69.496	69766
SUA003_Ancient_Sardinia_Nuragic	Russia_Steppe_Lola	Mbuti	0.238657	0.004187	57.003	64399
SUA003_Ancient_Sardinia_Nuragic	Russia_Caucasus_EBA_Yamnaya	Mbuti	0.249983	0.003546	70.504	66567
SUA003_Ancient_Sardinia_Nuragic	Kazakhstan_Chanchar_MBA	Mbuti	0.253373	0.004508	56.205	60833
SUA003_Ancient_Sardinia_Nuragic	Kazakhstan_Georgievsky_MBA	Mbuti	0.255442	0.004414	57.867	53454
SUA003_Ancient_Sardinia_Nuragic	Ukraine_BA_Catacomb	Mbuti	0.262118	0.008808	29.76	10505
SUA003_Ancient_Sardinia_Nuragic	Germany_Lech_EBA	Mbuti	0.263573	0.003052	86.348	81737
SUA003_Ancient_Sardinia_Nuragic	Germany_Lech_BellBeaker	Mbuti	0.261801	0.003293	79.49	77084
SUA003_Ancient_Sardinia_Nuragic	Germany_Lech_MBA	Mbuti	0.258648	0.004791	53.988	38788
SUA003_Ancient_Sardinia_Nuragic	Germany_LBA_Halberstadt	Mbuti	0.260592	0.004157	62.686	71438
SUA003_Ancient_Sardinia_Nuragic	Ukraine_EBA	Mbuti	0.260234	0.004706	55.295	51081
SUA003_Ancient_Sardinia_Nuragic	Hungary_EBA_Mako	Mbuti	0.263661	0.004367	60.382	65266
SUA003_Ancient_Sardinia_Nuragic	Hungary_LBA	Mbuti	0.258471	0.004006	64.52	74957
SUA003_Ancient_Sardinia_Nuragic	45_BRC002_014_028_Broion_BA	Mbuti	0.260443	0.007718	33.743	13334
SUA003_Ancient_Sardinia_Nuragic	46_BRC003_029_Broion_BA	Mbuti	0.26748	0.004591	58.268	58458
SUA003_Ancient_Sardinia_Nuragic	47_BRC007_019_020_Broion_BA	Mbuti	0.261315	0.007312	35.738	16683
SUA003_Ancient_Sardinia_Nuragic	49_BRC024_Broion_BA	Mbuti	0.250423	0.022486	11.137	1348
SUA003_Ancient_Sardinia_Nuragic	54_BRC010_018_016	Mbuti	0.253523	0.00606	41.837	27885
SUA003_Ancient_Sardinia_Nuragic	55_BRC030_Broion_BA	Mbuti	0.256295	0.008587	29.847	9648
SUA003_Ancient_Sardinia_Nuragic	655_GCP002_ReginaMargherita	Mbuti	0.266025	0.008551	31.111	12252
SUA003_Ancient_Sardinia_Nuragic	656_GCP003_ReginaMargherita	Mbuti	0.263464	0.008337	31.602	12080
S1252_Ancient_Sardinia_EBA	S1253_Ancient_Sardinia_EBA	Mbuti	0.29313	0.011443	25.616	6493
S1252_Ancient_Sardinia_EBA	SUA005_Ancient_Sardinia_EBA	Mbuti	0.271331	0.011112	24.417	6662
S1252_Ancient_Sardinia_EBA	SUC009_Ancient_Sardinia_EBA	Mbuti	0.278212	0.003673	75.739	122272
S1252_Ancient_Sardinia_EBA	ORC003_Ancient_Sardinia_Nuragic	Mbuti	0.275217	0.003715	74.078	130751
S1252_Ancient_Sardinia_EBA	MA88_Ancient_Sardinia_EBA	Mbuti	0.278688	0.003799	73.349	119342
S1252_Ancient_Sardinia_EBA	SUC004_Ancient_Sardinia_EBA	Mbuti	0.281801	0.003683	76.506	123254
S1252_Ancient_Sardinia_EBA	MA110_Ancient_Sardinia_Nuragic	Mbuti	0.281217	0.003648	77.095	147832
S1252_Ancient_Sardinia_EBA	MA82_Ancient_Sardinia_Nuragic	Mbuti	0.277193	0.003785	73.234	107275
S1252_Ancient_Sardinia_EBA	ISB001_Ancient_Sardinia_EBA	Mbuti	0.277261	0.003794	73.071	129210
S1252_Ancient_Sardinia_EBA	MA78_Ancient_Sardinia_EBA	Mbuti	0.274593	0.006102	44.999	27302
S1252_Ancient_Sardinia_EBA	SUC001_Ancient_Sardinia_EBA	Mbuti	0.275177	0.003819	72.055	117487
S1252_Ancient_Sardinia_EBA	PJU002_Ancient_Sardinia_EBA	Mbuti	0.272347	0.006271	43.433	25445
S1252_Ancient_Sardinia_EBA	MA85_Ancient_Sardinia_EBA	Mbuti	0.275087	0.005787	47.532	35979
S1252_Ancient_Sardinia_EBA	SUA001_Ancient_Sardinia_Nuragic	Mbuti	0.27925	0.003584	77.909	127343
S1252_Ancient_Sardinia_EBA	ORC001_Ancient_Sardinia_Nuragic	Mbuti	0.273607	0.003636	75.248	125112
S1252_Ancient_Sardinia_EBA	ORC007_Ancient_Sardinia_Nuragic	Mbuti	0.281397	0.003626	77.598	129899
S1252_Ancient_Sardinia_EBA	ORC005_Ancient_Sardinia_Nuragic	Mbuti	0.274717	0.003755	73.17	128021
S1252_Ancient_Sardinia_EBA	LON001_Ancient_Sardinia_EBA	Mbuti	0.284185	0.003653	77.792	126511
S1252_Ancient_Sardinia_EBA	ISC001_Ancient_Sardinia_Nuragic	Mbuti	0.279434	0.003657	76.41	129245
S1252_Ancient_Sardinia_EBA	SUA002_Ancient_Sardinia_EBA	Mbuti	0.277105	0.003633	76.267	120112
S1252_Ancient_Sardinia_EBA	SUC006_Ancient_Sardinia_EBA	Mbuti	0.281141	0.00388	72.466	103061
S1252_Ancient_Sardinia_EBA	SUC007_Ancient_Sardinia_EBA	Mbuti	0.280568	0.003854	72.801	112621
S1252_Ancient_Sardinia_EBA	SUC003_Ancient_Sardinia_EBA	Mbuti	0.276253	0.003559	77.614	116647
S1252_Ancient_Sardinia_EBA	ORC004_Ancient_Sardinia_Nuragic	Mbuti	0.272794	0.004288	63.611	81673
S1252_Ancient_Sardinia_EBA	S1250_Ancient_Sardinia_EBA	Mbuti	0.298706	0.010617	28.135	7862
S1252_Ancient_Sardinia_EBA	MA138_Ancient_Sardinia_Nuragic	Mbuti	0.279385	0.007425	37.627	15596
S1252_Ancient_Sardinia_EBA	ORC009_Ancient_Sardinia_Nuragic	Mbuti	0.279897	0.003661	76.444	130634
S1252_Ancient_Sardinia_EBA	MA87_Ancient_Sardinia_Nuragic	Mbuti	0.283216	0.011508	24.61	6400
S1252_Ancient_Sardinia_EBA	SUA006_Ancient_Sardinia_EBA	Mbuti	0.274136	0.004645	59.019	58820
S1252_Ancient_Sardinia_EBA	MA112_Ancient_Sardinia_Nuragic	Mbuti	0.273974	0.006015	45.547	27879
S1252_Ancient_Sardinia_EBA	SUA007_Ancient_Sardinia_EBA	Mbuti	0.281311	0.005186	54.24	39981
S1252_Ancient_Sardinia_EBA	S1249_Ancient_Sardinia_EBA	Mbuti	0.276679	0.007046	39.266	20037
S1252_Ancient_Sardinia_EBA	ORC006_Ancient_Sardinia_Nuragic	Mbuti	0.27543	0.003616	76.166	125446
S1252_Ancient_Sardinia_EBA	Formentera_MBA	Mbuti	0.27139	0.00366	74.148	131845
S1252_Ancient_Sardinia_EBA	Mallorca_EBA	Mbuti	0.273459	0.004934	55.426	50114
S1252_Ancient_Sardinia_EBA	Menorca_LBA	Mbuti	0.273026	0.003577	76.338	133014
S1252_Ancient_Sardinia_EBA	I3642_Sardinia_BA	Mbuti	0.277193	0.00635	43.653	22634
S1252_Ancient_Sardinia_EBA	I3741_Sardinia_BA	Mbuti	0.28319	0.003819	74.161	124795
S1252_Ancient_Sardinia_EBA	I3743_Sardinia_BA	Mbuti	0.281211	0.00367	76.629	128902
S1252_Ancient_Sardinia_EBA	I10364_Sardinia_BA	Mbuti	0.28489	0.003775	75.47	112508
S1252_Ancient_Sardinia_EBA	I10502_Sardinia_BA	Mbuti	0.276804	0.011127	24.877	6808
S1252_Ancient_Sardinia_EBA	I10552_Sardinia_BA	Mbuti	0.283699	0.003531	80.349	134187
S1252_Ancient_Sardinia_EBA	I10553_Sardinia_BA	Mbuti	0.28051	0.003534	79.37	131666
S1252_Ancient_Sardinia_EBA	I10554_Sardinia_BA	Mbuti	0.277492	0.003699	75.02	130231
S1252_Ancient_Sardinia_EBA	I16161_Sardinia_BA	Mbuti	0.280861	0.003703	75.85	119710
S1252_Ancient_Sardinia_EBA	I16168_Sardinia_BA	Mbuti	0.278869	0.004168	66.903	74107
S1252_Ancient_Sardinia_EBA	I16169_Sardinia_BA	Mbuti	0.278304	0.004051	68.696	79916
S1252_Ancient_Sardinia_EBA	I16170_Sardinia_BA	Mbuti	0.27949	0.003933	71.062	99515
S1252_Ancient_Sardinia_EBA	I16183_Sardinia_BA	Mbuti	0.276706	0.005779	47.884	29865
S1252_Ancient_Sardinia_EBA	I10365_Sardinia_BA	Mbuti	0.273125	0.003846	71.015	97769
S1252_Ancient_Sardinia_EBA	I3122_Sicily_EBA	Mbuti	0.272045	0.00363	74.949	142010
S1252_Ancient_Sardinia_EBA	I7774_Sicily_EBA	Mbuti	0.296752	0.01499	19.796	4061
S1252_Ancient_Sardinia_EBA	I7796_Sicily_EBA	Mbuti	0.27216	0.005728	47.512	28504
S1252_Ancient_Sardinia_EBA	I7800_Sicily_EBA	Mbuti	0.257781	0.010525	24.491	8080
S1252_Ancient_Sardinia_EBA	I7805_Sicily_EBA	Mbuti	0.275797	0.00946	29.154	9034
S1252_Ancient_Sardinia_EBA	I7807_Sicily_EBA	Mbuti	0.270259	0.00563	48.004	32406
S1252_Ancient_Sardinia_EBA	I11442_Sicily_EBA	Mbuti	0.269412	0.003587	75.104	125941
S1252_Ancient_Sardinia_EBA	I3123_Sicily_EBA	Mbuti	0.274805	0.003639	75.512	141803
S1252_Ancient_Sardinia_EBA	I3124_Sicily_EBA	Mbuti	0.271919	0.003442	79	141272
S1252_Ancient_Sardinia_EBA	I8561_Sicily_EBA	Mbuti	0.274695	0.003498	78.529	140888
S1252_Ancient_Sardinia_EBA	I11443_Sicily_EBA	Mbuti	0.266284	0.003569	74.61	126914
S1252_Ancient_Sardinia_EBA	I3876_Sicily_LBA	Mbuti	0.270254	0.00353	76.569	128799
S1252_Ancient_Sardinia_EBA	I3878_Sicily_LBA	Mbuti	0.270663	0.003472	77.946	135575
S1252_Ancient_Sardinia_EBA	I10371_Sicily_LBA	Mbuti	0.265349	0.011375	23.328	6679
S1252_Ancient_Sardinia_EBA	I10372_Sicily_LBA	Mbuti	0.275189	0.003595	76.547	128514
S1252_Ancient_Sardinia_EBA	I3125_Sicily_MBA	Mbuti	0.26802	0.00344	77.916	142432
S1252_Ancient_Sardinia_EBA	I4109_Sicily_MBA	Mbuti	0.268487	0.003647	73.611	134123
S1252_Ancient_Sardinia_EBA	England_MBA	Mbuti	0.262744	0.002679	98.063	164966
S1252_Ancient_Sardinia_EBA	Czech_BellBeaker	Mbuti	0.263885	0.002566	102.839	170727
S1252_Ancient_Sardinia_EBA	Hungary_EBA_Protonagyrev	Mbuti	0.266319	0.003375	78.915	135319
S1252_Ancient_Sardinia_EBA	Hungary_EBA_BellBeaker	Mbuti	0.265361	0.002661	99.713	162976
S1252_Ancient_Sardinia_EBA	Czech_EBA	Mbuti	0.259745	0.002701	96.171	159430
S1252_Ancient_Sardinia_EBA	Greece_Minoan_Lassithi	Mbuti	0.268215	0.002888	92.879	154449
S1252_Ancient_Sardinia_EBA	Greece_BA_Mycenaean	Mbuti	0.254489	0.003284	77.485	95113
S1252_Ancient_Sardinia_EBA	Greece_BA_Mycenaean_Pylos	Mbuti	0.254557	0.00394	64.602	66239
S1252_Ancient_Sardinia_EBA	Greece_Crete_Armenoi	Mbuti	0.261991	0.009975	26.264	9067
S1252_Ancient_Sardinia_EBA	Greece_Minoan_Odigitria	Mbuti	0.272595	0.004512	60.416	49248
S1252_Ancient_Sardinia_EBA	Bulgaria_EBA_Ezero	Mbuti	0.272682	0.008184	33.32	13894
S1252_Ancient_Sardinia_EBA	Bulgaria_BeliBreyag_EBA	Mbuti	0.269748	0.004068	66.311	76025
S1252_Ancient_Sardinia_EBA	England_BellBeaker	Mbuti	0.260389	0.002535	102.728	169079
S1252_Ancient_Sardinia_EBA	Iberia_BA	Mbuti	0.271228	0.002624	103.367	166938
S1252_Ancient_Sardinia_EBA	I2478_Italy_North_BellBeaker	Mbuti	0.267239	0.00391	68.342	109708
S1252_Ancient_Sardinia_EBA	Russia_Srubnaya	Mbuti	0.258208	0.002589	99.743	163631
S1252_Ancient_Sardinia_EBA	Russia_Poltavka	Mbuti	0.250115	0.002777	90.058	160825
S1252_Ancient_Sardinia_EBA	Russia_Potapovka	Mbuti	0.261366	0.003621	72.184	100152
S1252_Ancient_Sardinia_EBA	Russia_EBA_Yamnaya_Samara	Mbuti	0.24851	0.002652	93.705	162405
S1252_Ancient_Sardinia_EBA	Iberia_BellBeaker	Mbuti	0.272895	0.002777	98.27	161353
S1252_Ancient_Sardinia_EBA	Germany_BellBeaker	Mbuti	0.262418	0.002586	101.49	169390
S1252_Ancient_Sardinia_EBA	Germany_EBA_Unetice	Mbuti	0.261839	0.00277	94.534	158277
S1252_Ancient_Sardinia_EBA	France_BellBeaker_lowSteppe	Mbuti	0.275048	0.003392	81.094	124257
S1252_Ancient_Sardinia_EBA	France_BellBeaker	Mbuti	0.26278	0.002861	91.836	153687
S1252_Ancient_Sardinia_EBA	Denmark_BA	Mbuti	0.25296	0.006202	40.784	22568
S1252_Ancient_Sardinia_EBA	Poland_Unetice_EBA	Mbuti	0.255394	0.00334	76.457	123734
S1252_Ancient_Sardinia_EBA	Sweden_BA	Mbuti	0.257219	0.005431	47.361	31277
S1252_Ancient_Sardinia_EBA	Russia_EBA_Yamnaya_Kalmykia	Mbuti	0.243749	0.00287	84.942	152139
S1252_Ancient_Sardinia_EBA	Hungary_MBA_Vatya	Mbuti	0.263448	0.00309	85.266	140315
S1252_Ancient_Sardinia_EBA	Denmark_LBA	Mbuti	0.255144	0.006864	37.169	17531
S1252_Ancient_Sardinia_EBA	Hungary_Maros_EBA	Mbuti	0.260449	0.004084	63.769	66784
S1252_Ancient_Sardinia_EBA	Russia_Sintashta_MLBA	Mbuti	0.254346	0.00312	81.528	141449
S1252_Ancient_Sardinia_EBA	Germany_BA	Mbuti	0.260056	0.007261	35.817	18560
S1252_Ancient_Sardinia_EBA	RISE486_Italy_North_Remedello_EBA	Mbuti	0.264119	0.005904	44.738	26467
S1252_Ancient_Sardinia_EBA	Russia_Mezhovskaya	Mbuti	0.248736	0.003313	75.074	148021
S1252_Ancient_Sardinia_EBA	Russia_Kalmykia_EBA_Yamnaya	Mbuti	0.245084	0.003913	62.626	73261
S1252_Ancient_Sardinia_EBA	Russia_EBA	Mbuti	0.246144	0.005771	42.655	29984
S1252_Ancient_Sardinia_EBA	Montenegro_LBA	Mbuti	0.269093	0.015008	17.931	3526
S1252_Ancient_Sardinia_EBA	Lithuania_LBA	Mbuti	0.215337	0.015586	13.816	2679
S1252_Ancient_Sardinia_EBA	Ukraine_EBA_Yamnaya	Mbuti	0.248178	0.00342	72.567	138038
S1252_Ancient_Sardinia_EBA	Bulgaria_MLBA	Mbuti	0.257284	0.003542	72.631	135508
S1252_Ancient_Sardinia_EBA	Bulgaria_EBA	Mbuti	0.2708	0.002845	95.201	152587
S1252_Ancient_Sardinia_EBA	Ireland_BA	Mbuti	0.253918	0.002837	89.5	157393
S1252_Ancient_Sardinia_EBA	Iberia_BA_Cogotas	Mbuti	0.271549	0.003646	74.472	94477
S1252_Ancient_Sardinia_EBA	Netherlands_BellBeaker	Mbuti	0.263318	0.00275	95.751	158953
S1252_Ancient_Sardinia_EBA	Netherlands_BA	Mbuti	0.264301	0.003128	84.494	143012
S1252_Ancient_Sardinia_EBA	Croatia_LateC_EBA_Vucedol	Mbuti	0.253764	0.009083	27.938	10115
S1252_Ancient_Sardinia_EBA	Poland_BellBeaker	Mbuti	0.263092	0.002856	92.131	151800
S1252_Ancient_Sardinia_EBA	Scotland_MBA	Mbuti	0.264057	0.002853	92.567	152349
S1252_Ancient_Sardinia_EBA	Wales_EBA	Mbuti	0.271454	0.008109	33.474	16048
S1252_Ancient_Sardinia_EBA	Scotland_LBA	Mbuti	0.263465	0.002759	95.503	154975
S1252_Ancient_Sardinia_EBA	Croatia_MBA	Mbuti	0.269149	0.003151	85.417	142268
S1252_Ancient_Sardinia_EBA	Czech_EBA_Protounetice	Mbuti	0.259494	0.007512	34.544	16889
S1252_Ancient_Sardinia_EBA	Czech_EBA_Unetice	Mbuti	0.263875	0.00395	66.81	78433
S1252_Ancient_Sardinia_EBA	Hungary_LC_EBA_Baden_Yamnaya	Mbuti	0.273225	0.003184	85.821	139954
S1252_Ancient_Sardinia_EBA	Switzerland_BellBeaker	Mbuti	0.264478	0.004532	58.361	50571
S1252_Ancient_Sardinia_EBA	I2477_Italy_North_BellBeaker	Mbuti	0.279413	0.003668	76.171	131622
S1252_Ancient_Sardinia_EBA	Scotland_BellBeaker	Mbuti	0.263766	0.003211	82.135	139658
S1252_Ancient_Sardinia_EBA	Poland_ChopiceVeseleCulture	Mbuti	0.262335	0.003247	80.793	140706
S1252_Ancient_Sardinia_EBA	Poland_EBA	Mbuti	0.255255	0.003077	82.961	153529
S1252_Ancient_Sardinia_EBA	Iberia_EBA	Mbuti	0.2717	0.00395	68.786	89168
S1252_Ancient_Sardinia_EBA	England_LBA	Mbuti	0.256264	0.00473	54.182	52798
S1252_Ancient_Sardinia_EBA	I1979_Italy_North_BellBeaker	Mbuti	0.268408	0.004313	62.225	60817
S1252_Ancient_Sardinia_EBA	Iberia_North_BA_Africa	Mbuti	0.264552	0.004795	55.172	57950
S1252_Ancient_Sardinia_EBA	Russia_Petrovka	Mbuti	0.258562	0.004886	52.923	44591
S1252_Ancient_Sardinia_EBA	Russia_MLBA_Potapovka	Mbuti	0.245381	0.00416	58.983	82572
S1252_Ancient_Sardinia_EBA	Iberia_LBA	Mbuti	0.270777	0.010556	25.651	7977
S1252_Ancient_Sardinia_EBA	Gibraltar_BA	Mbuti	0.273444	0.003994	68.468	81553
S1252_Ancient_Sardinia_EBA	Czech_BA	Mbuti	0.265851	0.003524	75.451	140047
S1252_Ancient_Sardinia_EBA	Iberia_MBA	Mbuti	0.271492	0.012127	22.388	5431
S1252_Ancient_Sardinia_EBA	Kazakhstan_Kumsay_EBA	Mbuti	0.241291	0.002898	83.269	151169
S1252_Ancient_Sardinia_EBA	Kazakhstan_Mereke_MBA	Mbuti	0.243463	0.002853	85.344	151272
S1252_Ancient_Sardinia_EBA	Iberia_LBA_Cogotas	Mbuti	0.265308	0.003096	85.702	150657
S1252_Ancient_Sardinia_EBA	Estonia_BA	Mbuti	0.259351	0.002942	88.163	145321
S1252_Ancient_Sardinia_EBA	Russia_Steppe_Maikop	Mbuti	0.240723	0.002737	87.959	155123
S1252_Ancient_Sardinia_EBA	Russia_North_Caucasus	Mbuti	0.250375	0.002859	87.576	144011
S1252_Ancient_Sardinia_EBA	Russia_North_Caucasus_MBA	Mbuti	0.249876	0.00344	72.632	143514
S1252_Ancient_Sardinia_EBA	Russia_Steppe_Catacomb	Mbuti	0.250294	0.002902	86.26	143336
S1252_Ancient_Sardinia_EBA	Russia_Steppe_Lola	Mbuti	0.242032	0.00349	69.342	132994
S1252_Ancient_Sardinia_EBA	Russia_Caucasus_EBA_Yamnaya	Mbuti	0.248006	0.003054	81.2	137682
S1252_Ancient_Sardinia_EBA	Kazakhstan_Chanchar_MBA	Mbuti	0.257777	0.003618	71.255	126978
S1252_Ancient_Sardinia_EBA	Kazakhstan_Georgievsky_MBA	Mbuti	0.254049	0.003698	68.69	111697
S1252_Ancient_Sardinia_EBA	Ukraine_BA_Catacomb	Mbuti	0.259104	0.006892	37.595	21690
S1252_Ancient_Sardinia_EBA	Germany_Lech_EBA	Mbuti	0.264454	0.002639	100.215	167463
S1252_Ancient_Sardinia_EBA	Germany_Lech_BellBeaker	Mbuti	0.259045	0.002764	93.738	157593
S1252_Ancient_Sardinia_EBA	Germany_Lech_MBA	Mbuti	0.261687	0.003739	69.979	80331
S1252_Ancient_Sardinia_EBA	Germany_LBA_Halberstadt	Mbuti	0.259388	0.003506	73.987	146362
S1252_Ancient_Sardinia_EBA	Ukraine_EBA	Mbuti	0.262905	0.003888	67.615	107121
S1252_Ancient_Sardinia_EBA	Hungary_EBA_Mako	Mbuti	0.266873	0.003665	72.819	135482
S1252_Ancient_Sardinia_EBA	Hungary_LBA	Mbuti	0.264616	0.003365	78.649	152910
S1252_Ancient_Sardinia_EBA	45_BRC002_014_028_Broion_BA	Mbuti	0.267107	0.006025	44.335	27539
S1252_Ancient_Sardinia_EBA	46_BRC003_029_Broion_BA	Mbuti	0.269373	0.003606	74.706	119010
S1252_Ancient_Sardinia_EBA	47_BRC007_019_020_Broion_BA	Mbuti	0.258717	0.005469	47.303	34388
S1252_Ancient_Sardinia_EBA	49_BRC024_Broion_BA	Mbuti	0.267355	0.018482	14.466	2706
S1252_Ancient_Sardinia_EBA	54_BRC010_018_016	Mbuti	0.272161	0.004445	61.233	56962
S1252_Ancient_Sardinia_EBA	55_BRC030_Broion_BA	Mbuti	0.261279	0.006953	37.578	19630
S1252_Ancient_Sardinia_EBA	655_GCP002_ReginaMargherita	Mbuti	0.256607	0.006278	40.876	25161
S1252_Ancient_Sardinia_EBA	656_GCP003_ReginaMargherita	Mbuti	0.261642	0.006092	42.95	24794
S1253_Ancient_Sardinia_EBA	SUA005_Ancient_Sardinia_EBA	Mbuti	0.267228	0.036595	7.302	648
S1253_Ancient_Sardinia_EBA	SUC009_Ancient_Sardinia_EBA	Mbuti	0.290932	0.009384	31.002	11120
S1253_Ancient_Sardinia_EBA	ORC003_Ancient_Sardinia_Nuragic	Mbuti	0.286896	0.00869	33.014	11884
S1253_Ancient_Sardinia_EBA	MA88_Ancient_Sardinia_EBA	Mbuti	0.27327	0.009092	30.055	10940
S1253_Ancient_Sardinia_EBA	SUC004_Ancient_Sardinia_EBA	Mbuti	0.282159	0.009243	30.528	11182
S1253_Ancient_Sardinia_EBA	MA110_Ancient_Sardinia_Nuragic	Mbuti	0.283405	0.008893	31.869	13182
S1253_Ancient_Sardinia_EBA	MA82_Ancient_Sardinia_Nuragic	Mbuti	0.277441	0.009434	29.41	9764
S1253_Ancient_Sardinia_EBA	ISB001_Ancient_Sardinia_EBA	Mbuti	0.285984	0.008895	32.15	11735
S1253_Ancient_Sardinia_EBA	MA78_Ancient_Sardinia_EBA	Mbuti	0.267221	0.018428	14.501	2508
S1253_Ancient_Sardinia_EBA	SUC001_Ancient_Sardinia_EBA	Mbuti	0.280381	0.009466	29.62	10596
S1253_Ancient_Sardinia_EBA	PJU002_Ancient_Sardinia_EBA	Mbuti	0.253679	0.018025	14.074	2361
S1253_Ancient_Sardinia_EBA	MA85_Ancient_Sardinia_EBA	Mbuti	0.273175	0.015695	17.405	3319
S1253_Ancient_Sardinia_EBA	SUA001_Ancient_Sardinia_Nuragic	Mbuti	0.276748	0.00894	30.958	11487
S1253_Ancient_Sardinia_EBA	ORC001_Ancient_Sardinia_Nuragic	Mbuti	0.284207	0.008823	32.211	11304
S1253_Ancient_Sardinia_EBA	ORC007_Ancient_Sardinia_Nuragic	Mbuti	0.286129	0.009088	31.485	11796
S1253_Ancient_Sardinia_EBA	ORC005_Ancient_Sardinia_Nuragic	Mbuti	0.27701	0.008706	31.819	11558
S1253_Ancient_Sardinia_EBA	LON001_Ancient_Sardinia_EBA	Mbuti	0.285309	0.008889	32.098	11529
S1253_Ancient_Sardinia_EBA	ISC001_Ancient_Sardinia_Nuragic	Mbuti	0.28816	0.008896	32.391	11741
S1253_Ancient_Sardinia_EBA	SUA002_Ancient_Sardinia_EBA	Mbuti	0.279268	0.009134	30.575	10889
S1253_Ancient_Sardinia_EBA	SUC006_Ancient_Sardinia_EBA	Mbuti	0.275403	0.009642	28.564	9568
S1253_Ancient_Sardinia_EBA	SUC007_Ancient_Sardinia_EBA	Mbuti	0.278456	0.009573	29.088	10291
S1253_Ancient_Sardinia_EBA	SUC003_Ancient_Sardinia_EBA	Mbuti	0.284398	0.009497	29.945	10559
S1253_Ancient_Sardinia_EBA	ORC004_Ancient_Sardinia_Nuragic	Mbuti	0.289125	0.010898	26.531	7499
S1253_Ancient_Sardinia_EBA	S1250_Ancient_Sardinia_EBA	Mbuti	0.283486	0.036142	7.844	725
S1253_Ancient_Sardinia_EBA	MA138_Ancient_Sardinia_Nuragic	Mbuti	0.277437	0.024995	11.1	1420
S1253_Ancient_Sardinia_EBA	ORC009_Ancient_Sardinia_Nuragic	Mbuti	0.278003	0.009002	30.881	11814
S1253_Ancient_Sardinia_EBA	MA87_Ancient_Sardinia_Nuragic	Mbuti	0.272039	0.035648	7.631	570
S1253_Ancient_Sardinia_EBA	SUA006_Ancient_Sardinia_EBA	Mbuti	0.286333	0.012577	22.766	5557
S1253_Ancient_Sardinia_EBA	MA112_Ancient_Sardinia_Nuragic	Mbuti	0.265022	0.016809	15.767	2580
S1253_Ancient_Sardinia_EBA	SUA007_Ancient_Sardinia_EBA	Mbuti	0.263668	0.013764	19.156	3785
S1253_Ancient_Sardinia_EBA	S1249_Ancient_Sardinia_EBA	Mbuti	0.291364	0.021221	13.73	1914
S1253_Ancient_Sardinia_EBA	ORC006_Ancient_Sardinia_Nuragic	Mbuti	0.283679	0.009169	30.938	11393
S1253_Ancient_Sardinia_EBA	Formentera_MBA	Mbuti	0.276027	0.008714	31.677	12028
S1253_Ancient_Sardinia_EBA	Mallorca_EBA	Mbuti	0.27013	0.013084	20.646	4715
S1253_Ancient_Sardinia_EBA	Menorca_LBA	Mbuti	0.27796	0.008857	31.384	12104
S1253_Ancient_Sardinia_EBA	I3642_Sardinia_BA	Mbuti	0.289274	0.021033	13.753	2048
S1253_Ancient_Sardinia_EBA	I3741_Sardinia_BA	Mbuti	0.278665	0.008956	31.114	11498
S1253_Ancient_Sardinia_EBA	I3743_Sardinia_BA	Mbuti	0.277537	0.008784	31.597	11772
S1253_Ancient_Sardinia_EBA	I10364_Sardinia_BA	Mbuti	0.290074	0.009613	30.177	10300
S1253_Ancient_Sardinia_EBA	I10502_Sardinia_BA	Mbuti	0.256921	0.036197	7.098	586
S1253_Ancient_Sardinia_EBA	I10552_Sardinia_BA	Mbuti	0.290433	0.008692	33.416	12053
S1253_Ancient_Sardinia_EBA	I10553_Sardinia_BA	Mbuti	0.292844	0.009451	30.987	11918
S1253_Ancient_Sardinia_EBA	I10554_Sardinia_BA	Mbuti	0.277433	0.008738	31.751	11774
S1253_Ancient_Sardinia_EBA	I16161_Sardinia_BA	Mbuti	0.282252	0.009319	30.287	11019
S1253_Ancient_Sardinia_EBA	I16168_Sardinia_BA	Mbuti	0.28945	0.010816	26.761	6944
S1253_Ancient_Sardinia_EBA	I16169_Sardinia_BA	Mbuti	0.285935	0.011085	25.794	7652
S1253_Ancient_Sardinia_EBA	I16170_Sardinia_BA	Mbuti	0.287963	0.00995	28.94	9363
S1253_Ancient_Sardinia_EBA	I16183_Sardinia_BA	Mbuti	0.265407	0.01658	16.007	2770
S1253_Ancient_Sardinia_EBA	I10365_Sardinia_BA	Mbuti	0.263676	0.0099	26.634	8997
S1253_Ancient_Sardinia_EBA	I3122_Sicily_EBA	Mbuti	0.28059	0.008469	33.132	12773
S1253_Ancient_Sardinia_EBA	I7774_Sicily_EBA	Mbuti	0.254805	0.048909	5.21	394
S1253_Ancient_Sardinia_EBA	I7796_Sicily_EBA	Mbuti	0.287805	0.018047	15.947	2599
S1253_Ancient_Sardinia_EBA	I7800_Sicily_EBA	Mbuti	0.301191	0.034398	8.756	714
S1253_Ancient_Sardinia_EBA	I7805_Sicily_EBA	Mbuti	0.298292	0.0317	9.41	808
S1253_Ancient_Sardinia_EBA	I7807_Sicily_EBA	Mbuti	0.271336	0.016637	16.309	3093
S1253_Ancient_Sardinia_EBA	I11442_Sicily_EBA	Mbuti	0.279592	0.008327	33.577	11511
S1253_Ancient_Sardinia_EBA	I3123_Sicily_EBA	Mbuti	0.264749	0.008866	29.86	12712
S1253_Ancient_Sardinia_EBA	I3124_Sicily_EBA	Mbuti	0.282914	0.00853	33.165	12693
S1253_Ancient_Sardinia_EBA	I8561_Sicily_EBA	Mbuti	0.272991	0.008634	31.62	12666
S1253_Ancient_Sardinia_EBA	I11443_Sicily_EBA	Mbuti	0.264481	0.008809	30.025	11574
S1253_Ancient_Sardinia_EBA	I3876_Sicily_LBA	Mbuti	0.272207	0.008696	31.304	11804
S1253_Ancient_Sardinia_EBA	I3878_Sicily_LBA	Mbuti	0.275951	0.00841	32.811	12252
S1253_Ancient_Sardinia_EBA	I10371_Sicily_LBA	Mbuti	0.248991	0.037007	6.728	625
S1253_Ancient_Sardinia_EBA	I10372_Sicily_LBA	Mbuti	0.276162	0.008952	30.85	11611
S1253_Ancient_Sardinia_EBA	I3125_Sicily_MBA	Mbuti	0.277893	0.00855	32.503	12813
S1253_Ancient_Sardinia_EBA	I4109_Sicily_MBA	Mbuti	0.274581	0.008681	31.629	12202
S1253_Ancient_Sardinia_EBA	England_MBA	Mbuti	0.266779	0.005991	44.53	14710
S1253_Ancient_Sardinia_EBA	Czech_BellBeaker	Mbuti	0.264368	0.005805	45.538	15214
S1253_Ancient_Sardinia_EBA	Hungary_EBA_Protonagyrev	Mbuti	0.27338	0.008679	31.498	12229
S1253_Ancient_Sardinia_EBA	Hungary_EBA_BellBeaker	Mbuti	0.269344	0.006096	44.185	14525
S1253_Ancient_Sardinia_EBA	Czech_EBA	Mbuti	0.261552	0.006129	42.671	14225
S1253_Ancient_Sardinia_EBA	Greece_Minoan_Lassithi	Mbuti	0.275183	0.006845	40.201	13735
S1253_Ancient_Sardinia_EBA	Greece_BA_Mycenaean	Mbuti	0.248493	0.007943	31.283	8257
S1253_Ancient_Sardinia_EBA	Greece_BA_Mycenaean_Pylos	Mbuti	0.237217	0.011082	21.405	6000
S1253_Ancient_Sardinia_EBA	Greece_Crete_Armenoi	Mbuti	0.382636	0.034104	11.22	888
S1253_Ancient_Sardinia_EBA	Greece_Minoan_Odigitria	Mbuti	0.276974	0.01376	20.128	4328
S1253_Ancient_Sardinia_EBA	Bulgaria_EBA_Ezero	Mbuti	0.273634	0.025067	10.916	1382
S1253_Ancient_Sardinia_EBA	Bulgaria_BeliBreyag_EBA	Mbuti	0.258048	0.010997	23.466	7379
S1253_Ancient_Sardinia_EBA	England_BellBeaker	Mbuti	0.261096	0.00579	45.096	15084
S1253_Ancient_Sardinia_EBA	Iberia_BA	Mbuti	0.274891	0.005975	46.008	14880
S1253_Ancient_Sardinia_EBA	I2478_Italy_North_BellBeaker	Mbuti	0.271389	0.009281	29.241	10073
S1253_Ancient_Sardinia_EBA	Russia_Srubnaya	Mbuti	0.25843	0.006042	42.769	14532
S1253_Ancient_Sardinia_EBA	Russia_Poltavka	Mbuti	0.254915	0.006248	40.798	14302
S1253_Ancient_Sardinia_EBA	Russia_Potapovka	Mbuti	0.26359	0.00983	26.816	8932
S1253_Ancient_Sardinia_EBA	Russia_EBA_Yamnaya_Samara	Mbuti	0.254617	0.006179	41.204	14392
S1253_Ancient_Sardinia_EBA	Iberia_BellBeaker	Mbuti	0.277476	0.006371	43.555	14350
S1253_Ancient_Sardinia_EBA	Germany_BellBeaker	Mbuti	0.265381	0.005784	45.885	15078
S1253_Ancient_Sardinia_EBA	Germany_EBA_Unetice	Mbuti	0.261176	0.006247	41.811	14073
S1253_Ancient_Sardinia_EBA	France_BellBeaker_lowSteppe	Mbuti	0.285676	0.008275	34.525	11238
S1253_Ancient_Sardinia_EBA	France_BellBeaker	Mbuti	0.263169	0.006675	39.428	13746
S1253_Ancient_Sardinia_EBA	Denmark_BA	Mbuti	0.228595	0.016362	13.971	2380
S1253_Ancient_Sardinia_EBA	Poland_Unetice_EBA	Mbuti	0.249868	0.008195	30.489	11645
S1253_Ancient_Sardinia_EBA	Sweden_BA	Mbuti	0.277167	0.015555	17.818	3218
S1253_Ancient_Sardinia_EBA	Russia_EBA_Yamnaya_Kalmykia	Mbuti	0.24734	0.00666	37.138	13618
S1253_Ancient_Sardinia_EBA	Hungary_MBA_Vatya	Mbuti	0.27091	0.00793	34.162	12705
S1253_Ancient_Sardinia_EBA	Denmark_LBA	Mbuti	0.255726	0.020183	12.67	1826
S1253_Ancient_Sardinia_EBA	Hungary_Maros_EBA	Mbuti	0.261085	0.010905	23.941	6236
S1253_Ancient_Sardinia_EBA	Russia_Sintashta_MLBA	Mbuti	0.25892	0.007619	33.985	12879
S1253_Ancient_Sardinia_EBA	Germany_BA	Mbuti	0.285329	0.021966	12.989	1762
S1253_Ancient_Sardinia_EBA	RISE486_Italy_North_Remedello_EBA	Mbuti	0.283244	0.01951	14.518	2393
S1253_Ancient_Sardinia_EBA	Russia_Mezhovskaya	Mbuti	0.246833	0.007817	31.575	13273
S1253_Ancient_Sardinia_EBA	Russia_Kalmykia_EBA_Yamnaya	Mbuti	0.240188	0.010961	21.912	6782
S1253_Ancient_Sardinia_EBA	Russia_EBA	Mbuti	0.280646	0.017721	15.837	2711
S1253_Ancient_Sardinia_EBA	Montenegro_LBA	Mbuti	0.206831	0.043275	4.78	285
S1253_Ancient_Sardinia_EBA	Lithuania_LBA	Mbuti	0.291923	0.055119	5.296	245
S1253_Ancient_Sardinia_EBA	Ukraine_EBA_Yamnaya	Mbuti	0.257849	0.008157	31.609	12487
S1253_Ancient_Sardinia_EBA	Bulgaria_MLBA	Mbuti	0.268751	0.008484	31.678	12225
S1253_Ancient_Sardinia_EBA	Bulgaria_EBA	Mbuti	0.274323	0.006967	39.372	13665
S1253_Ancient_Sardinia_EBA	Ireland_BA	Mbuti	0.256281	0.00682	37.58	13985
S1253_Ancient_Sardinia_EBA	Iberia_BA_Cogotas	Mbuti	0.273586	0.009433	29.004	8787
S1253_Ancient_Sardinia_EBA	Netherlands_BellBeaker	Mbuti	0.262715	0.006332	41.493	14194
S1253_Ancient_Sardinia_EBA	Netherlands_BA	Mbuti	0.265393	0.007351	36.104	12874
S1253_Ancient_Sardinia_EBA	Croatia_LateC_EBA_Vucedol	Mbuti	0.244667	0.02746	8.91	920
S1253_Ancient_Sardinia_EBA	Poland_BellBeaker	Mbuti	0.260914	0.007299	35.746	13593
S1253_Ancient_Sardinia_EBA	Scotland_MBA	Mbuti	0.260785	0.006581	39.628	13633
S1253_Ancient_Sardinia_EBA	Wales_EBA	Mbuti	0.264477	0.02257	11.718	1613
S1253_Ancient_Sardinia_EBA	Scotland_LBA	Mbuti	0.264512	0.006593	40.121	13843
S1253_Ancient_Sardinia_EBA	Croatia_MBA	Mbuti	0.268631	0.007352	36.537	12830
S1253_Ancient_Sardinia_EBA	Czech_EBA_Protounetice	Mbuti	0.264555	0.021942	12.057	1690
S1253_Ancient_Sardinia_EBA	Czech_EBA_Unetice	Mbuti	0.271935	0.009726	27.96	7441
S1253_Ancient_Sardinia_EBA	Hungary_LC_EBA_Baden_Yamnaya	Mbuti	0.283758	0.00773	36.711	12678
S1253_Ancient_Sardinia_EBA	Switzerland_BellBeaker	Mbuti	0.256391	0.012633	20.295	4845
S1253_Ancient_Sardinia_EBA	I2477_Italy_North_BellBeaker	Mbuti	0.271231	0.009029	30.038	11927
S1253_Ancient_Sardinia_EBA	Scotland_BellBeaker	Mbuti	0.252708	0.0073	34.619	12602
S1253_Ancient_Sardinia_EBA	Poland_ChopiceVeseleCulture	Mbuti	0.260713	0.007906	32.976	12768
S1253_Ancient_Sardinia_EBA	Poland_EBA	Mbuti	0.256583	0.007072	36.284	13694
S1253_Ancient_Sardinia_EBA	Iberia_EBA	Mbuti	0.279406	0.009947	28.09	8173
S1253_Ancient_Sardinia_EBA	England_LBA	Mbuti	0.25076	0.012797	19.595	4842
S1253_Ancient_Sardinia_EBA	I1979_Italy_North_BellBeaker	Mbuti	0.271403	0.012711	21.352	5426
S1253_Ancient_Sardinia_EBA	Iberia_North_BA_Africa	Mbuti	0.279611	0.013022	21.472	5185
S1253_Ancient_Sardinia_EBA	Russia_Petrovka	Mbuti	0.262886	0.013799	19.051	4001
S1253_Ancient_Sardinia_EBA	Russia_MLBA_Potapovka	Mbuti	0.241529	0.010121	23.865	7474
S1253_Ancient_Sardinia_EBA	Iberia_LBA	Mbuti	0.308742	0.033348	9.258	708
S1253_Ancient_Sardinia_EBA	Gibraltar_BA	Mbuti	0.259246	0.0102	25.416	7730
S1253_Ancient_Sardinia_EBA	Czech_BA	Mbuti	0.268531	0.00841	31.931	12591
S1253_Ancient_Sardinia_EBA	Iberia_MBA	Mbuti	0.31398	0.04063	7.728	535
S1253_Ancient_Sardinia_EBA	Kazakhstan_Kumsay_EBA	Mbuti	0.242803	0.006809	35.661	13546
S1253_Ancient_Sardinia_EBA	Kazakhstan_Mereke_MBA	Mbuti	0.238777	0.006573	36.328	13535
S1253_Ancient_Sardinia_EBA	Iberia_LBA_Cogotas	Mbuti	0.26428	0.007465	35.401	13399
S1253_Ancient_Sardinia_EBA	Estonia_BA	Mbuti	0.257853	0.007141	36.11	12943
S1253_Ancient_Sardinia_EBA	Russia_Steppe_Maikop	Mbuti	0.239666	0.006583	36.406	13850
S1253_Ancient_Sardinia_EBA	Russia_North_Caucasus	Mbuti	0.246736	0.006853	36.005	13029
S1253_Ancient_Sardinia_EBA	Russia_North_Caucasus_MBA	Mbuti	0.253075	0.008338	30.353	12883
S1253_Ancient_Sardinia_EBA	Russia_Steppe_Catacomb	Mbuti	0.248828	0.007159	34.76	12879
S1253_Ancient_Sardinia_EBA	Russia_Steppe_Lola	Mbuti	0.243745	0.00836	29.156	12014
S1253_Ancient_Sardinia_EBA	Russia_Caucasus_EBA_Yamnaya	Mbuti	0.242687	0.00735	33.017	12573
S1253_Ancient_Sardinia_EBA	Kazakhstan_Chanchar_MBA	Mbuti	0.26797	0.008775	30.539	11642
S1253_Ancient_Sardinia_EBA	Kazakhstan_Georgievsky_MBA	Mbuti	0.264372	0.009259	28.552	10319
S1253_Ancient_Sardinia_EBA	Ukraine_BA_Catacomb	Mbuti	0.259841	0.021084	12.324	1900
S1253_Ancient_Sardinia_EBA	Germany_Lech_EBA	Mbuti	0.270239	0.005796	46.626	14967
S1253_Ancient_Sardinia_EBA	Germany_Lech_BellBeaker	Mbuti	0.260497	0.006514	39.989	14089
S1253_Ancient_Sardinia_EBA	Germany_Lech_MBA	Mbuti	0.262176	0.009903	26.474	7655
S1253_Ancient_Sardinia_EBA	Germany_LBA_Halberstadt	Mbuti	0.264911	0.008436	31.403	13002
S1253_Ancient_Sardinia_EBA	Ukraine_EBA	Mbuti	0.273513	0.010179	26.871	10058
S1253_Ancient_Sardinia_EBA	Hungary_EBA_Mako	Mbuti	0.265272	0.008303	31.948	12319
S1253_Ancient_Sardinia_EBA	Hungary_LBA	Mbuti	0.267281	0.008096	33.014	13588
S1253_Ancient_Sardinia_EBA	45_BRC002_014_028_Broion_BA	Mbuti	0.24859	0.016653	14.928	2468
S1253_Ancient_Sardinia_EBA	46_BRC003_029_Broion_BA	Mbuti	0.27128	0.009228	29.398	10705
S1253_Ancient_Sardinia_EBA	47_BRC007_019_020_Broion_BA	Mbuti	0.248306	0.01585	15.666	3117
S1253_Ancient_Sardinia_EBA	49_BRC024_Broion_BA	Mbuti	0.291103	0.054619	5.33	218
S1253_Ancient_Sardinia_EBA	54_BRC010_018_016	Mbuti	0.266795	0.012584	21.201	5180
S1253_Ancient_Sardinia_EBA	55_BRC030_Broion_BA	Mbuti	0.270303	0.02093	12.915	1811
S1253_Ancient_Sardinia_EBA	655_GCP002_ReginaMargherita	Mbuti	0.26317	0.019681	13.372	2315
S1253_Ancient_Sardinia_EBA	656_GCP003_ReginaMargherita	Mbuti	0.246124	0.018221	13.507	2331
SUA005_Ancient_Sardinia_EBA	SUC009_Ancient_Sardinia_EBA	Mbuti	0.279894	0.008778	31.884	11961
SUA005_Ancient_Sardinia_EBA	ORC003_Ancient_Sardinia_Nuragic	Mbuti	0.283979	0.008539	33.258	12780
SUA005_Ancient_Sardinia_EBA	MA88_Ancient_Sardinia_EBA	Mbuti	0.275967	0.008565	32.22	11720
SUA005_Ancient_Sardinia_EBA	SUC004_Ancient_Sardinia_EBA	Mbuti	0.283952	0.008459	33.568	11996
SUA005_Ancient_Sardinia_EBA	MA110_Ancient_Sardinia_Nuragic	Mbuti	0.270853	0.007915	34.219	14332
SUA005_Ancient_Sardinia_EBA	MA82_Ancient_Sardinia_Nuragic	Mbuti	0.273459	0.009546	28.646	10539
SUA005_Ancient_Sardinia_EBA	ISB001_Ancient_Sardinia_EBA	Mbuti	0.280312	0.008	35.037	12627
SUA005_Ancient_Sardinia_EBA	MA78_Ancient_Sardinia_EBA	Mbuti	0.248489	0.015808	15.72	2678
SUA005_Ancient_Sardinia_EBA	SUC001_Ancient_Sardinia_EBA	Mbuti	0.282666	0.008779	32.199	11479
SUA005_Ancient_Sardinia_EBA	PJU002_Ancient_Sardinia_EBA	Mbuti	0.268685	0.017023	15.784	2581
SUA005_Ancient_Sardinia_EBA	MA85_Ancient_Sardinia_EBA	Mbuti	0.261813	0.014657	17.863	3600
SUA005_Ancient_Sardinia_EBA	SUA001_Ancient_Sardinia_Nuragic	Mbuti	0.278962	0.008637	32.298	12354
SUA005_Ancient_Sardinia_EBA	ORC001_Ancient_Sardinia_Nuragic	Mbuti	0.285841	0.008498	33.635	12230
SUA005_Ancient_Sardinia_EBA	ORC007_Ancient_Sardinia_Nuragic	Mbuti	0.270061	0.008112	33.291	12725
SUA005_Ancient_Sardinia_EBA	ORC005_Ancient_Sardinia_Nuragic	Mbuti	0.272202	0.0086	31.653	12455
SUA005_Ancient_Sardinia_EBA	LON001_Ancient_Sardinia_EBA	Mbuti	0.27676	0.00835	33.146	12349
SUA005_Ancient_Sardinia_EBA	ISC001_Ancient_Sardinia_Nuragic	Mbuti	0.284165	0.008211	34.607	12638
SUA005_Ancient_Sardinia_EBA	SUA002_Ancient_Sardinia_EBA	Mbuti	0.279101	0.008397	33.237	11539
SUA005_Ancient_Sardinia_EBA	SUC006_Ancient_Sardinia_EBA	Mbuti	0.269461	0.009171	29.382	10112
SUA005_Ancient_Sardinia_EBA	SUC007_Ancient_Sardinia_EBA	Mbuti	0.278811	0.009385	29.707	11126
SUA005_Ancient_Sardinia_EBA	SUC003_Ancient_Sardinia_EBA	Mbuti	0.280477	0.00891	31.479	11454
SUA005_Ancient_Sardinia_EBA	ORC004_Ancient_Sardinia_Nuragic	Mbuti	0.283514	0.009934	28.538	8166
SUA005_Ancient_Sardinia_EBA	S1250_Ancient_Sardinia_EBA	Mbuti	0.279468	0.031204	8.956	827
SUA005_Ancient_Sardinia_EBA	MA138_Ancient_Sardinia_Nuragic	Mbuti	0.314525	0.0239	13.16	1565
SUA005_Ancient_Sardinia_EBA	ORC009_Ancient_Sardinia_Nuragic	Mbuti	0.287059	0.008212	34.958	12744
SUA005_Ancient_Sardinia_EBA	MA87_Ancient_Sardinia_Nuragic	Mbuti	0.199466	0.030353	6.572	619
SUA005_Ancient_Sardinia_EBA	SUA006_Ancient_Sardinia_EBA	Mbuti	0.279781	0.011934	23.445	5824
SUA005_Ancient_Sardinia_EBA	MA112_Ancient_Sardinia_Nuragic	Mbuti	0.268899	0.016728	16.074	2744
SUA005_Ancient_Sardinia_EBA	SUA007_Ancient_Sardinia_EBA	Mbuti	0.288715	0.014011	20.606	4065
SUA005_Ancient_Sardinia_EBA	S1249_Ancient_Sardinia_EBA	Mbuti	0.367095	0.02253	16.294	1959
SUA005_Ancient_Sardinia_EBA	ORC006_Ancient_Sardinia_Nuragic	Mbuti	0.281859	0.008164	34.523	12187
SUA005_Ancient_Sardinia_EBA	Formentera_MBA	Mbuti	0.269529	0.008066	33.414	12711
SUA005_Ancient_Sardinia_EBA	Mallorca_EBA	Mbuti	0.282255	0.013241	21.317	4985
SUA005_Ancient_Sardinia_EBA	Menorca_LBA	Mbuti	0.271113	0.008486	31.949	12863
SUA005_Ancient_Sardinia_EBA	I3642_Sardinia_BA	Mbuti	0.289392	0.019432	14.892	2165
SUA005_Ancient_Sardinia_EBA	I3741_Sardinia_BA	Mbuti	0.284414	0.008614	33.019	12073
SUA005_Ancient_Sardinia_EBA	I3743_Sardinia_BA	Mbuti	0.285317	0.00878	32.496	12481
SUA005_Ancient_Sardinia_EBA	I10364_Sardinia_BA	Mbuti	0.266544	0.008578	31.072	10901
SUA005_Ancient_Sardinia_EBA	I10502_Sardinia_BA	Mbuti	0.291398	0.035379	8.237	635
SUA005_Ancient_Sardinia_EBA	I10552_Sardinia_BA	Mbuti	0.291632	0.008445	34.533	12903
SUA005_Ancient_Sardinia_EBA	I10553_Sardinia_BA	Mbuti	0.277762	0.008483	32.744	12619
SUA005_Ancient_Sardinia_EBA	I10554_Sardinia_BA	Mbuti	0.284077	0.008542	33.256	12579
SUA005_Ancient_Sardinia_EBA	I16161_Sardinia_BA	Mbuti	0.284821	0.008646	32.942	11699
SUA005_Ancient_Sardinia_EBA	I16168_Sardinia_BA	Mbuti	0.280364	0.011209	25.013	7479
SUA005_Ancient_Sardinia_EBA	I16169_Sardinia_BA	Mbuti	0.279173	0.010615	26.299	7957
SUA005_Ancient_Sardinia_EBA	I16170_Sardinia_BA	Mbuti	0.270495	0.009408	28.752	9816
SUA005_Ancient_Sardinia_EBA	I16183_Sardinia_BA	Mbuti	0.243938	0.016292	14.973	2886
SUA005_Ancient_Sardinia_EBA	I10365_Sardinia_BA	Mbuti	0.281202	0.010001	28.116	9551
SUA005_Ancient_Sardinia_EBA	I3122_Sicily_EBA	Mbuti	0.279391	0.008491	32.904	13713
SUA005_Ancient_Sardinia_EBA	I7774_Sicily_EBA	Mbuti	0.293129	0.053527	5.476	384
SUA005_Ancient_Sardinia_EBA	I7796_Sicily_EBA	Mbuti	0.263111	0.017215	15.284	2826
SUA005_Ancient_Sardinia_EBA	I7800_Sicily_EBA	Mbuti	0.325847	0.03115	10.461	829
SUA005_Ancient_Sardinia_EBA	I7805_Sicily_EBA	Mbuti	0.286689	0.034125	8.401	855
SUA005_Ancient_Sardinia_EBA	I7807_Sicily_EBA	Mbuti	0.241269	0.015037	16.045	3239
SUA005_Ancient_Sardinia_EBA	I11442_Sicily_EBA	Mbuti	0.275062	0.008876	30.989	12172
SUA005_Ancient_Sardinia_EBA	I3123_Sicily_EBA	Mbuti	0.264981	0.007769	34.109	13656
SUA005_Ancient_Sardinia_EBA	I3124_Sicily_EBA	Mbuti	0.286782	0.007971	35.978	13616
SUA005_Ancient_Sardinia_EBA	I8561_Sicily_EBA	Mbuti	0.26736	0.007913	33.787	13586
SUA005_Ancient_Sardinia_EBA	I11443_Sicily_EBA	Mbuti	0.262662	0.008477	30.987	12254
SUA005_Ancient_Sardinia_EBA	I3876_Sicily_LBA	Mbuti	0.267139	0.008209	32.541	12478
SUA005_Ancient_Sardinia_EBA	I3878_Sicily_LBA	Mbuti	0.274814	0.008234	33.373	13157
SUA005_Ancient_Sardinia_EBA	I10371_Sicily_LBA	Mbuti	0.247113	0.033695	7.334	649
SUA005_Ancient_Sardinia_EBA	I10372_Sicily_LBA	Mbuti	0.281952	0.008362	33.717	12378
SUA005_Ancient_Sardinia_EBA	I3125_Sicily_MBA	Mbuti	0.282134	0.007784	36.247	13763
SUA005_Ancient_Sardinia_EBA	I4109_Sicily_MBA	Mbuti	0.267759	0.008074	33.163	12907
SUA005_Ancient_Sardinia_EBA	England_MBA	Mbuti	0.264409	0.00554	47.731	15896
SUA005_Ancient_Sardinia_EBA	Czech_BellBeaker	Mbuti	0.268378	0.005348	50.179	16459
SUA005_Ancient_Sardinia_EBA	Hungary_EBA_Protonagyrev	Mbuti	0.26408	0.008014	32.953	12930
SUA005_Ancient_Sardinia_EBA	Hungary_EBA_BellBeaker	Mbuti	0.266592	0.005387	49.491	15705
SUA005_Ancient_Sardinia_EBA	Czech_EBA	Mbuti	0.261881	0.0058	45.152	15428
SUA005_Ancient_Sardinia_EBA	Greece_Minoan_Lassithi	Mbuti	0.271067	0.006181	43.854	14947
SUA005_Ancient_Sardinia_EBA	Greece_BA_Mycenaean	Mbuti	0.255424	0.007646	33.404	9384
SUA005_Ancient_Sardinia_EBA	Greece_BA_Mycenaean_Pylos	Mbuti	0.264092	0.010359	25.495	6740
SUA005_Ancient_Sardinia_EBA	Greece_Crete_Armenoi	Mbuti	0.228046	0.031611	7.214	914
SUA005_Ancient_Sardinia_EBA	Greece_Minoan_Odigitria	Mbuti	0.271506	0.013041	20.819	4875
SUA005_Ancient_Sardinia_EBA	Bulgaria_EBA_Ezero	Mbuti	0.238244	0.023451	10.159	1511
SUA005_Ancient_Sardinia_EBA	Bulgaria_BeliBreyag_EBA	Mbuti	0.258753	0.010302	25.117	7696
SUA005_Ancient_Sardinia_EBA	England_BellBeaker	Mbuti	0.262261	0.005431	48.292	16311
SUA005_Ancient_Sardinia_EBA	Iberia_BA	Mbuti	0.27727	0.005486	50.542	16160
SUA005_Ancient_Sardinia_EBA	I2478_Italy_North_BellBeaker	Mbuti	0.262083	0.008915	29.399	10527
SUA005_Ancient_Sardinia_EBA	Russia_Srubnaya	Mbuti	0.260599	0.005541	47.03	15820
SUA005_Ancient_Sardinia_EBA	Russia_Poltavka	Mbuti	0.254219	0.005849	43.461	15569
SUA005_Ancient_Sardinia_EBA	Russia_Potapovka	Mbuti	0.262167	0.009355	28.024	9724
SUA005_Ancient_Sardinia_EBA	Russia_EBA_Yamnaya_Samara	Mbuti	0.252747	0.005932	42.607	15654
SUA005_Ancient_Sardinia_EBA	Iberia_BellBeaker	Mbuti	0.271825	0.005693	47.749	15593
SUA005_Ancient_Sardinia_EBA	Germany_BellBeaker	Mbuti	0.265432	0.005368	49.444	16346
SUA005_Ancient_Sardinia_EBA	Germany_EBA_Unetice	Mbuti	0.26302	0.005974	44.029	15255
SUA005_Ancient_Sardinia_EBA	France_BellBeaker_lowSteppe	Mbuti	0.279529	0.00781	35.793	11983
SUA005_Ancient_Sardinia_EBA	France_BellBeaker	Mbuti	0.268944	0.006213	43.286	14743
SUA005_Ancient_Sardinia_EBA	Denmark_BA	Mbuti	0.271573	0.017766	15.287	2589
SUA005_Ancient_Sardinia_EBA	Poland_Unetice_EBA	Mbuti	0.26834	0.00789	34.01	12144
SUA005_Ancient_Sardinia_EBA	Sweden_BA	Mbuti	0.26046	0.015984	16.295	3251
SUA005_Ancient_Sardinia_EBA	Russia_EBA_Yamnaya_Kalmykia	Mbuti	0.249269	0.006827	36.513	14739
SUA005_Ancient_Sardinia_EBA	Hungary_MBA_Vatya	Mbuti	0.261949	0.007182	36.471	13671
SUA005_Ancient_Sardinia_EBA	Denmark_LBA	Mbuti	0.23076	0.021306	10.831	1840
SUA005_Ancient_Sardinia_EBA	Hungary_Maros_EBA	Mbuti	0.262394	0.011078	23.685	6573
SUA005_Ancient_Sardinia_EBA	Russia_Sintashta_MLBA	Mbuti	0.265743	0.007268	36.565	13911
SUA005_Ancient_Sardinia_EBA	Germany_BA	Mbuti	0.269223	0.020402	13.196	1863
SUA005_Ancient_Sardinia_EBA	RISE486_Italy_North_Remedello_EBA	Mbuti	0.242959	0.017067	14.235	2519
SUA005_Ancient_Sardinia_EBA	Russia_Mezhovskaya	Mbuti	0.247947	0.006864	36.123	14399
SUA005_Ancient_Sardinia_EBA	Russia_Kalmykia_EBA_Yamnaya	Mbuti	0.238097	0.010128	23.509	7270
SUA005_Ancient_Sardinia_EBA	Russia_EBA	Mbuti	0.254045	0.016453	15.441	2947
SUA005_Ancient_Sardinia_EBA	Montenegro_LBA	Mbuti	0.265073	0.048776	5.435	324
SUA005_Ancient_Sardinia_EBA	Lithuania_LBA	Mbuti	0.288782	0.053917	5.356	275
SUA005_Ancient_Sardinia_EBA	Ukraine_EBA_Yamnaya	Mbuti	0.250167	0.00817	30.622	13411
SUA005_Ancient_Sardinia_EBA	Bulgaria_MLBA	Mbuti	0.259293	0.008061	32.165	13022
SUA005_Ancient_Sardinia_EBA	Bulgaria_EBA	Mbuti	0.280077	0.006467	43.308	14669
SUA005_Ancient_Sardinia_EBA	Ireland_BA	Mbuti	0.265452	0.006341	41.861	15214
SUA005_Ancient_Sardinia_EBA	Iberia_BA_Cogotas	Mbuti	0.268906	0.00976	27.552	9192
SUA005_Ancient_Sardinia_EBA	Netherlands_BellBeaker	Mbuti	0.263831	0.005854	45.066	15378
SUA005_Ancient_Sardinia_EBA	Netherlands_BA	Mbuti	0.259587	0.006887	37.694	13812
SUA005_Ancient_Sardinia_EBA	Croatia_LateC_EBA_Vucedol	Mbuti	0.291523	0.03115	9.359	951
SUA005_Ancient_Sardinia_EBA	Poland_BellBeaker	Mbuti	0.265668	0.00672	39.532	14579
SUA005_Ancient_Sardinia_EBA	Scotland_MBA	Mbuti	0.260362	0.006549	39.755	14636
SUA005_Ancient_Sardinia_EBA	Wales_EBA	Mbuti	0.255178	0.022618	11.282	1574
SUA005_Ancient_Sardinia_EBA	Scotland_LBA	Mbuti	0.267632	0.00612	43.728	14918
SUA005_Ancient_Sardinia_EBA	Croatia_MBA	Mbuti	0.276885	0.007151	38.718	13668
SUA005_Ancient_Sardinia_EBA	Czech_EBA_Protounetice	Mbuti	0.308245	0.023584	13.07	1679
SUA005_Ancient_Sardinia_EBA	Czech_EBA_Unetice	Mbuti	0.25662	0.009926	25.852	7684
SUA005_Ancient_Sardinia_EBA	Hungary_LC_EBA_Baden_Yamnaya	Mbuti	0.262017	0.006967	37.606	13544
SUA005_Ancient_Sardinia_EBA	Switzerland_BellBeaker	Mbuti	0.261098	0.012886	20.262	4933
SUA005_Ancient_Sardinia_EBA	I2477_Italy_North_BellBeaker	Mbuti	0.273398	0.008557	31.949	12756
SUA005_Ancient_Sardinia_EBA	Scotland_BellBeaker	Mbuti	0.27353	0.007183	38.08	13392
SUA005_Ancient_Sardinia_EBA	Poland_ChopiceVeseleCulture	Mbuti	0.251174	0.007267	34.565	13618
SUA005_Ancient_Sardinia_EBA	Poland_EBA	Mbuti	0.256916	0.006645	38.661	14863
SUA005_Ancient_Sardinia_EBA	Iberia_EBA	Mbuti	0.274178	0.010041	27.306	8540
SUA005_Ancient_Sardinia_EBA	England_LBA	Mbuti	0.257779	0.013013	19.81	5037
SUA005_Ancient_Sardinia_EBA	I1979_Italy_North_BellBeaker	Mbuti	0.263193	0.012035	21.869	5800
SUA005_Ancient_Sardinia_EBA	Iberia_North_BA_Africa	Mbuti	0.268499	0.01229	21.847	5490
SUA005_Ancient_Sardinia_EBA	Russia_Petrovka	Mbuti	0.283088	0.013894	20.375	4356
SUA005_Ancient_Sardinia_EBA	Russia_MLBA_Potapovka	Mbuti	0.253723	0.010276	24.69	7894
SUA005_Ancient_Sardinia_EBA	Iberia_LBA	Mbuti	0.312157	0.036203	8.622	753
SUA005_Ancient_Sardinia_EBA	Gibraltar_BA	Mbuti	0.279914	0.010298	27.181	7978
SUA005_Ancient_Sardinia_EBA	Czech_BA	Mbuti	0.260715	0.007829	33.299	13515
SUA005_Ancient_Sardinia_EBA	Iberia_MBA	Mbuti	0.270256	0.04208	6.423	538
SUA005_Ancient_Sardinia_EBA	Kazakhstan_Kumsay_EBA	Mbuti	0.241336	0.006175	39.084	14593
SUA005_Ancient_Sardinia_EBA	Kazakhstan_Mereke_MBA	Mbuti	0.244928	0.006412	38.199	14582
SUA005_Ancient_Sardinia_EBA	Iberia_LBA_Cogotas	Mbuti	0.271677	0.006721	40.421	14550
SUA005_Ancient_Sardinia_EBA	Estonia_BA	Mbuti	0.256354	0.006981	36.721	14100
SUA005_Ancient_Sardinia_EBA	Russia_Steppe_Maikop	Mbuti	0.243994	0.006119	39.875	14982
SUA005_Ancient_Sardinia_EBA	Russia_North_Caucasus	Mbuti	0.254719	0.006483	39.289	14015
SUA005_Ancient_Sardinia_EBA	Russia_North_Caucasus_MBA	Mbuti	0.24305	0.007721	31.481	13866
SUA005_Ancient_Sardinia_EBA	Russia_Steppe_Catacomb	Mbuti	0.249487	0.006863	36.353	13918
SUA005_Ancient_Sardinia_EBA	Russia_Steppe_Lola	Mbuti	0.247624	0.008023	30.866	12851
SUA005_Ancient_Sardinia_EBA	Russia_Caucasus_EBA_Yamnaya	Mbuti	0.242997	0.00678	35.84	13373
SUA005_Ancient_Sardinia_EBA	Kazakhstan_Chanchar_MBA	Mbuti	0.26138	0.00889	29.401	12244
SUA005_Ancient_Sardinia_EBA	Kazakhstan_Georgievsky_MBA	Mbuti	0.25591	0.009044	28.297	10743
SUA005_Ancient_Sardinia_EBA	Ukraine_BA_Catacomb	Mbuti	0.256666	0.019247	13.335	2167
SUA005_Ancient_Sardinia_EBA	Germany_Lech_EBA	Mbuti	0.265668	0.005498	48.325	16153
SUA005_Ancient_Sardinia_EBA	Germany_Lech_BellBeaker	Mbuti	0.265035	0.006032	43.938	15256
SUA005_Ancient_Sardinia_EBA	Germany_Lech_MBA	Mbuti	0.261093	0.00955	27.341	8151
SUA005_Ancient_Sardinia_EBA	Germany_LBA_Halberstadt	Mbuti	0.263427	0.007914	33.288	14107
SUA005_Ancient_Sardinia_EBA	Ukraine_EBA	Mbuti	0.259688	0.009022	28.785	10415
SUA005_Ancient_Sardinia_EBA	Hungary_EBA_Mako	Mbuti	0.26872	0.00828	32.453	13016
SUA005_Ancient_Sardinia_EBA	Hungary_LBA	Mbuti	0.272567	0.007641	35.67	14832
SUA005_Ancient_Sardinia_EBA	45_BRC002_014_028_Broion_BA	Mbuti	0.265984	0.017138	15.52	2617
SUA005_Ancient_Sardinia_EBA	46_BRC003_029_Broion_BA	Mbuti	0.268452	0.008378	32.043	11414
SUA005_Ancient_Sardinia_EBA	47_BRC007_019_020_Broion_BA	Mbuti	0.233064	0.01491	15.631	3317
SUA005_Ancient_Sardinia_EBA	49_BRC024_Broion_BA	Mbuti	0.295089	0.055912	5.278	259
SUA005_Ancient_Sardinia_EBA	54_BRC010_018_016	Mbuti	0.259691	0.011364	22.851	5578
SUA005_Ancient_Sardinia_EBA	55_BRC030_Broion_BA	Mbuti	0.273486	0.020492	13.346	1894
SUA005_Ancient_Sardinia_EBA	655_GCP002_ReginaMargherita	Mbuti	0.256876	0.016662	15.416	2439
SUA005_Ancient_Sardinia_EBA	656_GCP003_ReginaMargherita	Mbuti	0.218417	0.017464	12.507	2304
SUC009_Ancient_Sardinia_EBA	ORC003_Ancient_Sardinia_Nuragic	Mbuti	0.276201	0.003081	89.65	247039
SUC009_Ancient_Sardinia_EBA	MA88_Ancient_Sardinia_EBA	Mbuti	0.277231	0.00303	91.503	219075
SUC009_Ancient_Sardinia_EBA	SUC004_Ancient_Sardinia_EBA	Mbuti	0.277132	0.003276	84.594	231270
SUC009_Ancient_Sardinia_EBA	MA110_Ancient_Sardinia_Nuragic	Mbuti	0.276405	0.003167	87.288	283993
SUC009_Ancient_Sardinia_EBA	MA82_Ancient_Sardinia_Nuragic	Mbuti	0.268241	0.003234	82.954	196593
SUC009_Ancient_Sardinia_EBA	ISB001_Ancient_Sardinia_EBA	Mbuti	0.277773	0.003173	87.538	240667
SUC009_Ancient_Sardinia_EBA	MA78_Ancient_Sardinia_EBA	Mbuti	0.272011	0.004886	55.677	48506
SUC009_Ancient_Sardinia_EBA	SUC001_Ancient_Sardinia_EBA	Mbuti	0.276263	0.003267	84.555	220152
SUC009_Ancient_Sardinia_EBA	PJU002_Ancient_Sardinia_EBA	Mbuti	0.277384	0.004996	55.525	45208
SUC009_Ancient_Sardinia_EBA	MA85_Ancient_Sardinia_EBA	Mbuti	0.269101	0.004361	61.709	61083
SUC009_Ancient_Sardinia_EBA	SUA001_Ancient_Sardinia_Nuragic	Mbuti	0.274529	0.0031	88.555	234186
SUC009_Ancient_Sardinia_EBA	ORC001_Ancient_Sardinia_Nuragic	Mbuti	0.276303	0.003241	85.259	234605
SUC009_Ancient_Sardinia_EBA	ORC007_Ancient_Sardinia_Nuragic	Mbuti	0.274973	0.003201	85.892	245101
SUC009_Ancient_Sardinia_EBA	ORC005_Ancient_Sardinia_Nuragic	Mbuti	0.274867	0.003246	84.684	240661
SUC009_Ancient_Sardinia_EBA	LON001_Ancient_Sardinia_EBA	Mbuti	0.278618	0.002972	93.746	233611
SUC009_Ancient_Sardinia_EBA	ISC001_Ancient_Sardinia_Nuragic	Mbuti	0.273543	0.002999	91.217	244024
SUC009_Ancient_Sardinia_EBA	SUA002_Ancient_Sardinia_EBA	Mbuti	0.278193	0.003237	85.938	218955
SUC009_Ancient_Sardinia_EBA	SUC006_Ancient_Sardinia_EBA	Mbuti	0.275818	0.003291	83.807	189176
SUC009_Ancient_Sardinia_EBA	SUC007_Ancient_Sardinia_EBA	Mbuti	0.273559	0.003358	81.459	210279
SUC009_Ancient_Sardinia_EBA	SUC003_Ancient_Sardinia_EBA	Mbuti	0.278538	0.003278	84.982	217794
SUC009_Ancient_Sardinia_EBA	ORC004_Ancient_Sardinia_Nuragic	Mbuti	0.276305	0.003493	79.093	149964
SUC009_Ancient_Sardinia_EBA	S1250_Ancient_Sardinia_EBA	Mbuti	0.279413	0.007996	34.943	13768
SUC009_Ancient_Sardinia_EBA	MA138_Ancient_Sardinia_Nuragic	Mbuti	0.278806	0.005912	47.158	27639
SUC009_Ancient_Sardinia_EBA	ORC009_Ancient_Sardinia_Nuragic	Mbuti	0.278391	0.003166	87.94	245937
SUC009_Ancient_Sardinia_EBA	MA87_Ancient_Sardinia_Nuragic	Mbuti	0.278819	0.008901	31.325	11686
SUC009_Ancient_Sardinia_EBA	SUA006_Ancient_Sardinia_EBA	Mbuti	0.277864	0.00381	72.926	105917
SUC009_Ancient_Sardinia_EBA	MA112_Ancient_Sardinia_Nuragic	Mbuti	0.26244	0.00443	59.241	50314
SUC009_Ancient_Sardinia_EBA	SUA007_Ancient_Sardinia_EBA	Mbuti	0.276405	0.004292	64.406	70585
SUC009_Ancient_Sardinia_EBA	S1249_Ancient_Sardinia_EBA	Mbuti	0.274291	0.005526	49.636	36285
SUC009_Ancient_Sardinia_EBA	ORC006_Ancient_Sardinia_Nuragic	Mbuti	0.27823	0.003264	85.234	234091
SUC009_Ancient_Sardinia_EBA	Formentera_MBA	Mbuti	0.266429	0.0033	80.742	239667
SUC009_Ancient_Sardinia_EBA	Mallorca_EBA	Mbuti	0.274778	0.003974	69.142	87915
SUC009_Ancient_Sardinia_EBA	Menorca_LBA	Mbuti	0.267909	0.003179	84.266	242964
SUC009_Ancient_Sardinia_EBA	I3642_Sardinia_BA	Mbuti	0.286379	0.005206	55.009	38526
SUC009_Ancient_Sardinia_EBA	I3741_Sardinia_BA	Mbuti	0.276823	0.003254	85.075	223670
SUC009_Ancient_Sardinia_EBA	I3743_Sardinia_BA	Mbuti	0.276404	0.003298	83.815	234124
SUC009_Ancient_Sardinia_EBA	I10364_Sardinia_BA	Mbuti	0.281543	0.00338	83.29	201785
SUC009_Ancient_Sardinia_EBA	I10502_Sardinia_BA	Mbuti	0.270714	0.008432	32.105	12486
SUC009_Ancient_Sardinia_EBA	I10552_Sardinia_BA	Mbuti	0.279755	0.00324	86.347	249243
SUC009_Ancient_Sardinia_EBA	I10553_Sardinia_BA	Mbuti	0.27784	0.003112	89.27	242545
SUC009_Ancient_Sardinia_EBA	I10554_Sardinia_BA	Mbuti	0.278459	0.003164	88.012	239355
SUC009_Ancient_Sardinia_EBA	I16161_Sardinia_BA	Mbuti	0.279634	0.003179	87.972	218404
SUC009_Ancient_Sardinia_EBA	I16168_Sardinia_BA	Mbuti	0.277967	0.003728	74.564	131228
SUC009_Ancient_Sardinia_EBA	I16169_Sardinia_BA	Mbuti	0.279535	0.003527	79.251	140417
SUC009_Ancient_Sardinia_EBA	I16170_Sardinia_BA	Mbuti	0.280863	0.003551	79.092	177621
SUC009_Ancient_Sardinia_EBA	I16183_Sardinia_BA	Mbuti	0.281331	0.004437	63.408	53982
SUC009_Ancient_Sardinia_EBA	I10365_Sardinia_BA	Mbuti	0.27155	0.003501	77.558	172996
SUC009_Ancient_Sardinia_EBA	I3122_Sicily_EBA	Mbuti	0.272361	0.003115	87.421	265530
SUC009_Ancient_Sardinia_EBA	I7774_Sicily_EBA	Mbuti	0.264447	0.011112	23.798	7366
SUC009_Ancient_Sardinia_EBA	I7796_Sicily_EBA	Mbuti	0.274492	0.004875	56.309	50659
SUC009_Ancient_Sardinia_EBA	I7800_Sicily_EBA	Mbuti	0.265367	0.007748	34.249	14555
SUC009_Ancient_Sardinia_EBA	I7805_Sicily_EBA	Mbuti	0.279615	0.00756	36.987	16407
SUC009_Ancient_Sardinia_EBA	I7807_Sicily_EBA	Mbuti	0.263838	0.004455	59.219	58062
SUC009_Ancient_Sardinia_EBA	I11442_Sicily_EBA	Mbuti	0.270892	0.003209	84.412	229360
SUC009_Ancient_Sardinia_EBA	I3123_Sicily_EBA	Mbuti	0.270605	0.003109	87.028	264810
SUC009_Ancient_Sardinia_EBA	I3124_Sicily_EBA	Mbuti	0.266519	0.002998	88.896	263623
SUC009_Ancient_Sardinia_EBA	I8561_Sicily_EBA	Mbuti	0.270688	0.003179	85.153	265455
SUC009_Ancient_Sardinia_EBA	I11443_Sicily_EBA	Mbuti	0.260667	0.003113	83.736	230952
SUC009_Ancient_Sardinia_EBA	I3876_Sicily_LBA	Mbuti	0.265541	0.003103	85.574	233602
SUC009_Ancient_Sardinia_EBA	I3878_Sicily_LBA	Mbuti	0.269032	0.003111	86.487	251693
SUC009_Ancient_Sardinia_EBA	I10371_Sicily_LBA	Mbuti	0.278919	0.008729	31.955	11490
SUC009_Ancient_Sardinia_EBA	I10372_Sicily_LBA	Mbuti	0.268035	0.003138	85.425	235830
SUC009_Ancient_Sardinia_EBA	I3125_Sicily_MBA	Mbuti	0.267327	0.003042	87.871	266092
SUC009_Ancient_Sardinia_EBA	I4109_Sicily_MBA	Mbuti	0.264673	0.003122	84.772	245540
SUC009_Ancient_Sardinia_EBA	England_MBA	Mbuti	0.260048	0.002415	107.695	318068
SUC009_Ancient_Sardinia_EBA	Czech_BellBeaker	Mbuti	0.261522	0.002369	110.377	331359
SUC009_Ancient_Sardinia_EBA	Hungary_EBA_Protonagyrev	Mbuti	0.266585	0.002995	89.002	247897
SUC009_Ancient_Sardinia_EBA	Hungary_EBA_BellBeaker	Mbuti	0.262303	0.002461	106.587	314617
SUC009_Ancient_Sardinia_EBA	Czech_EBA	Mbuti	0.258676	0.0025	103.486	305068
SUC009_Ancient_Sardinia_EBA	Greece_Minoan_Lassithi	Mbuti	0.268516	0.002558	104.965	299898
SUC009_Ancient_Sardinia_EBA	Greece_BA_Mycenaean	Mbuti	0.253958	0.002658	95.549	191866
SUC009_Ancient_Sardinia_EBA	Greece_BA_Mycenaean_Pylos	Mbuti	0.245232	0.003247	75.519	126257
SUC009_Ancient_Sardinia_EBA	Greece_Crete_Armenoi	Mbuti	0.274402	0.00799	34.343	15266
SUC009_Ancient_Sardinia_EBA	Greece_Minoan_Odigitria	Mbuti	0.265268	0.003733	71.058	88783
SUC009_Ancient_Sardinia_EBA	Bulgaria_EBA_Ezero	Mbuti	0.271244	0.0063	43.052	22823
SUC009_Ancient_Sardinia_EBA	Bulgaria_BeliBreyag_EBA	Mbuti	0.268881	0.003587	74.957	128145
SUC009_Ancient_Sardinia_EBA	England_BellBeaker	Mbuti	0.258863	0.002356	109.885	328004
SUC009_Ancient_Sardinia_EBA	Iberia_BA	Mbuti	0.269431	0.002407	111.928	324349
SUC009_Ancient_Sardinia_EBA	I2478_Italy_North_BellBeaker	Mbuti	0.260972	0.003265	79.925	194454
SUC009_Ancient_Sardinia_EBA	Russia_Srubnaya	Mbuti	0.256418	0.002428	105.625	319139
SUC009_Ancient_Sardinia_EBA	Russia_Poltavka	Mbuti	0.250183	0.002504	99.918	313514
SUC009_Ancient_Sardinia_EBA	Russia_Potapovka	Mbuti	0.257948	0.003186	80.974	187864
SUC009_Ancient_Sardinia_EBA	Russia_EBA_Yamnaya_Samara	Mbuti	0.248838	0.002441	101.951	316806
SUC009_Ancient_Sardinia_EBA	Iberia_BellBeaker	Mbuti	0.271229	0.002451	110.675	312752
SUC009_Ancient_Sardinia_EBA	Germany_BellBeaker	Mbuti	0.260787	0.002339	111.477	329050
SUC009_Ancient_Sardinia_EBA	Germany_EBA_Unetice	Mbuti	0.260193	0.002516	103.411	307620
SUC009_Ancient_Sardinia_EBA	France_BellBeaker_lowSteppe	Mbuti	0.274879	0.002978	92.298	227428
SUC009_Ancient_Sardinia_EBA	France_BellBeaker	Mbuti	0.26172	0.002593	100.952	289205
SUC009_Ancient_Sardinia_EBA	Denmark_BA	Mbuti	0.256398	0.004947	51.827	40520
SUC009_Ancient_Sardinia_EBA	Poland_Unetice_EBA	Mbuti	0.256679	0.002925	87.742	227230
SUC009_Ancient_Sardinia_EBA	Sweden_BA	Mbuti	0.260783	0.004383	59.505	55129
SUC009_Ancient_Sardinia_EBA	Russia_EBA_Yamnaya_Kalmykia	Mbuti	0.247128	0.002562	96.451	293340
SUC009_Ancient_Sardinia_EBA	Hungary_MBA_Vatya	Mbuti	0.264738	0.002694	98.26	268808
SUC009_Ancient_Sardinia_EBA	Denmark_LBA	Mbuti	0.249123	0.005321	46.815	30987
SUC009_Ancient_Sardinia_EBA	Hungary_Maros_EBA	Mbuti	0.25811	0.003279	78.715	127971
SUC009_Ancient_Sardinia_EBA	Russia_Sintashta_MLBA	Mbuti	0.25582	0.002798	91.414	269823
SUC009_Ancient_Sardinia_EBA	Germany_BA	Mbuti	0.259481	0.005498	47.199	34635
SUC009_Ancient_Sardinia_EBA	RISE486_Italy_North_Remedello_EBA	Mbuti	0.267134	0.00459	58.202	52084
SUC009_Ancient_Sardinia_EBA	Russia_Mezhovskaya	Mbuti	0.247911	0.002945	84.178	287338
SUC009_Ancient_Sardinia_EBA	Russia_Kalmykia_EBA_Yamnaya	Mbuti	0.247183	0.003355	73.666	138425
SUC009_Ancient_Sardinia_EBA	Russia_EBA	Mbuti	0.248837	0.00457	54.455	58591
SUC009_Ancient_Sardinia_EBA	Montenegro_LBA	Mbuti	0.26459	0.010764	24.581	6850
SUC009_Ancient_Sardinia_EBA	Lithuania_LBA	Mbuti	0.248933	0.012197	20.41	5100
SUC009_Ancient_Sardinia_EBA	Ukraine_EBA_Yamnaya	Mbuti	0.250235	0.003074	81.406	256424
SUC009_Ancient_Sardinia_EBA	Bulgaria_MLBA	Mbuti	0.255214	0.003118	81.857	249675
SUC009_Ancient_Sardinia_EBA	Bulgaria_EBA	Mbuti	0.267718	0.0026	102.983	289820
SUC009_Ancient_Sardinia_EBA	Ireland_BA	Mbuti	0.258594	0.002609	99.124	307876
SUC009_Ancient_Sardinia_EBA	Iberia_BA_Cogotas	Mbuti	0.269475	0.002928	92.025	167779
SUC009_Ancient_Sardinia_EBA	Netherlands_BellBeaker	Mbuti	0.259659	0.002514	103.294	302872
SUC009_Ancient_Sardinia_EBA	Netherlands_BA	Mbuti	0.259397	0.002726	95.155	265893
SUC009_Ancient_Sardinia_EBA	Croatia_LateC_EBA_Vucedol	Mbuti	0.266557	0.007257	36.733	17768
SUC009_Ancient_Sardinia_EBA	Poland_BellBeaker	Mbuti	0.261666	0.002638	99.174	287515
SUC009_Ancient_Sardinia_EBA	Scotland_MBA	Mbuti	0.259335	0.002579	100.57	288216
SUC009_Ancient_Sardinia_EBA	Wales_EBA	Mbuti	0.259983	0.006063	42.877	26201
SUC009_Ancient_Sardinia_EBA	Scotland_LBA	Mbuti	0.260336	0.00257	101.293	294717
SUC009_Ancient_Sardinia_EBA	Croatia_MBA	Mbuti	0.265822	0.002747	96.78	263614
SUC009_Ancient_Sardinia_EBA	Czech_EBA_Protounetice	Mbuti	0.259822	0.006106	42.555	28499
SUC009_Ancient_Sardinia_EBA	Czech_EBA_Unetice	Mbuti	0.261439	0.003286	79.565	136766
SUC009_Ancient_Sardinia_EBA	Hungary_LC_EBA_Baden_Yamnaya	Mbuti	0.268737	0.002681	100.245	259061
SUC009_Ancient_Sardinia_EBA	Switzerland_BellBeaker	Mbuti	0.258904	0.003591	72.104	86743
SUC009_Ancient_Sardinia_EBA	I2477_Italy_North_BellBeaker	Mbuti	0.271624	0.003223	84.272	241800
SUC009_Ancient_Sardinia_EBA	Scotland_BellBeaker	Mbuti	0.259878	0.002735	95.022	257614
SUC009_Ancient_Sardinia_EBA	Poland_ChopiceVeseleCulture	Mbuti	0.257956	0.002868	89.949	261572
SUC009_Ancient_Sardinia_EBA	Poland_EBA	Mbuti	0.254692	0.002649	96.141	299167
SUC009_Ancient_Sardinia_EBA	Iberia_EBA	Mbuti	0.269982	0.003318	81.359	159067
SUC009_Ancient_Sardinia_EBA	England_LBA	Mbuti	0.259317	0.003755	69.051	93331
SUC009_Ancient_Sardinia_EBA	I1979_Italy_North_BellBeaker	Mbuti	0.265048	0.003607	73.491	112694
SUC009_Ancient_Sardinia_EBA	Iberia_North_BA_Africa	Mbuti	0.259313	0.00365	71.037	108290
SUC009_Ancient_Sardinia_EBA	Russia_Petrovka	Mbuti	0.260209	0.003826	68.015	83220
SUC009_Ancient_Sardinia_EBA	Russia_MLBA_Potapovka	Mbuti	0.248073	0.003334	74.412	151449
SUC009_Ancient_Sardinia_EBA	Iberia_LBA	Mbuti	0.263717	0.007831	33.676	14677
SUC009_Ancient_Sardinia_EBA	Gibraltar_BA	Mbuti	0.273133	0.003588	76.134	141232
SUC009_Ancient_Sardinia_EBA	Czech_BA	Mbuti	0.256758	0.002978	86.219	259769
SUC009_Ancient_Sardinia_EBA	Iberia_MBA	Mbuti	0.276742	0.009491	29.16	9968
SUC009_Ancient_Sardinia_EBA	Kazakhstan_Kumsay_EBA	Mbuti	0.240665	0.002611	92.18	286835
SUC009_Ancient_Sardinia_EBA	Kazakhstan_Mereke_MBA	Mbuti	0.243369	0.002544	95.648	286763
SUC009_Ancient_Sardinia_EBA	Iberia_LBA_Cogotas	Mbuti	0.268722	0.002669	100.676	288501
SUC009_Ancient_Sardinia_EBA	Estonia_BA	Mbuti	0.255797	0.002584	98.994	283559
SUC009_Ancient_Sardinia_EBA	Russia_Steppe_Maikop	Mbuti	0.241742	0.00249	97.077	297016
SUC009_Ancient_Sardinia_EBA	Russia_North_Caucasus	Mbuti	0.249776	0.002553	97.851	269244
SUC009_Ancient_Sardinia_EBA	Russia_North_Caucasus_MBA	Mbuti	0.252847	0.002992	84.497	271725
SUC009_Ancient_Sardinia_EBA	Russia_Steppe_Catacomb	Mbuti	0.249499	0.002581	96.67	268579
SUC009_Ancient_Sardinia_EBA	Russia_Steppe_Lola	Mbuti	0.243039	0.002937	82.763	246567
SUC009_Ancient_Sardinia_EBA	Russia_Caucasus_EBA_Yamnaya	Mbuti	0.247305	0.002657	93.081	254570
SUC009_Ancient_Sardinia_EBA	Kazakhstan_Chanchar_MBA	Mbuti	0.256112	0.003097	82.684	228826
SUC009_Ancient_Sardinia_EBA	Kazakhstan_Georgievsky_MBA	Mbuti	0.255474	0.003166	80.688	196017
SUC009_Ancient_Sardinia_EBA	Ukraine_BA_Catacomb	Mbuti	0.252896	0.005114	49.451	43346
SUC009_Ancient_Sardinia_EBA	Germany_Lech_EBA	Mbuti	0.262235	0.002344	111.881	324979
SUC009_Ancient_Sardinia_EBA	Germany_Lech_BellBeaker	Mbuti	0.258151	0.002473	104.4	304420
SUC009_Ancient_Sardinia_EBA	Germany_Lech_MBA	Mbuti	0.26404	0.003188	82.818	142248
SUC009_Ancient_Sardinia_EBA	Germany_LBA_Halberstadt	Mbuti	0.258462	0.003069	84.209	282296
SUC009_Ancient_Sardinia_EBA	Ukraine_EBA	Mbuti	0.26218	0.003211	81.646	187809
SUC009_Ancient_Sardinia_EBA	Hungary_EBA_Mako	Mbuti	0.261532	0.003056	85.577	248301
SUC009_Ancient_Sardinia_EBA	Hungary_LBA	Mbuti	0.261898	0.002987	87.674	299803
SUC009_Ancient_Sardinia_EBA	45_BRC002_014_028_Broion_BA	Mbuti	0.262869	0.004578	57.423	51972
SUC009_Ancient_Sardinia_EBA	46_BRC003_029_Broion_BA	Mbuti	0.266732	0.003106	85.863	229521
SUC009_Ancient_Sardinia_EBA	47_BRC007_019_020_Broion_BA	Mbuti	0.262121	0.004334	60.486	65924
SUC009_Ancient_Sardinia_EBA	49_BRC024_Broion_BA	Mbuti	0.268692	0.012554	21.403	5095
SUC009_Ancient_Sardinia_EBA	54_BRC010_018_016	Mbuti	0.262646	0.003755	69.95	109419
SUC009_Ancient_Sardinia_EBA	55_BRC030_Broion_BA	Mbuti	0.262362	0.00513	51.146	37285
SUC009_Ancient_Sardinia_EBA	655_GCP002_ReginaMargherita	Mbuti	0.260101	0.004742	54.851	47753
SUC009_Ancient_Sardinia_EBA	656_GCP003_ReginaMargherita	Mbuti	0.263012	0.004624	56.876	46728
ORC003_Ancient_Sardinia_Nuragic	MA88_Ancient_Sardinia_EBA	Mbuti	0.27409	0.00313	87.582	237170
ORC003_Ancient_Sardinia_Nuragic	SUC004_Ancient_Sardinia_EBA	Mbuti	0.274545	0.003354	81.861	250486
ORC003_Ancient_Sardinia_Nuragic	MA110_Ancient_Sardinia_Nuragic	Mbuti	0.276107	0.003182	86.759	310698
ORC003_Ancient_Sardinia_Nuragic	MA82_Ancient_Sardinia_Nuragic	Mbuti	0.271309	0.003313	81.904	211785
ORC003_Ancient_Sardinia_Nuragic	ISB001_Ancient_Sardinia_EBA	Mbuti	0.276924	0.003227	85.81	260356
ORC003_Ancient_Sardinia_Nuragic	MA78_Ancient_Sardinia_EBA	Mbuti	0.270922	0.004657	58.172	51687
ORC003_Ancient_Sardinia_Nuragic	SUC001_Ancient_Sardinia_EBA	Mbuti	0.276549	0.003228	85.667	238678
ORC003_Ancient_Sardinia_Nuragic	PJU002_Ancient_Sardinia_EBA	Mbuti	0.274487	0.004627	59.328	48124
ORC003_Ancient_Sardinia_Nuragic	MA85_Ancient_Sardinia_EBA	Mbuti	0.267615	0.004417	60.591	64374
ORC003_Ancient_Sardinia_Nuragic	SUA001_Ancient_Sardinia_Nuragic	Mbuti	0.272515	0.003034	89.823	252594
ORC003_Ancient_Sardinia_Nuragic	ORC001_Ancient_Sardinia_Nuragic	Mbuti	0.277371	0.003257	85.166	254176
ORC003_Ancient_Sardinia_Nuragic	ORC007_Ancient_Sardinia_Nuragic	Mbuti	0.276333	0.003367	82.061	266239
ORC003_Ancient_Sardinia_Nuragic	ORC005_Ancient_Sardinia_Nuragic	Mbuti	0.274793	0.00312	88.088	260957
ORC003_Ancient_Sardinia_Nuragic	LON001_Ancient_Sardinia_EBA	Mbuti	0.273619	0.003128	87.477	252099
ORC003_Ancient_Sardinia_Nuragic	ISC001_Ancient_Sardinia_Nuragic	Mbuti	0.271788	0.003224	84.311	265010
ORC003_Ancient_Sardinia_Nuragic	SUA002_Ancient_Sardinia_EBA	Mbuti	0.275849	0.003143	87.779	235337
ORC003_Ancient_Sardinia_Nuragic	SUC006_Ancient_Sardinia_EBA	Mbuti	0.27137	0.003284	82.633	203422
ORC003_Ancient_Sardinia_Nuragic	SUC007_Ancient_Sardinia_EBA	Mbuti	0.270168	0.003274	82.507	227381
ORC003_Ancient_Sardinia_Nuragic	SUC003_Ancient_Sardinia_EBA	Mbuti	0.273856	0.003263	83.934	235877
ORC003_Ancient_Sardinia_Nuragic	ORC004_Ancient_Sardinia_Nuragic	Mbuti	0.273271	0.003377	80.931	161369
ORC003_Ancient_Sardinia_Nuragic	S1250_Ancient_Sardinia_EBA	Mbuti	0.276998	0.007746	35.76	14870
ORC003_Ancient_Sardinia_Nuragic	MA138_Ancient_Sardinia_Nuragic	Mbuti	0.272498	0.005956	45.754	29738
ORC003_Ancient_Sardinia_Nuragic	ORC009_Ancient_Sardinia_Nuragic	Mbuti	0.281992	0.003362	83.864	267088
ORC003_Ancient_Sardinia_Nuragic	MA87_Ancient_Sardinia_Nuragic	Mbuti	0.265958	0.008155	32.613	12571
ORC003_Ancient_Sardinia_Nuragic	SUA006_Ancient_Sardinia_EBA	Mbuti	0.271601	0.003603	75.39	113254
ORC003_Ancient_Sardinia_Nuragic	MA112_Ancient_Sardinia_Nuragic	Mbuti	0.26729	0.004532	58.979	53994
ORC003_Ancient_Sardinia_Nuragic	SUA007_Ancient_Sardinia_EBA	Mbuti	0.277954	0.004095	67.871	75146
ORC003_Ancient_Sardinia_Nuragic	S1249_Ancient_Sardinia_EBA	Mbuti	0.279996	0.005428	51.579	39065
ORC003_Ancient_Sardinia_Nuragic	ORC006_Ancient_Sardinia_Nuragic	Mbuti	0.274803	0.003249	84.578	253420
ORC003_Ancient_Sardinia_Nuragic	Formentera_MBA	Mbuti	0.266642	0.003286	81.155	258210
ORC003_Ancient_Sardinia_Nuragic	Mallorca_EBA	Mbuti	0.267418	0.003988	67.051	93710
ORC003_Ancient_Sardinia_Nuragic	Menorca_LBA	Mbuti	0.264219	0.003263	80.977	262380
ORC003_Ancient_Sardinia_Nuragic	I3642_Sardinia_BA	Mbuti	0.275851	0.00529	52.147	40876
ORC003_Ancient_Sardinia_Nuragic	I3741_Sardinia_BA	Mbuti	0.278249	0.003234	86.035	240437
ORC003_Ancient_Sardinia_Nuragic	I3743_Sardinia_BA	Mbuti	0.277273	0.003376	82.121	252678
ORC003_Ancient_Sardinia_Nuragic	I10364_Sardinia_BA	Mbuti	0.279905	0.003399	82.352	216063
ORC003_Ancient_Sardinia_Nuragic	I10502_Sardinia_BA	Mbuti	0.279478	0.008302	33.665	13515
ORC003_Ancient_Sardinia_Nuragic	I10552_Sardinia_BA	Mbuti	0.285533	0.003201	89.203	269811
ORC003_Ancient_Sardinia_Nuragic	I10553_Sardinia_BA	Mbuti	0.277005	0.003425	80.885	262029
ORC003_Ancient_Sardinia_Nuragic	I10554_Sardinia_BA	Mbuti	0.279492	0.00337	82.933	258689
ORC003_Ancient_Sardinia_Nuragic	I16161_Sardinia_BA	Mbuti	0.275331	0.00325	84.726	234663
ORC003_Ancient_Sardinia_Nuragic	I16168_Sardinia_BA	Mbuti	0.28237	0.003544	79.685	140051
ORC003_Ancient_Sardinia_Nuragic	I16169_Sardinia_BA	Mbuti	0.275482	0.003607	76.373	149992
ORC003_Ancient_Sardinia_Nuragic	I16170_Sardinia_BA	Mbuti	0.275156	0.003484	78.967	189802
ORC003_Ancient_Sardinia_Nuragic	I16183_Sardinia_BA	Mbuti	0.277131	0.004476	61.914	57798
ORC003_Ancient_Sardinia_Nuragic	I10365_Sardinia_BA	Mbuti	0.270723	0.003516	76.987	184634
ORC003_Ancient_Sardinia_Nuragic	I3122_Sicily_EBA	Mbuti	0.272631	0.003002	90.816	288706
ORC003_Ancient_Sardinia_Nuragic	I7774_Sicily_EBA	Mbuti	0.288443	0.011489	25.106	7908
ORC003_Ancient_Sardinia_Nuragic	I7796_Sicily_EBA	Mbuti	0.268896	0.004623	58.163	54501
ORC003_Ancient_Sardinia_Nuragic	I7800_Sicily_EBA	Mbuti	0.265902	0.00706	37.663	15759
ORC003_Ancient_Sardinia_Nuragic	I7805_Sicily_EBA	Mbuti	0.274387	0.00739	37.128	17733
ORC003_Ancient_Sardinia_Nuragic	I7807_Sicily_EBA	Mbuti	0.274347	0.004662	58.848	62235
ORC003_Ancient_Sardinia_Nuragic	I11442_Sicily_EBA	Mbuti	0.269047	0.003166	84.973	247077
ORC003_Ancient_Sardinia_Nuragic	I3123_Sicily_EBA	Mbuti	0.266924	0.003051	87.487	288098
ORC003_Ancient_Sardinia_Nuragic	I3124_Sicily_EBA	Mbuti	0.265408	0.002995	88.606	286407
ORC003_Ancient_Sardinia_Nuragic	I8561_Sicily_EBA	Mbuti	0.269546	0.003075	87.647	288881
ORC003_Ancient_Sardinia_Nuragic	I11443_Sicily_EBA	Mbuti	0.263439	0.003166	83.207	248895
ORC003_Ancient_Sardinia_Nuragic	I3876_Sicily_LBA	Mbuti	0.267552	0.003079	86.89	251274
ORC003_Ancient_Sardinia_Nuragic	I3878_Sicily_LBA	Mbuti	0.267184	0.003042	87.839	272618
ORC003_Ancient_Sardinia_Nuragic	I10371_Sicily_LBA	Mbuti	0.265194	0.008147	32.55	12275
ORC003_Ancient_Sardinia_Nuragic	I10372_Sicily_LBA	Mbuti	0.269528	0.0031	86.932	254064
ORC003_Ancient_Sardinia_Nuragic	I3125_Sicily_MBA	Mbuti	0.263776	0.00315	83.732	289317
ORC003_Ancient_Sardinia_Nuragic	I4109_Sicily_MBA	Mbuti	0.26348	0.003134	84.065	265245
ORC003_Ancient_Sardinia_Nuragic	England_MBA	Mbuti	0.258104	0.002413	106.961	348900
ORC003_Ancient_Sardinia_Nuragic	Czech_BellBeaker	Mbuti	0.259766	0.002378	109.226	364228
ORC003_Ancient_Sardinia_Nuragic	Hungary_EBA_Protonagyrev	Mbuti	0.264845	0.003014	87.871	268057
ORC003_Ancient_Sardinia_Nuragic	Hungary_EBA_BellBeaker	Mbuti	0.260425	0.00246	105.86	345354
ORC003_Ancient_Sardinia_Nuragic	Czech_EBA	Mbuti	0.256424	0.002506	102.335	334169
ORC003_Ancient_Sardinia_Nuragic	Greece_Minoan_Lassithi	Mbuti	0.266207	0.002471	107.743	329306
ORC003_Ancient_Sardinia_Nuragic	Greece_BA_Mycenaean	Mbuti	0.25238	0.002695	93.661	212001
ORC003_Ancient_Sardinia_Nuragic	Greece_BA_Mycenaean_Pylos	Mbuti	0.247494	0.003297	75.056	136763
ORC003_Ancient_Sardinia_Nuragic	Greece_Crete_Armenoi	Mbuti	0.26753	0.007543	35.469	16018
ORC003_Ancient_Sardinia_Nuragic	Greece_Minoan_Odigitria	Mbuti	0.266193	0.003419	77.853	95216
ORC003_Ancient_Sardinia_Nuragic	Bulgaria_EBA_Ezero	Mbuti	0.276342	0.006437	42.933	23958
ORC003_Ancient_Sardinia_Nuragic	Bulgaria_BeliBreyag_EBA	Mbuti	0.266133	0.003508	75.863	135071
ORC003_Ancient_Sardinia_Nuragic	England_BellBeaker	Mbuti	0.257405	0.002349	109.594	360622
ORC003_Ancient_Sardinia_Nuragic	Iberia_BA	Mbuti	0.266952	0.002397	111.365	356581
ORC003_Ancient_Sardinia_Nuragic	I2478_Italy_North_BellBeaker	Mbuti	0.266677	0.003356	79.455	208416
ORC003_Ancient_Sardinia_Nuragic	Russia_Srubnaya	Mbuti	0.255135	0.002395	106.545	351035
ORC003_Ancient_Sardinia_Nuragic	Russia_Poltavka	Mbuti	0.247981	0.002476	100.144	344812
ORC003_Ancient_Sardinia_Nuragic	Russia_Potapovka	Mbuti	0.25186	0.003083	81.691	204554
ORC003_Ancient_Sardinia_Nuragic	Russia_EBA_Yamnaya_Samara	Mbuti	0.248699	0.002443	101.82	348464
ORC003_Ancient_Sardinia_Nuragic	Iberia_BellBeaker	Mbuti	0.269166	0.002524	106.635	343535
ORC003_Ancient_Sardinia_Nuragic	Germany_BellBeaker	Mbuti	0.258887	0.00236	109.712	361821
ORC003_Ancient_Sardinia_Nuragic	Germany_EBA_Unetice	Mbuti	0.259271	0.00254	102.094	338238
ORC003_Ancient_Sardinia_Nuragic	France_BellBeaker_lowSteppe	Mbuti	0.27243	0.003093	88.088	245897
ORC003_Ancient_Sardinia_Nuragic	France_BellBeaker	Mbuti	0.259133	0.002595	99.849	315408
ORC003_Ancient_Sardinia_Nuragic	Denmark_BA	Mbuti	0.249626	0.004746	52.599	43248
ORC003_Ancient_Sardinia_Nuragic	Poland_Unetice_EBA	Mbuti	0.255048	0.002847	89.571	246076
ORC003_Ancient_Sardinia_Nuragic	Sweden_BA	Mbuti	0.255104	0.004287	59.508	59108
ORC003_Ancient_Sardinia_Nuragic	Russia_EBA_Yamnaya_Kalmykia	Mbuti	0.244349	0.002637	92.67	322271
ORC003_Ancient_Sardinia_Nuragic	Hungary_MBA_Vatya	Mbuti	0.260784	0.002761	94.437	294604
ORC003_Ancient_Sardinia_Nuragic	Denmark_LBA	Mbuti	0.246511	0.005429	45.406	33154
ORC003_Ancient_Sardinia_Nuragic	Hungary_Maros_EBA	Mbuti	0.25534	0.0032	79.803	139658
ORC003_Ancient_Sardinia_Nuragic	Russia_Sintashta_MLBA	Mbuti	0.254296	0.002757	92.231	295014
ORC003_Ancient_Sardinia_Nuragic	Germany_BA	Mbuti	0.268711	0.005332	50.393	37315
ORC003_Ancient_Sardinia_Nuragic	RISE486_Italy_North_Remedello_EBA	Mbuti	0.272914	0.004514	60.455	57536
ORC003_Ancient_Sardinia_Nuragic	Russia_Mezhovskaya	Mbuti	0.246526	0.002794	88.219	315913
ORC003_Ancient_Sardinia_Nuragic	Russia_Kalmykia_EBA_Yamnaya	Mbuti	0.247263	0.003312	74.663	151152
ORC003_Ancient_Sardinia_Nuragic	Russia_EBA	Mbuti	0.243103	0.004369	55.638	64503
ORC003_Ancient_Sardinia_Nuragic	Montenegro_LBA	Mbuti	0.261688	0.010003	26.162	7634
ORC003_Ancient_Sardinia_Nuragic	Lithuania_LBA	Mbuti	0.250309	0.011727	21.344	5574
ORC003_Ancient_Sardinia_Nuragic	Ukraine_EBA_Yamnaya	Mbuti	0.248987	0.003057	81.441	278366
ORC003_Ancient_Sardinia_Nuragic	Bulgaria_MLBA	Mbuti	0.253723	0.003189	79.556	270135
ORC003_Ancient_Sardinia_Nuragic	Bulgaria_EBA	Mbuti	0.265738	0.002589	102.63	316638
ORC003_Ancient_Sardinia_Nuragic	Ireland_BA	Mbuti	0.256471	0.002571	99.774	339206
ORC003_Ancient_Sardinia_Nuragic	Iberia_BA_Cogotas	Mbuti	0.267205	0.003097	86.288	179446
ORC003_Ancient_Sardinia_Nuragic	Netherlands_BellBeaker	Mbuti	0.257067	0.002495	103.035	331128
ORC003_Ancient_Sardinia_Nuragic	Netherlands_BA	Mbuti	0.260106	0.002917	89.178	288651
ORC003_Ancient_Sardinia_Nuragic	Croatia_LateC_EBA_Vucedol	Mbuti	0.255571	0.006767	37.765	19267
ORC003_Ancient_Sardinia_Nuragic	Poland_BellBeaker	Mbuti	0.261681	0.002728	95.926	313814
ORC003_Ancient_Sardinia_Nuragic	Scotland_MBA	Mbuti	0.258271	0.002531	102.056	314685
ORC003_Ancient_Sardinia_Nuragic	Wales_EBA	Mbuti	0.262627	0.005797	45.307	27362
ORC003_Ancient_Sardinia_Nuragic	Scotland_LBA	Mbuti	0.26143	0.002549	102.571	322083
ORC003_Ancient_Sardinia_Nuragic	Croatia_MBA	Mbuti	0.262745	0.00286	91.881	286346
ORC003_Ancient_Sardinia_Nuragic	Czech_EBA_Protounetice	Mbuti	0.256959	0.005712	44.989	30229
ORC003_Ancient_Sardinia_Nuragic	Czech_EBA_Unetice	Mbuti	0.258476	0.003432	75.318	145908
ORC003_Ancient_Sardinia_Nuragic	Hungary_LC_EBA_Baden_Yamnaya	Mbuti	0.268016	0.0029	92.407	280628
ORC003_Ancient_Sardinia_Nuragic	Switzerland_BellBeaker	Mbuti	0.263293	0.003524	74.706	92502
ORC003_Ancient_Sardinia_Nuragic	I2477_Italy_North_BellBeaker	Mbuti	0.269033	0.003185	84.458	260896
ORC003_Ancient_Sardinia_Nuragic	Scotland_BellBeaker	Mbuti	0.257622	0.002821	91.318	278971
ORC003_Ancient_Sardinia_Nuragic	Poland_ChopiceVeseleCulture	Mbuti	0.255926	0.002831	90.403	283394
ORC003_Ancient_Sardinia_Nuragic	Poland_EBA	Mbuti	0.25661	0.002744	93.528	328913
ORC003_Ancient_Sardinia_Nuragic	Iberia_EBA	Mbuti	0.269626	0.003388	79.577	170532
ORC003_Ancient_Sardinia_Nuragic	England_LBA	Mbuti	0.257053	0.003789	67.849	99941
ORC003_Ancient_Sardinia_Nuragic	I1979_Italy_North_BellBeaker	Mbuti	0.268331	0.003533	75.956	121795
ORC003_Ancient_Sardinia_Nuragic	Iberia_North_BA_Africa	Mbuti	0.261549	0.003733	70.058	117287
ORC003_Ancient_Sardinia_Nuragic	Russia_Petrovka	Mbuti	0.255301	0.00377	67.712	90040
ORC003_Ancient_Sardinia_Nuragic	Russia_MLBA_Potapovka	Mbuti	0.246952	0.003386	72.927	163082
ORC003_Ancient_Sardinia_Nuragic	Iberia_LBA	Mbuti	0.261146	0.007102	36.769	15781
ORC003_Ancient_Sardinia_Nuragic	Gibraltar_BA	Mbuti	0.268781	0.003567	75.351	149688
ORC003_Ancient_Sardinia_Nuragic	Czech_BA	Mbuti	0.258921	0.003018	85.781	281474
ORC003_Ancient_Sardinia_Nuragic	Iberia_MBA	Mbuti	0.264195	0.008982	29.414	10772
ORC003_Ancient_Sardinia_Nuragic	Kazakhstan_Kumsay_EBA	Mbuti	0.239461	0.002595	92.282	312785
ORC003_Ancient_Sardinia_Nuragic	Kazakhstan_Mereke_MBA	Mbuti	0.241895	0.00255	94.861	313132
ORC003_Ancient_Sardinia_Nuragic	Iberia_LBA_Cogotas	Mbuti	0.264689	0.002731	96.936	315203
ORC003_Ancient_Sardinia_Nuragic	Estonia_BA	Mbuti	0.254404	0.002466	103.157	311991
ORC003_Ancient_Sardinia_Nuragic	Russia_Steppe_Maikop	Mbuti	0.239755	0.002495	96.1	324742
ORC003_Ancient_Sardinia_Nuragic	Russia_North_Caucasus	Mbuti	0.247062	0.002552	96.799	292299
ORC003_Ancient_Sardinia_Nuragic	Russia_North_Caucasus_MBA	Mbuti	0.249624	0.002937	84.981	295750
ORC003_Ancient_Sardinia_Nuragic	Russia_Steppe_Catacomb	Mbuti	0.246404	0.00263	93.689	291551
ORC003_Ancient_Sardinia_Nuragic	Russia_Steppe_Lola	Mbuti	0.239968	0.003099	77.445	266617
ORC003_Ancient_Sardinia_Nuragic	Russia_Caucasus_EBA_Yamnaya	Mbuti	0.247088	0.002659	92.918	275311
ORC003_Ancient_Sardinia_Nuragic	Kazakhstan_Chanchar_MBA	Mbuti	0.254847	0.003057	83.368	246279
ORC003_Ancient_Sardinia_Nuragic	Kazakhstan_Georgievsky_MBA	Mbuti	0.255771	0.003172	80.628	209874
ORC003_Ancient_Sardinia_Nuragic	Ukraine_BA_Catacomb	Mbuti	0.251931	0.004705	53.542	47842
ORC003_Ancient_Sardinia_Nuragic	Germany_Lech_EBA	Mbuti	0.260421	0.002385	109.181	356989
ORC003_Ancient_Sardinia_Nuragic	Germany_Lech_BellBeaker	Mbuti	0.25737	0.002485	103.585	333932
ORC003_Ancient_Sardinia_Nuragic	Germany_Lech_MBA	Mbuti	0.263262	0.003186	82.621	151699
ORC003_Ancient_Sardinia_Nuragic	Germany_LBA_Halberstadt	Mbuti	0.257088	0.003069	83.783	309583
ORC003_Ancient_Sardinia_Nuragic	Ukraine_EBA	Mbuti	0.258265	0.00341	75.731	201120
ORC003_Ancient_Sardinia_Nuragic	Hungary_EBA_Mako	Mbuti	0.261658	0.003152	83.008	268248
ORC003_Ancient_Sardinia_Nuragic	Hungary_LBA	Mbuti	0.259735	0.003018	86.05	330203
ORC003_Ancient_Sardinia_Nuragic	45_BRC002_014_028_Broion_BA	Mbuti	0.262125	0.00434	60.404	56986
ORC003_Ancient_Sardinia_Nuragic	46_BRC003_029_Broion_BA	Mbuti	0.260696	0.003	86.889	251955
ORC003_Ancient_Sardinia_Nuragic	47_BRC007_019_020_Broion_BA	Mbuti	0.259063	0.004128	62.758	72336
ORC003_Ancient_Sardinia_Nuragic	49_BRC024_Broion_BA	Mbuti	0.267725	0.01192	22.461	5659
ORC003_Ancient_Sardinia_Nuragic	54_BRC010_018_016	Mbuti	0.267065	0.003711	71.967	120086
ORC003_Ancient_Sardinia_Nuragic	55_BRC030_Broion_BA	Mbuti	0.264669	0.004889	54.132	40727
ORC003_Ancient_Sardinia_Nuragic	655_GCP002_ReginaMargherita	Mbuti	0.266046	0.004593	57.924	52197
ORC003_Ancient_Sardinia_Nuragic	656_GCP003_ReginaMargherita	Mbuti	0.262101	0.00453	57.859	51065
MA88_Ancient_Sardinia_EBA	SUC004_Ancient_Sardinia_EBA	Mbuti	0.273893	0.003127	87.583	222398
MA88_Ancient_Sardinia_EBA	MA110_Ancient_Sardinia_Nuragic	Mbuti	0.272356	0.003214	84.738	273703
MA88_Ancient_Sardinia_EBA	MA82_Ancient_Sardinia_Nuragic	Mbuti	0.271615	0.003311	82.023	189844
MA88_Ancient_Sardinia_EBA	ISB001_Ancient_Sardinia_EBA	Mbuti	0.272541	0.003225	84.52	231831
MA88_Ancient_Sardinia_EBA	MA78_Ancient_Sardinia_EBA	Mbuti	0.274999	0.004915	55.945	46867
MA88_Ancient_Sardinia_EBA	SUC001_Ancient_Sardinia_EBA	Mbuti	0.269022	0.003265	82.401	212151
MA88_Ancient_Sardinia_EBA	PJU002_Ancient_Sardinia_EBA	Mbuti	0.273608	0.004964	55.118	43704
MA88_Ancient_Sardinia_EBA	MA85_Ancient_Sardinia_EBA	Mbuti	0.271012	0.004387	61.778	58393
MA88_Ancient_Sardinia_EBA	SUA001_Ancient_Sardinia_Nuragic	Mbuti	0.271019	0.003216	84.272	225777
MA88_Ancient_Sardinia_EBA	ORC001_Ancient_Sardinia_Nuragic	Mbuti	0.271442	0.003147	86.26	224876
MA88_Ancient_Sardinia_EBA	ORC007_Ancient_Sardinia_Nuragic	Mbuti	0.274268	0.00316	86.798	236223
MA88_Ancient_Sardinia_EBA	ORC005_Ancient_Sardinia_Nuragic	Mbuti	0.270171	0.003142	85.994	231324
MA88_Ancient_Sardinia_EBA	LON001_Ancient_Sardinia_EBA	Mbuti	0.276298	0.003106	88.951	225420
MA88_Ancient_Sardinia_EBA	ISC001_Ancient_Sardinia_Nuragic	Mbuti	0.272577	0.003187	85.54	235178
MA88_Ancient_Sardinia_EBA	SUA002_Ancient_Sardinia_EBA	Mbuti	0.279204	0.003331	83.822	210094
MA88_Ancient_Sardinia_EBA	SUC006_Ancient_Sardinia_EBA	Mbuti	0.277516	0.003368	82.409	182164
MA88_Ancient_Sardinia_EBA	SUC007_Ancient_Sardinia_EBA	Mbuti	0.271199	0.00332	81.691	202884
MA88_Ancient_Sardinia_EBA	SUC003_Ancient_Sardinia_EBA	Mbuti	0.272939	0.00337	80.979	209424
MA88_Ancient_Sardinia_EBA	ORC004_Ancient_Sardinia_Nuragic	Mbuti	0.273199	0.003604	75.807	144426
MA88_Ancient_Sardinia_EBA	S1250_Ancient_Sardinia_EBA	Mbuti	0.279587	0.007875	35.505	13589
MA88_Ancient_Sardinia_EBA	MA138_Ancient_Sardinia_Nuragic	Mbuti	0.26786	0.00604	44.351	27137
MA88_Ancient_Sardinia_EBA	ORC009_Ancient_Sardinia_Nuragic	Mbuti	0.271586	0.003226	84.197	236260
MA88_Ancient_Sardinia_EBA	MA87_Ancient_Sardinia_Nuragic	Mbuti	0.268178	0.008959	29.933	11338
MA88_Ancient_Sardinia_EBA	SUA006_Ancient_Sardinia_EBA	Mbuti	0.269814	0.003667	73.575	102213
MA88_Ancient_Sardinia_EBA	MA112_Ancient_Sardinia_Nuragic	Mbuti	0.26154	0.004866	53.747	49229
MA88_Ancient_Sardinia_EBA	SUA007_Ancient_Sardinia_EBA	Mbuti	0.273818	0.004325	63.31	69040
MA88_Ancient_Sardinia_EBA	S1249_Ancient_Sardinia_EBA	Mbuti	0.285745	0.005198	54.971	35467
MA88_Ancient_Sardinia_EBA	ORC006_Ancient_Sardinia_Nuragic	Mbuti	0.275582	0.003171	86.917	225528
MA88_Ancient_Sardinia_EBA	Formentera_MBA	Mbuti	0.265	0.003166	83.71	233672
MA88_Ancient_Sardinia_EBA	Mallorca_EBA	Mbuti	0.267981	0.003891	68.865	85758
MA88_Ancient_Sardinia_EBA	Menorca_LBA	Mbuti	0.26733	0.00317	84.32	236555
MA88_Ancient_Sardinia_EBA	I3642_Sardinia_BA	Mbuti	0.280611	0.005571	50.368	37380
MA88_Ancient_Sardinia_EBA	I3741_Sardinia_BA	Mbuti	0.27537	0.003243	84.912	219239
MA88_Ancient_Sardinia_EBA	I3743_Sardinia_BA	Mbuti	0.277238	0.003156	87.855	227839
MA88_Ancient_Sardinia_EBA	I10364_Sardinia_BA	Mbuti	0.275044	0.003255	84.488	194164
MA88_Ancient_Sardinia_EBA	I10502_Sardinia_BA	Mbuti	0.274613	0.008457	32.47	12086
MA88_Ancient_Sardinia_EBA	I10552_Sardinia_BA	Mbuti	0.274882	0.003161	86.948	239457
MA88_Ancient_Sardinia_EBA	I10553_Sardinia_BA	Mbuti	0.274752	0.00319	86.135	233642
MA88_Ancient_Sardinia_EBA	I10554_Sardinia_BA	Mbuti	0.277995	0.003309	84	229954
MA88_Ancient_Sardinia_EBA	I16161_Sardinia_BA	Mbuti	0.279899	0.003135	89.295	212100
MA88_Ancient_Sardinia_EBA	I16168_Sardinia_BA	Mbuti	0.274843	0.003671	74.86	128450
MA88_Ancient_Sardinia_EBA	I16169_Sardinia_BA	Mbuti	0.275371	0.003556	77.448	137668
MA88_Ancient_Sardinia_EBA	I16170_Sardinia_BA	Mbuti	0.273682	0.00343	79.779	173160
MA88_Ancient_Sardinia_EBA	I16183_Sardinia_BA	Mbuti	0.268135	0.004711	56.914	52754
MA88_Ancient_Sardinia_EBA	I10365_Sardinia_BA	Mbuti	0.266633	0.003341	79.798	167352
MA88_Ancient_Sardinia_EBA	I3122_Sicily_EBA	Mbuti	0.268962	0.003144	85.553	257603
MA88_Ancient_Sardinia_EBA	I7774_Sicily_EBA	Mbuti	0.262162	0.01069	24.523	7272
MA88_Ancient_Sardinia_EBA	I7796_Sicily_EBA	Mbuti	0.267988	0.004612	58.106	49855
MA88_Ancient_Sardinia_EBA	I7800_Sicily_EBA	Mbuti	0.266162	0.007804	34.107	14268
MA88_Ancient_Sardinia_EBA	I7805_Sicily_EBA	Mbuti	0.26798	0.007623	35.156	16037
MA88_Ancient_Sardinia_EBA	I7807_Sicily_EBA	Mbuti	0.269939	0.004483	60.216	57016
MA88_Ancient_Sardinia_EBA	I11442_Sicily_EBA	Mbuti	0.266178	0.003169	83.988	221675
MA88_Ancient_Sardinia_EBA	I3123_Sicily_EBA	Mbuti	0.267523	0.003144	85.087	256781
MA88_Ancient_Sardinia_EBA	I3124_Sicily_EBA	Mbuti	0.271125	0.002955	91.754	255789
MA88_Ancient_Sardinia_EBA	I8561_Sicily_EBA	Mbuti	0.270356	0.003197	84.566	255483
MA88_Ancient_Sardinia_EBA	I11443_Sicily_EBA	Mbuti	0.260849	0.003181	82.011	223553
MA88_Ancient_Sardinia_EBA	I3876_Sicily_LBA	Mbuti	0.267239	0.003221	82.974	227611
MA88_Ancient_Sardinia_EBA	I3878_Sicily_LBA	Mbuti	0.269931	0.003055	88.367	243727
MA88_Ancient_Sardinia_EBA	I10371_Sicily_LBA	Mbuti	0.269835	0.008707	30.99	11163
MA88_Ancient_Sardinia_EBA	I10372_Sicily_LBA	Mbuti	0.266571	0.003064	87.006	226860
MA88_Ancient_Sardinia_EBA	I3125_Sicily_MBA	Mbuti	0.268618	0.002952	91	258152
MA88_Ancient_Sardinia_EBA	I4109_Sicily_MBA	Mbuti	0.268027	0.003294	81.376	238980
MA88_Ancient_Sardinia_EBA	England_MBA	Mbuti	0.259649	0.002423	107.182	306547
MA88_Ancient_Sardinia_EBA	Czech_BellBeaker	Mbuti	0.261464	0.002356	110.989	318329
MA88_Ancient_Sardinia_EBA	Hungary_EBA_Protonagyrev	Mbuti	0.265785	0.003071	86.537	241304
MA88_Ancient_Sardinia_EBA	Hungary_EBA_BellBeaker	Mbuti	0.261564	0.002429	107.684	302803
MA88_Ancient_Sardinia_EBA	Czech_EBA	Mbuti	0.25836	0.002474	104.447	294810
MA88_Ancient_Sardinia_EBA	Greece_Minoan_Lassithi	Mbuti	0.264402	0.002524	104.743	287678
MA88_Ancient_Sardinia_EBA	Greece_BA_Mycenaean	Mbuti	0.253403	0.002737	92.579	183333
MA88_Ancient_Sardinia_EBA	Greece_BA_Mycenaean_Pylos	Mbuti	0.247768	0.00332	74.634	124256
MA88_Ancient_Sardinia_EBA	Greece_Crete_Armenoi	Mbuti	0.270065	0.007601	35.532	14709
MA88_Ancient_Sardinia_EBA	Greece_Minoan_Odigitria	Mbuti	0.264467	0.003654	72.37	85580
MA88_Ancient_Sardinia_EBA	Bulgaria_EBA_Ezero	Mbuti	0.273037	0.006707	40.712	22336
MA88_Ancient_Sardinia_EBA	Bulgaria_BeliBreyag_EBA	Mbuti	0.26552	0.003431	77.383	126736
MA88_Ancient_Sardinia_EBA	England_BellBeaker	Mbuti	0.258651	0.002314	111.79	315049
MA88_Ancient_Sardinia_EBA	Iberia_BA	Mbuti	0.267982	0.002383	112.454	311420
MA88_Ancient_Sardinia_EBA	I2478_Italy_North_BellBeaker	Mbuti	0.262642	0.003304	79.497	188923
MA88_Ancient_Sardinia_EBA	Russia_Srubnaya	Mbuti	0.255448	0.002391	106.853	305903
MA88_Ancient_Sardinia_EBA	Russia_Poltavka	Mbuti	0.246918	0.00243	101.622	300715
MA88_Ancient_Sardinia_EBA	Russia_Potapovka	Mbuti	0.25422	0.003174	80.105	180447
MA88_Ancient_Sardinia_EBA	Russia_EBA_Yamnaya_Samara	Mbuti	0.246991	0.002411	102.449	303590
MA88_Ancient_Sardinia_EBA	Iberia_BellBeaker	Mbuti	0.27002	0.002466	109.482	300411
MA88_Ancient_Sardinia_EBA	Germany_BellBeaker	Mbuti	0.260369	0.002344	111.056	315956
MA88_Ancient_Sardinia_EBA	Germany_EBA_Unetice	Mbuti	0.257921	0.002494	103.399	294760
MA88_Ancient_Sardinia_EBA	France_BellBeaker_lowSteppe	Mbuti	0.268151	0.003092	86.723	221297
MA88_Ancient_Sardinia_EBA	France_BellBeaker	Mbuti	0.258835	0.002505	103.327	280887
MA88_Ancient_Sardinia_EBA	Denmark_BA	Mbuti	0.253321	0.004934	51.346	41827
MA88_Ancient_Sardinia_EBA	Poland_Unetice_EBA	Mbuti	0.251594	0.002841	88.561	224020
MA88_Ancient_Sardinia_EBA	Sweden_BA	Mbuti	0.253974	0.004288	59.233	56148
MA88_Ancient_Sardinia_EBA	Russia_EBA_Yamnaya_Kalmykia	Mbuti	0.243464	0.002584	94.221	283273
MA88_Ancient_Sardinia_EBA	Hungary_MBA_Vatya	Mbuti	0.262327	0.002833	92.596	259996
MA88_Ancient_Sardinia_EBA	Denmark_LBA	Mbuti	0.252954	0.005708	44.317	31450
MA88_Ancient_Sardinia_EBA	Hungary_Maros_EBA	Mbuti	0.253679	0.003257	77.891	124339
MA88_Ancient_Sardinia_EBA	Russia_Sintashta_MLBA	Mbuti	0.25364	0.002835	89.472	263039
MA88_Ancient_Sardinia_EBA	Germany_BA	Mbuti	0.264459	0.005522	47.891	33934
MA88_Ancient_Sardinia_EBA	RISE486_Italy_North_Remedello_EBA	Mbuti	0.260607	0.004739	54.993	49994
MA88_Ancient_Sardinia_EBA	Russia_Mezhovskaya	Mbuti	0.246153	0.002889	85.206	276859
MA88_Ancient_Sardinia_EBA	Russia_Kalmykia_EBA_Yamnaya	Mbuti	0.242255	0.003419	70.847	135296
MA88_Ancient_Sardinia_EBA	Russia_EBA	Mbuti	0.242261	0.004421	54.801	56687
MA88_Ancient_Sardinia_EBA	Montenegro_LBA	Mbuti	0.271398	0.010952	24.78	6572
MA88_Ancient_Sardinia_EBA	Lithuania_LBA	Mbuti	0.251952	0.01241	20.303	4950
MA88_Ancient_Sardinia_EBA	Ukraine_EBA_Yamnaya	Mbuti	0.247024	0.003065	80.594	248727
MA88_Ancient_Sardinia_EBA	Bulgaria_MLBA	Mbuti	0.254642	0.003134	81.24	242001
MA88_Ancient_Sardinia_EBA	Bulgaria_EBA	Mbuti	0.266466	0.002588	102.959	280771
MA88_Ancient_Sardinia_EBA	Ireland_BA	Mbuti	0.252663	0.002628	96.147	295171
MA88_Ancient_Sardinia_EBA	Iberia_BA_Cogotas	Mbuti	0.266393	0.003178	83.818	164201
MA88_Ancient_Sardinia_EBA	Netherlands_BellBeaker	Mbuti	0.258129	0.002503	103.142	293394
MA88_Ancient_Sardinia_EBA	Netherlands_BA	Mbuti	0.260211	0.002695	96.551	259037
MA88_Ancient_Sardinia_EBA	Croatia_LateC_EBA_Vucedol	Mbuti	0.262218	0.00693	37.838	17295
MA88_Ancient_Sardinia_EBA	Poland_BellBeaker	Mbuti	0.26082	0.002596	100.459	278548
MA88_Ancient_Sardinia_EBA	Scotland_MBA	Mbuti	0.259062	0.002595	99.819	278934
MA88_Ancient_Sardinia_EBA	Wales_EBA	Mbuti	0.266022	0.005849	45.483	25692
MA88_Ancient_Sardinia_EBA	Scotland_LBA	Mbuti	0.259568	0.002502	103.749	285246
MA88_Ancient_Sardinia_EBA	Croatia_MBA	Mbuti	0.266482	0.002759	96.597	256210
MA88_Ancient_Sardinia_EBA	Czech_EBA_Protounetice	Mbuti	0.258282	0.005987	43.141	27936
MA88_Ancient_Sardinia_EBA	Czech_EBA_Unetice	Mbuti	0.258548	0.003281	78.808	133624
MA88_Ancient_Sardinia_EBA	Hungary_LC_EBA_Baden_Yamnaya	Mbuti	0.266577	0.002751	96.901	251406
MA88_Ancient_Sardinia_EBA	Switzerland_BellBeaker	Mbuti	0.25424	0.0035	72.643	86402
MA88_Ancient_Sardinia_EBA	I2477_Italy_North_BellBeaker	Mbuti	0.272181	0.003154	86.299	235155
MA88_Ancient_Sardinia_EBA	Scotland_BellBeaker	Mbuti	0.258574	0.002773	93.25	250050
MA88_Ancient_Sardinia_EBA	Poland_ChopiceVeseleCulture	Mbuti	0.257216	0.002746	93.662	253730
MA88_Ancient_Sardinia_EBA	Poland_EBA	Mbuti	0.256098	0.002764	92.653	286933
MA88_Ancient_Sardinia_EBA	Iberia_EBA	Mbuti	0.272483	0.003485	78.186	154140
MA88_Ancient_Sardinia_EBA	England_LBA	Mbuti	0.25162	0.003918	64.226	90919
MA88_Ancient_Sardinia_EBA	I1979_Italy_North_BellBeaker	Mbuti	0.265159	0.003512	75.502	108111
MA88_Ancient_Sardinia_EBA	Iberia_North_BA_Africa	Mbuti	0.263101	0.003819	68.902	104306
MA88_Ancient_Sardinia_EBA	Russia_Petrovka	Mbuti	0.254968	0.003894	65.484	80382
MA88_Ancient_Sardinia_EBA	Russia_MLBA_Potapovka	Mbuti	0.244639	0.003373	72.538	144728
MA88_Ancient_Sardinia_EBA	Iberia_LBA	Mbuti	0.255435	0.00758	33.698	14123
MA88_Ancient_Sardinia_EBA	Gibraltar_BA	Mbuti	0.267154	0.003566	74.912	136820
MA88_Ancient_Sardinia_EBA	Czech_BA	Mbuti	0.25884	0.002961	87.403	252289
MA88_Ancient_Sardinia_EBA	Iberia_MBA	Mbuti	0.272012	0.010423	26.098	9634
MA88_Ancient_Sardinia_EBA	Kazakhstan_Kumsay_EBA	Mbuti	0.238776	0.0026	91.849	276535
MA88_Ancient_Sardinia_EBA	Kazakhstan_Mereke_MBA	Mbuti	0.242762	0.002562	94.772	276631
MA88_Ancient_Sardinia_EBA	Iberia_LBA_Cogotas	Mbuti	0.263255	0.002672	98.539	277876
MA88_Ancient_Sardinia_EBA	Estonia_BA	Mbuti	0.254035	0.00255	99.64	271928
MA88_Ancient_Sardinia_EBA	Russia_Steppe_Maikop	Mbuti	0.239637	0.002498	95.923	286792
MA88_Ancient_Sardinia_EBA	Russia_North_Caucasus	Mbuti	0.245879	0.002519	97.625	261567
MA88_Ancient_Sardinia_EBA	Russia_North_Caucasus_MBA	Mbuti	0.248269	0.00303	81.95	262162
MA88_Ancient_Sardinia_EBA	Russia_Steppe_Catacomb	Mbuti	0.247788	0.002595	95.489	260174
MA88_Ancient_Sardinia_EBA	Russia_Steppe_Lola	Mbuti	0.238691	0.00294	81.198	238192
MA88_Ancient_Sardinia_EBA	Russia_Caucasus_EBA_Yamnaya	Mbuti	0.247719	0.00269	92.1	248159
MA88_Ancient_Sardinia_EBA	Kazakhstan_Chanchar_MBA	Mbuti	0.256541	0.003156	81.282	222691
MA88_Ancient_Sardinia_EBA	Kazakhstan_Georgievsky_MBA	Mbuti	0.25337	0.003307	76.606	191874
MA88_Ancient_Sardinia_EBA	Ukraine_BA_Catacomb	Mbuti	0.252761	0.005197	48.633	42288
MA88_Ancient_Sardinia_EBA	Germany_Lech_EBA	Mbuti	0.262039	0.002379	110.142	312273
MA88_Ancient_Sardinia_EBA	Germany_Lech_BellBeaker	Mbuti	0.258018	0.002462	104.793	293938
MA88_Ancient_Sardinia_EBA	Germany_Lech_MBA	Mbuti	0.265155	0.003276	80.948	140897
MA88_Ancient_Sardinia_EBA	Germany_LBA_Halberstadt	Mbuti	0.25617	0.003006	85.206	270919
MA88_Ancient_Sardinia_EBA	Ukraine_EBA	Mbuti	0.257554	0.003215	80.119	185725
MA88_Ancient_Sardinia_EBA	Hungary_EBA_Mako	Mbuti	0.263115	0.003071	85.683	241489
MA88_Ancient_Sardinia_EBA	Hungary_LBA	Mbuti	0.262509	0.002999	87.537	287350
MA88_Ancient_Sardinia_EBA	45_BRC002_014_028_Broion_BA	Mbuti	0.260068	0.004733	54.946	50350
MA88_Ancient_Sardinia_EBA	46_BRC003_029_Broion_BA	Mbuti	0.261322	0.003064	85.279	221068
MA88_Ancient_Sardinia_EBA	47_BRC007_019_020_Broion_BA	Mbuti	0.255825	0.004457	57.404	63556
MA88_Ancient_Sardinia_EBA	49_BRC024_Broion_BA	Mbuti	0.276925	0.012913	21.445	4906
MA88_Ancient_Sardinia_EBA	54_BRC010_018_016	Mbuti	0.268507	0.00387	69.38	105288
MA88_Ancient_Sardinia_EBA	55_BRC030_Broion_BA	Mbuti	0.257982	0.005257	49.072	36008
MA88_Ancient_Sardinia_EBA	655_GCP002_ReginaMargherita	Mbuti	0.261739	0.004608	56.8	46228
MA88_Ancient_Sardinia_EBA	656_GCP003_ReginaMargherita	Mbuti	0.256084	0.004639	55.207	45217
SUC004_Ancient_Sardinia_EBA	MA110_Ancient_Sardinia_Nuragic	Mbuti	0.277837	0.003189	87.117	289107
SUC004_Ancient_Sardinia_EBA	MA82_Ancient_Sardinia_Nuragic	Mbuti	0.271725	0.003338	81.397	199087
SUC004_Ancient_Sardinia_EBA	ISB001_Ancient_Sardinia_EBA	Mbuti	0.275622	0.003252	84.763	243540
SUC004_Ancient_Sardinia_EBA	MA78_Ancient_Sardinia_EBA	Mbuti	0.273392	0.004931	55.442	48935
SUC004_Ancient_Sardinia_EBA	SUC001_Ancient_Sardinia_EBA	Mbuti	0.273899	0.003319	82.52	224644
SUC004_Ancient_Sardinia_EBA	PJU002_Ancient_Sardinia_EBA	Mbuti	0.276453	0.004936	56.007	46125
SUC004_Ancient_Sardinia_EBA	MA85_Ancient_Sardinia_EBA	Mbuti	0.272745	0.004231	64.469	61387
SUC004_Ancient_Sardinia_EBA	SUA001_Ancient_Sardinia_Nuragic	Mbuti	0.274573	0.003316	82.803	236911
SUC004_Ancient_Sardinia_EBA	ORC001_Ancient_Sardinia_Nuragic	Mbuti	0.279772	0.003259	85.834	237719
SUC004_Ancient_Sardinia_EBA	ORC007_Ancient_Sardinia_Nuragic	Mbuti	0.277651	0.003092	89.79	248823
SUC004_Ancient_Sardinia_EBA	ORC005_Ancient_Sardinia_Nuragic	Mbuti	0.27615	0.003192	86.522	244039
SUC004_Ancient_Sardinia_EBA	LON001_Ancient_Sardinia_EBA	Mbuti	0.278523	0.0032	87.046	236715
SUC004_Ancient_Sardinia_EBA	ISC001_Ancient_Sardinia_Nuragic	Mbuti	0.273835	0.003091	88.579	247924
SUC004_Ancient_Sardinia_EBA	SUA002_Ancient_Sardinia_EBA	Mbuti	0.275068	0.00324	84.906	220931
SUC004_Ancient_Sardinia_EBA	SUC006_Ancient_Sardinia_EBA	Mbuti	0.276884	0.003404	81.348	191827
SUC004_Ancient_Sardinia_EBA	SUC007_Ancient_Sardinia_EBA	Mbuti	0.273656	0.003404	80.384	214443
SUC004_Ancient_Sardinia_EBA	SUC003_Ancient_Sardinia_EBA	Mbuti	0.275368	0.003193	86.25	221757
SUC004_Ancient_Sardinia_EBA	ORC004_Ancient_Sardinia_Nuragic	Mbuti	0.275797	0.003499	78.827	152514
SUC004_Ancient_Sardinia_EBA	S1250_Ancient_Sardinia_EBA	Mbuti	0.26629	0.007794	34.167	13980
SUC004_Ancient_Sardinia_EBA	MA138_Ancient_Sardinia_Nuragic	Mbuti	0.278169	0.006302	44.137	27945
SUC004_Ancient_Sardinia_EBA	ORC009_Ancient_Sardinia_Nuragic	Mbuti	0.278571	0.003372	82.602	249288
SUC004_Ancient_Sardinia_EBA	MA87_Ancient_Sardinia_Nuragic	Mbuti	0.269839	0.008822	30.586	11738
SUC004_Ancient_Sardinia_EBA	SUA006_Ancient_Sardinia_EBA	Mbuti	0.276201	0.003743	73.8	106689
SUC004_Ancient_Sardinia_EBA	MA112_Ancient_Sardinia_Nuragic	Mbuti	0.266939	0.004667	57.196	51109
SUC004_Ancient_Sardinia_EBA	SUA007_Ancient_Sardinia_EBA	Mbuti	0.277469	0.004231	65.581	71307
SUC004_Ancient_Sardinia_EBA	S1249_Ancient_Sardinia_EBA	Mbuti	0.282278	0.005569	50.691	36893
SUC004_Ancient_Sardinia_EBA	ORC006_Ancient_Sardinia_Nuragic	Mbuti	0.278331	0.003144	88.542	236982
SUC004_Ancient_Sardinia_EBA	Formentera_MBA	Mbuti	0.264951	0.003185	83.193	241832
SUC004_Ancient_Sardinia_EBA	Mallorca_EBA	Mbuti	0.265764	0.003759	70.695	88481
SUC004_Ancient_Sardinia_EBA	Menorca_LBA	Mbuti	0.268156	0.003126	85.781	246002
SUC004_Ancient_Sardinia_EBA	I3642_Sardinia_BA	Mbuti	0.278887	0.005234	53.282	38840
SUC004_Ancient_Sardinia_EBA	I3741_Sardinia_BA	Mbuti	0.277852	0.003178	87.43	225529
SUC004_Ancient_Sardinia_EBA	I3743_Sardinia_BA	Mbuti	0.2747	0.003313	82.915	236915
SUC004_Ancient_Sardinia_EBA	I10364_Sardinia_BA	Mbuti	0.279477	0.003438	81.296	203189
SUC004_Ancient_Sardinia_EBA	I10502_Sardinia_BA	Mbuti	0.282572	0.008746	32.31	12738
SUC004_Ancient_Sardinia_EBA	I10552_Sardinia_BA	Mbuti	0.28041	0.003304	84.868	252209
SUC004_Ancient_Sardinia_EBA	I10553_Sardinia_BA	Mbuti	0.277094	0.003274	84.648	245137
SUC004_Ancient_Sardinia_EBA	I10554_Sardinia_BA	Mbuti	0.277069	0.00337	82.209	242020
SUC004_Ancient_Sardinia_EBA	I16161_Sardinia_BA	Mbuti	0.278528	0.003402	81.876	220192
SUC004_Ancient_Sardinia_EBA	I16168_Sardinia_BA	Mbuti	0.277106	0.003663	75.645	132540
SUC004_Ancient_Sardinia_EBA	I16169_Sardinia_BA	Mbuti	0.28299	0.003544	79.861	142022
SUC004_Ancient_Sardinia_EBA	I16170_Sardinia_BA	Mbuti	0.279628	0.003441	81.257	178868
SUC004_Ancient_Sardinia_EBA	I16183_Sardinia_BA	Mbuti	0.274945	0.004587	59.946	54725
SUC004_Ancient_Sardinia_EBA	I10365_Sardinia_BA	Mbuti	0.27054	0.003365	80.41	174612
SUC004_Ancient_Sardinia_EBA	I3122_Sicily_EBA	Mbuti	0.272959	0.003162	86.338	269202
SUC004_Ancient_Sardinia_EBA	I7774_Sicily_EBA	Mbuti	0.275361	0.010865	25.343	7513
SUC004_Ancient_Sardinia_EBA	I7796_Sicily_EBA	Mbuti	0.276009	0.004691	58.843	51474
SUC004_Ancient_Sardinia_EBA	I7800_Sicily_EBA	Mbuti	0.254954	0.007586	33.608	14910
SUC004_Ancient_Sardinia_EBA	I7805_Sicily_EBA	Mbuti	0.273383	0.007394	36.972	16664
SUC004_Ancient_Sardinia_EBA	I7807_Sicily_EBA	Mbuti	0.272954	0.004543	60.08	58859
SUC004_Ancient_Sardinia_EBA	I11442_Sicily_EBA	Mbuti	0.269557	0.003155	85.447	231006
SUC004_Ancient_Sardinia_EBA	I3123_Sicily_EBA	Mbuti	0.268567	0.003183	84.377	268531
SUC004_Ancient_Sardinia_EBA	I3124_Sicily_EBA	Mbuti	0.267312	0.003064	87.236	267385
SUC004_Ancient_Sardinia_EBA	I8561_Sicily_EBA	Mbuti	0.267772	0.00321	83.417	269388
SUC004_Ancient_Sardinia_EBA	I11443_Sicily_EBA	Mbuti	0.262927	0.00322	81.653	232740
SUC004_Ancient_Sardinia_EBA	I3876_Sicily_LBA	Mbuti	0.262745	0.00311	84.477	236050
SUC004_Ancient_Sardinia_EBA	I3878_Sicily_LBA	Mbuti	0.268846	0.003082	87.218	255322
SUC004_Ancient_Sardinia_EBA	I10371_Sicily_LBA	Mbuti	0.278155	0.008711	31.932	11680
SUC004_Ancient_Sardinia_EBA	I10372_Sicily_LBA	Mbuti	0.268807	0.003242	82.906	238256
SUC004_Ancient_Sardinia_EBA	I3125_Sicily_MBA	Mbuti	0.269248	0.003091	87.1	269838
SUC004_Ancient_Sardinia_EBA	I4109_Sicily_MBA	Mbuti	0.264385	0.003107	85.099	247938
SUC004_Ancient_Sardinia_EBA	England_MBA	Mbuti	0.259138	0.002374	109.153	323860
SUC004_Ancient_Sardinia_EBA	Czech_BellBeaker	Mbuti	0.259559	0.002325	111.658	337680
SUC004_Ancient_Sardinia_EBA	Hungary_EBA_Protonagyrev	Mbuti	0.261809	0.003006	87.084	250497
SUC004_Ancient_Sardinia_EBA	Hungary_EBA_BellBeaker	Mbuti	0.261221	0.002447	106.745	320430
SUC004_Ancient_Sardinia_EBA	Czech_EBA	Mbuti	0.256437	0.002471	103.791	310418
SUC004_Ancient_Sardinia_EBA	Greece_Minoan_Lassithi	Mbuti	0.26427	0.002571	102.789	305659
SUC004_Ancient_Sardinia_EBA	Greece_BA_Mycenaean	Mbuti	0.25165	0.002734	92.029	196196
SUC004_Ancient_Sardinia_EBA	Greece_BA_Mycenaean_Pylos	Mbuti	0.244172	0.003308	73.808	128215
SUC004_Ancient_Sardinia_EBA	Greece_Crete_Armenoi	Mbuti	0.263601	0.00788	33.45	15376
SUC004_Ancient_Sardinia_EBA	Greece_Minoan_Odigitria	Mbuti	0.269988	0.003669	73.595	90106
SUC004_Ancient_Sardinia_EBA	Bulgaria_EBA_Ezero	Mbuti	0.260777	0.006696	38.943	23025
SUC004_Ancient_Sardinia_EBA	Bulgaria_BeliBreyag_EBA	Mbuti	0.260353	0.003429	75.919	128595
SUC004_Ancient_Sardinia_EBA	England_BellBeaker	Mbuti	0.257095	0.002359	108.967	334241
SUC004_Ancient_Sardinia_EBA	Iberia_BA	Mbuti	0.268445	0.002435	110.237	330651
SUC004_Ancient_Sardinia_EBA	I2478_Italy_North_BellBeaker	Mbuti	0.263236	0.003385	77.764	196649
SUC004_Ancient_Sardinia_EBA	Russia_Srubnaya	Mbuti	0.25454	0.002442	104.241	325294
SUC004_Ancient_Sardinia_EBA	Russia_Poltavka	Mbuti	0.247799	0.002466	100.502	319635
SUC004_Ancient_Sardinia_EBA	Russia_Potapovka	Mbuti	0.251864	0.003139	80.24	191379
SUC004_Ancient_Sardinia_EBA	Russia_EBA_Yamnaya_Samara	Mbuti	0.24704	0.002435	101.449	323026
SUC004_Ancient_Sardinia_EBA	Iberia_BellBeaker	Mbuti	0.271209	0.002511	107.996	318949
SUC004_Ancient_Sardinia_EBA	Germany_BellBeaker	Mbuti	0.260299	0.002323	112.034	335434
SUC004_Ancient_Sardinia_EBA	Germany_EBA_Unetice	Mbuti	0.259099	0.002466	105.062	313658
SUC004_Ancient_Sardinia_EBA	France_BellBeaker_lowSteppe	Mbuti	0.274124	0.003022	90.695	230255
SUC004_Ancient_Sardinia_EBA	France_BellBeaker	Mbuti	0.258116	0.00256	100.812	293609
SUC004_Ancient_Sardinia_EBA	Denmark_BA	Mbuti	0.254945	0.004931	51.707	40062
SUC004_Ancient_Sardinia_EBA	Poland_Unetice_EBA	Mbuti	0.254854	0.002836	89.86	228367
SUC004_Ancient_Sardinia_EBA	Sweden_BA	Mbuti	0.257095	0.004507	57.039	54876
SUC004_Ancient_Sardinia_EBA	Russia_EBA_Yamnaya_Kalmykia	Mbuti	0.243233	0.002584	94.143	298748
SUC004_Ancient_Sardinia_EBA	Hungary_MBA_Vatya	Mbuti	0.261163	0.00272	96.007	272973
SUC004_Ancient_Sardinia_EBA	Denmark_LBA	Mbuti	0.244267	0.005379	45.407	30761
SUC004_Ancient_Sardinia_EBA	Hungary_Maros_EBA	Mbuti	0.255384	0.003266	78.195	129618
SUC004_Ancient_Sardinia_EBA	Russia_Sintashta_MLBA	Mbuti	0.254616	0.002789	91.301	273948
SUC004_Ancient_Sardinia_EBA	Germany_BA	Mbuti	0.265753	0.005329	49.868	34594
SUC004_Ancient_Sardinia_EBA	RISE486_Italy_North_Remedello_EBA	Mbuti	0.266491	0.004536	58.748	53397
SUC004_Ancient_Sardinia_EBA	Russia_Mezhovskaya	Mbuti	0.245544	0.002797	87.79	292647
SUC004_Ancient_Sardinia_EBA	Russia_Kalmykia_EBA_Yamnaya	Mbuti	0.243417	0.003215	75.721	140377
SUC004_Ancient_Sardinia_EBA	Russia_EBA	Mbuti	0.243233	0.004317	56.349	59910
SUC004_Ancient_Sardinia_EBA	Montenegro_LBA	Mbuti	0.269449	0.010804	24.941	7069
SUC004_Ancient_Sardinia_EBA	Lithuania_LBA	Mbuti	0.2554	0.01214	21.038	5159
SUC004_Ancient_Sardinia_EBA	Ukraine_EBA_Yamnaya	Mbuti	0.249931	0.003025	82.625	260263
SUC004_Ancient_Sardinia_EBA	Bulgaria_MLBA	Mbuti	0.253011	0.003195	79.185	253034
SUC004_Ancient_Sardinia_EBA	Bulgaria_EBA	Mbuti	0.265925	0.002584	102.9	294471
SUC004_Ancient_Sardinia_EBA	Ireland_BA	Mbuti	0.256867	0.002609	98.436	314053
SUC004_Ancient_Sardinia_EBA	Iberia_BA_Cogotas	Mbuti	0.267703	0.002966	90.252	169024
SUC004_Ancient_Sardinia_EBA	Netherlands_BellBeaker	Mbuti	0.258138	0.002535	101.846	307987
SUC004_Ancient_Sardinia_EBA	Netherlands_BA	Mbuti	0.260367	0.002757	94.452	269656
SUC004_Ancient_Sardinia_EBA	Croatia_LateC_EBA_Vucedol	Mbuti	0.266226	0.007024	37.902	18103
SUC004_Ancient_Sardinia_EBA	Poland_BellBeaker	Mbuti	0.260215	0.002719	95.709	292124
SUC004_Ancient_Sardinia_EBA	Scotland_MBA	Mbuti	0.257432	0.002601	98.967	293071
SUC004_Ancient_Sardinia_EBA	Wales_EBA	Mbuti	0.268747	0.006036	44.524	26189
SUC004_Ancient_Sardinia_EBA	Scotland_LBA	Mbuti	0.261546	0.00256	102.178	299276
SUC004_Ancient_Sardinia_EBA	Croatia_MBA	Mbuti	0.263282	0.002863	91.959	267222
SUC004_Ancient_Sardinia_EBA	Czech_EBA_Protounetice	Mbuti	0.265072	0.005911	44.842	28847
SUC004_Ancient_Sardinia_EBA	Czech_EBA_Unetice	Mbuti	0.26126	0.003207	81.455	137899
SUC004_Ancient_Sardinia_EBA	Hungary_LC_EBA_Baden_Yamnaya	Mbuti	0.269877	0.002759	97.809	262490
SUC004_Ancient_Sardinia_EBA	Switzerland_BellBeaker	Mbuti	0.26302	0.003618	72.688	87041
SUC004_Ancient_Sardinia_EBA	I2477_Italy_North_BellBeaker	Mbuti	0.2748	0.003296	83.381	245025
SUC004_Ancient_Sardinia_EBA	Scotland_BellBeaker	Mbuti	0.261744	0.002756	94.974	260386
SUC004_Ancient_Sardinia_EBA	Poland_ChopiceVeseleCulture	Mbuti	0.256506	0.002943	87.154	265199
SUC004_Ancient_Sardinia_EBA	Poland_EBA	Mbuti	0.253621	0.002751	92.19	304930
SUC004_Ancient_Sardinia_EBA	Iberia_EBA	Mbuti	0.269921	0.00334	80.819	160716
SUC004_Ancient_Sardinia_EBA	England_LBA	Mbuti	0.252021	0.003878	64.98	94448
SUC004_Ancient_Sardinia_EBA	I1979_Italy_North_BellBeaker	Mbuti	0.265452	0.003485	76.168	114684
SUC004_Ancient_Sardinia_EBA	Iberia_North_BA_Africa	Mbuti	0.261299	0.003647	71.654	110549
SUC004_Ancient_Sardinia_EBA	Russia_Petrovka	Mbuti	0.253972	0.003756	67.617	84171
SUC004_Ancient_Sardinia_EBA	Russia_MLBA_Potapovka	Mbuti	0.243362	0.003344	72.785	153246
SUC004_Ancient_Sardinia_EBA	Iberia_LBA	Mbuti	0.275514	0.007708	35.745	14897
SUC004_Ancient_Sardinia_EBA	Gibraltar_BA	Mbuti	0.273227	0.003504	77.966	141857
SUC004_Ancient_Sardinia_EBA	Czech_BA	Mbuti	0.257651	0.00299	86.175	262842
SUC004_Ancient_Sardinia_EBA	Iberia_MBA	Mbuti	0.271114	0.009605	28.227	10263
SUC004_Ancient_Sardinia_EBA	Kazakhstan_Kumsay_EBA	Mbuti	0.237199	0.002577	92.029	291574
SUC004_Ancient_Sardinia_EBA	Kazakhstan_Mereke_MBA	Mbuti	0.24143	0.002518	95.898	291194
SUC004_Ancient_Sardinia_EBA	Iberia_LBA_Cogotas	Mbuti	0.265057	0.002843	93.227	293323
SUC004_Ancient_Sardinia_EBA	Estonia_BA	Mbuti	0.255064	0.002566	99.394	289072
SUC004_Ancient_Sardinia_EBA	Russia_Steppe_Maikop	Mbuti	0.237483	0.002444	97.173	302163
SUC004_Ancient_Sardinia_EBA	Russia_North_Caucasus	Mbuti	0.246343	0.002546	96.773	273580
SUC004_Ancient_Sardinia_EBA	Russia_North_Caucasus_MBA	Mbuti	0.248216	0.003016	82.289	275739
SUC004_Ancient_Sardinia_EBA	Russia_Steppe_Catacomb	Mbuti	0.246598	0.002613	94.381	272628
SUC004_Ancient_Sardinia_EBA	Russia_Steppe_Lola	Mbuti	0.241192	0.003075	78.447	249985
SUC004_Ancient_Sardinia_EBA	Russia_Caucasus_EBA_Yamnaya	Mbuti	0.249062	0.002595	95.968	258127
SUC004_Ancient_Sardinia_EBA	Kazakhstan_Chanchar_MBA	Mbuti	0.254171	0.003243	78.375	230532
SUC004_Ancient_Sardinia_EBA	Kazakhstan_Georgievsky_MBA	Mbuti	0.253357	0.003392	74.683	197118
SUC004_Ancient_Sardinia_EBA	Ukraine_BA_Catacomb	Mbuti	0.251966	0.005079	49.614	44681
SUC004_Ancient_Sardinia_EBA	Germany_Lech_EBA	Mbuti	0.26127	0.002367	110.375	331188
SUC004_Ancient_Sardinia_EBA	Germany_Lech_BellBeaker	Mbuti	0.25813	0.002477	104.21	310065
SUC004_Ancient_Sardinia_EBA	Germany_Lech_MBA	Mbuti	0.264116	0.003223	81.952	143358
SUC004_Ancient_Sardinia_EBA	Germany_LBA_Halberstadt	Mbuti	0.2554	0.003178	80.373	287600
SUC004_Ancient_Sardinia_EBA	Ukraine_EBA	Mbuti	0.259636	0.003332	77.925	188698
SUC004_Ancient_Sardinia_EBA	Hungary_EBA_Mako	Mbuti	0.263064	0.00304	86.543	250941
SUC004_Ancient_Sardinia_EBA	Hungary_LBA	Mbuti	0.260225	0.003066	84.884	305673
SUC004_Ancient_Sardinia_EBA	45_BRC002_014_028_Broion_BA	Mbuti	0.258992	0.004626	55.989	52887
SUC004_Ancient_Sardinia_EBA	46_BRC003_029_Broion_BA	Mbuti	0.2646	0.003152	83.94	233732
SUC004_Ancient_Sardinia_EBA	47_BRC007_019_020_Broion_BA	Mbuti	0.262356	0.00438	59.892	67157
SUC004_Ancient_Sardinia_EBA	49_BRC024_Broion_BA	Mbuti	0.271293	0.012862	21.092	5166
SUC004_Ancient_Sardinia_EBA	54_BRC010_018_016	Mbuti	0.267746	0.00364	73.557	111066
SUC004_Ancient_Sardinia_EBA	55_BRC030_Broion_BA	Mbuti	0.264569	0.005099	51.882	37841
SUC004_Ancient_Sardinia_EBA	655_GCP002_ReginaMargherita	Mbuti	0.259829	0.004813	53.986	48400
SUC004_Ancient_Sardinia_EBA	656_GCP003_ReginaMargherita	Mbuti	0.261982	0.004815	54.411	47454
MA110_Ancient_Sardinia_Nuragic	MA82_Ancient_Sardinia_Nuragic	Mbuti	0.272533	0.003039	89.673	241955
MA110_Ancient_Sardinia_Nuragic	ISB001_Ancient_Sardinia_EBA	Mbuti	0.276728	0.003171	87.268	299050
MA110_Ancient_Sardinia_Nuragic	MA78_Ancient_Sardinia_EBA	Mbuti	0.271739	0.004299	63.212	58487
MA110_Ancient_Sardinia_Nuragic	SUC001_Ancient_Sardinia_EBA	Mbuti	0.273555	0.00319	85.749	275355
MA110_Ancient_Sardinia_Nuragic	PJU002_Ancient_Sardinia_EBA	Mbuti	0.272834	0.0047	58.05	54055
MA110_Ancient_Sardinia_Nuragic	MA85_Ancient_Sardinia_EBA	Mbuti	0.267567	0.004025	66.47	70339
MA110_Ancient_Sardinia_Nuragic	SUA001_Ancient_Sardinia_Nuragic	Mbuti	0.274122	0.003123	87.784	288824
MA110_Ancient_Sardinia_Nuragic	ORC001_Ancient_Sardinia_Nuragic	Mbuti	0.278612	0.003155	88.306	293581
MA110_Ancient_Sardinia_Nuragic	ORC007_Ancient_Sardinia_Nuragic	Mbuti	0.277677	0.003168	87.652	308299
MA110_Ancient_Sardinia_Nuragic	ORC005_Ancient_Sardinia_Nuragic	Mbuti	0.274692	0.002992	91.802	301704
MA110_Ancient_Sardinia_Nuragic	LON001_Ancient_Sardinia_EBA	Mbuti	0.276111	0.002987	92.435	288176
MA110_Ancient_Sardinia_Nuragic	ISC001_Ancient_Sardinia_Nuragic	Mbuti	0.275525	0.003187	86.459	306589
MA110_Ancient_Sardinia_Nuragic	SUA002_Ancient_Sardinia_EBA	Mbuti	0.272	0.003075	88.459	267795
MA110_Ancient_Sardinia_Nuragic	SUC006_Ancient_Sardinia_EBA	Mbuti	0.276752	0.003328	83.163	231859
MA110_Ancient_Sardinia_Nuragic	SUC007_Ancient_Sardinia_EBA	Mbuti	0.273166	0.003156	86.551	261190
MA110_Ancient_Sardinia_Nuragic	SUC003_Ancient_Sardinia_EBA	Mbuti	0.273345	0.003152	86.709	271664
MA110_Ancient_Sardinia_Nuragic	ORC004_Ancient_Sardinia_Nuragic	Mbuti	0.275643	0.003375	81.666	183664
MA110_Ancient_Sardinia_Nuragic	S1250_Ancient_Sardinia_EBA	Mbuti	0.281971	0.007369	38.263	16986
MA110_Ancient_Sardinia_Nuragic	MA138_Ancient_Sardinia_Nuragic	Mbuti	0.267725	0.005342	50.113	33576
MA110_Ancient_Sardinia_Nuragic	ORC009_Ancient_Sardinia_Nuragic	Mbuti	0.276845	0.003158	87.656	308769
MA110_Ancient_Sardinia_Nuragic	MA87_Ancient_Sardinia_Nuragic	Mbuti	0.262293	0.008002	32.778	14312
MA110_Ancient_Sardinia_Nuragic	SUA006_Ancient_Sardinia_EBA	Mbuti	0.273594	0.003599	76.015	127584
MA110_Ancient_Sardinia_Nuragic	MA112_Ancient_Sardinia_Nuragic	Mbuti	0.267826	0.004432	60.423	61840
MA110_Ancient_Sardinia_Nuragic	SUA007_Ancient_Sardinia_EBA	Mbuti	0.273984	0.004095	66.903	83990
MA110_Ancient_Sardinia_Nuragic	S1249_Ancient_Sardinia_EBA	Mbuti	0.279989	0.00507	55.23	44655
MA110_Ancient_Sardinia_Nuragic	ORC006_Ancient_Sardinia_Nuragic	Mbuti	0.277528	0.003098	89.577	291858
MA110_Ancient_Sardinia_Nuragic	Formentera_MBA	Mbuti	0.264773	0.003039	87.118	296165
MA110_Ancient_Sardinia_Nuragic	Mallorca_EBA	Mbuti	0.267752	0.003644	73.482	104638
MA110_Ancient_Sardinia_Nuragic	Menorca_LBA	Mbuti	0.271718	0.003193	85.106	301338
MA110_Ancient_Sardinia_Nuragic	I3642_Sardinia_BA	Mbuti	0.274188	0.004993	54.914	45302
MA110_Ancient_Sardinia_Nuragic	I3741_Sardinia_BA	Mbuti	0.274354	0.003071	89.324	273142
MA110_Ancient_Sardinia_Nuragic	I3743_Sardinia_BA	Mbuti	0.277199	0.003214	86.239	289737
MA110_Ancient_Sardinia_Nuragic	I10364_Sardinia_BA	Mbuti	0.28014	0.003268	85.731	244251
MA110_Ancient_Sardinia_Nuragic	I10502_Sardinia_BA	Mbuti	0.28861	0.007441	38.787	15663
MA110_Ancient_Sardinia_Nuragic	I10552_Sardinia_BA	Mbuti	0.281051	0.003176	88.495	311557
MA110_Ancient_Sardinia_Nuragic	I10553_Sardinia_BA	Mbuti	0.277484	0.003169	87.572	300971
MA110_Ancient_Sardinia_Nuragic	I10554_Sardinia_BA	Mbuti	0.275908	0.003183	86.679	297037
MA110_Ancient_Sardinia_Nuragic	I16161_Sardinia_BA	Mbuti	0.278528	0.003257	85.527	267591
MA110_Ancient_Sardinia_Nuragic	I16168_Sardinia_BA	Mbuti	0.27857	0.003601	77.366	157122
MA110_Ancient_Sardinia_Nuragic	I16169_Sardinia_BA	Mbuti	0.277023	0.00357	77.606	167708
MA110_Ancient_Sardinia_Nuragic	I16170_Sardinia_BA	Mbuti	0.273623	0.003323	82.34	213902
MA110_Ancient_Sardinia_Nuragic	I16183_Sardinia_BA	Mbuti	0.272025	0.004216	64.526	65946
MA110_Ancient_Sardinia_Nuragic	I10365_Sardinia_BA	Mbuti	0.271882	0.003323	81.809	207274
MA110_Ancient_Sardinia_Nuragic	I3122_Sicily_EBA	Mbuti	0.271484	0.003088	87.928	335819
MA110_Ancient_Sardinia_Nuragic	I7774_Sicily_EBA	Mbuti	0.280772	0.010612	26.458	8987
MA110_Ancient_Sardinia_Nuragic	I7796_Sicily_EBA	Mbuti	0.270765	0.004252	63.682	61854
MA110_Ancient_Sardinia_Nuragic	I7800_Sicily_EBA	Mbuti	0.278595	0.007376	37.769	18048
MA110_Ancient_Sardinia_Nuragic	I7805_Sicily_EBA	Mbuti	0.267591	0.007016	38.143	20163
MA110_Ancient_Sardinia_Nuragic	I7807_Sicily_EBA	Mbuti	0.274182	0.004355	62.963	70758
MA110_Ancient_Sardinia_Nuragic	I11442_Sicily_EBA	Mbuti	0.268554	0.003115	86.217	281310
MA110_Ancient_Sardinia_Nuragic	I3123_Sicily_EBA	Mbuti	0.268323	0.003101	86.529	334615
MA110_Ancient_Sardinia_Nuragic	I3124_Sicily_EBA	Mbuti	0.268038	0.002933	91.381	332885
MA110_Ancient_Sardinia_Nuragic	I8561_Sicily_EBA	Mbuti	0.269206	0.003029	88.891	335846
MA110_Ancient_Sardinia_Nuragic	I11443_Sicily_EBA	Mbuti	0.265299	0.003137	84.563	283466
MA110_Ancient_Sardinia_Nuragic	I3876_Sicily_LBA	Mbuti	0.263426	0.00306	86.099	287354
MA110_Ancient_Sardinia_Nuragic	I3878_Sicily_LBA	Mbuti	0.271455	0.003101	87.532	314848
MA110_Ancient_Sardinia_Nuragic	I10371_Sicily_LBA	Mbuti	0.283318	0.008248	34.352	13596
MA110_Ancient_Sardinia_Nuragic	I10372_Sicily_LBA	Mbuti	0.26935	0.003076	87.575	291030
MA110_Ancient_Sardinia_Nuragic	I3125_Sicily_MBA	Mbuti	0.265759	0.003055	87.005	337058
MA110_Ancient_Sardinia_Nuragic	I4109_Sicily_MBA	Mbuti	0.269283	0.003218	83.671	304783
MA110_Ancient_Sardinia_Nuragic	England_MBA	Mbuti	0.260022	0.002432	106.903	412863
MA110_Ancient_Sardinia_Nuragic	Czech_BellBeaker	Mbuti	0.260989	0.002318	112.58	431274
MA110_Ancient_Sardinia_Nuragic	Hungary_EBA_Protonagyrev	Mbuti	0.262858	0.00296	88.795	308888
MA110_Ancient_Sardinia_Nuragic	Hungary_EBA_BellBeaker	Mbuti	0.262073	0.00239	109.648	408741
MA110_Ancient_Sardinia_Nuragic	Czech_EBA	Mbuti	0.256749	0.002457	104.488	393986
MA110_Ancient_Sardinia_Nuragic	Greece_Minoan_Lassithi	Mbuti	0.263279	0.002528	104.142	389186
MA110_Ancient_Sardinia_Nuragic	Greece_BA_Mycenaean	Mbuti	0.252818	0.00267	94.706	253426
MA110_Ancient_Sardinia_Nuragic	Greece_BA_Mycenaean_Pylos	Mbuti	0.242562	0.003177	76.339	158724
MA110_Ancient_Sardinia_Nuragic	Greece_Crete_Armenoi	Mbuti	0.260638	0.007232	36.041	17548
MA110_Ancient_Sardinia_Nuragic	Greece_Minoan_Odigitria	Mbuti	0.264702	0.003421	77.372	107883
MA110_Ancient_Sardinia_Nuragic	Bulgaria_EBA_Ezero	Mbuti	0.260433	0.006337	41.1	25840
MA110_Ancient_Sardinia_Nuragic	Bulgaria_BeliBreyag_EBA	Mbuti	0.260529	0.003377	77.157	147471
MA110_Ancient_Sardinia_Nuragic	England_BellBeaker	Mbuti	0.258914	0.002342	110.531	427009
MA110_Ancient_Sardinia_Nuragic	Iberia_BA	Mbuti	0.268905	0.002419	111.16	422007
MA110_Ancient_Sardinia_Nuragic	I2478_Italy_North_BellBeaker	Mbuti	0.264053	0.003233	81.677	235847
MA110_Ancient_Sardinia_Nuragic	Russia_Srubnaya	Mbuti	0.255898	0.002383	107.401	416131
MA110_Ancient_Sardinia_Nuragic	Russia_Poltavka	Mbuti	0.248026	0.002398	103.447	408681
MA110_Ancient_Sardinia_Nuragic	Russia_Potapovka	Mbuti	0.25573	0.003083	82.947	237759
MA110_Ancient_Sardinia_Nuragic	Russia_EBA_Yamnaya_Samara	Mbuti	0.248087	0.002417	102.627	413122
MA110_Ancient_Sardinia_Nuragic	Iberia_BellBeaker	Mbuti	0.270587	0.00243	111.342	406485
MA110_Ancient_Sardinia_Nuragic	Germany_BellBeaker	Mbuti	0.259945	0.002328	111.638	428564
MA110_Ancient_Sardinia_Nuragic	Germany_EBA_Unetice	Mbuti	0.260393	0.002545	102.317	400411
MA110_Ancient_Sardinia_Nuragic	France_BellBeaker_lowSteppe	Mbuti	0.274083	0.002969	92.321	283688
MA110_Ancient_Sardinia_Nuragic	France_BellBeaker	Mbuti	0.259209	0.002554	101.491	369281
MA110_Ancient_Sardinia_Nuragic	Denmark_BA	Mbuti	0.254513	0.004616	55.135	48493
MA110_Ancient_Sardinia_Nuragic	Poland_Unetice_EBA	Mbuti	0.25461	0.002918	87.267	283232
MA110_Ancient_Sardinia_Nuragic	Sweden_BA	Mbuti	0.255505	0.004132	61.832	66050
MA110_Ancient_Sardinia_Nuragic	Russia_EBA_Yamnaya_Kalmykia	Mbuti	0.243367	0.002456	99.108	379778
MA110_Ancient_Sardinia_Nuragic	Hungary_MBA_Vatya	Mbuti	0.263224	0.002704	97.357	346091
MA110_Ancient_Sardinia_Nuragic	Denmark_LBA	Mbuti	0.255937	0.005236	48.881	37192
MA110_Ancient_Sardinia_Nuragic	Hungary_Maros_EBA	Mbuti	0.255449	0.003077	83.01	162936
MA110_Ancient_Sardinia_Nuragic	Russia_Sintashta_MLBA	Mbuti	0.254812	0.00273	93.324	345227
MA110_Ancient_Sardinia_Nuragic	Germany_BA	Mbuti	0.267066	0.005085	52.518	42965
MA110_Ancient_Sardinia_Nuragic	RISE486_Italy_North_Remedello_EBA	Mbuti	0.268952	0.004208	63.922	68113
MA110_Ancient_Sardinia_Nuragic	Russia_Mezhovskaya	Mbuti	0.245966	0.002783	88.393	373224
MA110_Ancient_Sardinia_Nuragic	Russia_Kalmykia_EBA_Yamnaya	Mbuti	0.248802	0.00314	79.244	175762
MA110_Ancient_Sardinia_Nuragic	Russia_EBA	Mbuti	0.243187	0.004101	59.304	75911
MA110_Ancient_Sardinia_Nuragic	Montenegro_LBA	Mbuti	0.277522	0.010089	27.506	9045
MA110_Ancient_Sardinia_Nuragic	Lithuania_LBA	Mbuti	0.236167	0.010951	21.566	6500
MA110_Ancient_Sardinia_Nuragic	Ukraine_EBA_Yamnaya	Mbuti	0.249755	0.002972	84.029	322338
MA110_Ancient_Sardinia_Nuragic	Bulgaria_MLBA	Mbuti	0.253881	0.002975	85.347	311265
MA110_Ancient_Sardinia_Nuragic	Bulgaria_EBA	Mbuti	0.264239	0.002589	102.064	371492
MA110_Ancient_Sardinia_Nuragic	Ireland_BA	Mbuti	0.255649	0.002524	101.281	402173
MA110_Ancient_Sardinia_Nuragic	Iberia_BA_Cogotas	Mbuti	0.266248	0.002963	89.848	203707
MA110_Ancient_Sardinia_Nuragic	Netherlands_BellBeaker	Mbuti	0.258937	0.002508	103.263	389555
MA110_Ancient_Sardinia_Nuragic	Netherlands_BA	Mbuti	0.261588	0.00275	95.139	334343
MA110_Ancient_Sardinia_Nuragic	Croatia_LateC_EBA_Vucedol	Mbuti	0.25671	0.006412	40.037	21853
MA110_Ancient_Sardinia_Nuragic	Poland_BellBeaker	Mbuti	0.261133	0.002665	97.982	368171
MA110_Ancient_Sardinia_Nuragic	Scotland_MBA	Mbuti	0.259638	0.002527	102.745	369137
MA110_Ancient_Sardinia_Nuragic	Wales_EBA	Mbuti	0.269291	0.005634	47.798	29669
MA110_Ancient_Sardinia_Nuragic	Scotland_LBA	Mbuti	0.259604	0.002542	102.13	378724
MA110_Ancient_Sardinia_Nuragic	Croatia_MBA	Mbuti	0.262819	0.002771	94.83	331639
MA110_Ancient_Sardinia_Nuragic	Czech_EBA_Protounetice	Mbuti	0.263644	0.00556	47.414	33419
MA110_Ancient_Sardinia_Nuragic	Czech_EBA_Unetice	Mbuti	0.263216	0.003205	82.115	163291
MA110_Ancient_Sardinia_Nuragic	Hungary_LC_EBA_Baden_Yamnaya	Mbuti	0.270406	0.002763	97.857	324595
MA110_Ancient_Sardinia_Nuragic	Switzerland_BellBeaker	Mbuti	0.258957	0.003388	76.435	103479
MA110_Ancient_Sardinia_Nuragic	I2477_Italy_North_BellBeaker	Mbuti	0.272098	0.003073	88.55	300393
MA110_Ancient_Sardinia_Nuragic	Scotland_BellBeaker	Mbuti	0.258591	0.002725	94.889	322474
MA110_Ancient_Sardinia_Nuragic	Poland_ChopiceVeseleCulture	Mbuti	0.258394	0.00269	96.062	328765
MA110_Ancient_Sardinia_Nuragic	Poland_EBA	Mbuti	0.253533	0.002639	96.075	389057
MA110_Ancient_Sardinia_Nuragic	Iberia_EBA	Mbuti	0.270164	0.003304	81.768	193508
MA110_Ancient_Sardinia_Nuragic	England_LBA	Mbuti	0.25351	0.003662	69.224	112988
MA110_Ancient_Sardinia_Nuragic	I1979_Italy_North_BellBeaker	Mbuti	0.262527	0.003505	74.891	140505
MA110_Ancient_Sardinia_Nuragic	Iberia_North_BA_Africa	Mbuti	0.265559	0.003587	74.043	135721
MA110_Ancient_Sardinia_Nuragic	Russia_Petrovka	Mbuti	0.25026	0.00358	69.899	104092
MA110_Ancient_Sardinia_Nuragic	Russia_MLBA_Potapovka	Mbuti	0.243851	0.003352	72.745	186753
MA110_Ancient_Sardinia_Nuragic	Iberia_LBA	Mbuti	0.271282	0.006858	39.558	18073
MA110_Ancient_Sardinia_Nuragic	Gibraltar_BA	Mbuti	0.26875	0.00334	80.453	165912
MA110_Ancient_Sardinia_Nuragic	Czech_BA	Mbuti	0.25972	0.002998	86.628	325803
MA110_Ancient_Sardinia_Nuragic	Iberia_MBA	Mbuti	0.272586	0.008595	31.715	12297
MA110_Ancient_Sardinia_Nuragic	Kazakhstan_Kumsay_EBA	Mbuti	0.239941	0.00257	93.354	365903
MA110_Ancient_Sardinia_Nuragic	Kazakhstan_Mereke_MBA	Mbuti	0.242452	0.002532	95.742	366116
MA110_Ancient_Sardinia_Nuragic	Iberia_LBA_Cogotas	Mbuti	0.268508	0.002721	98.686	370419
MA110_Ancient_Sardinia_Nuragic	Estonia_BA	Mbuti	0.256203	0.002461	104.095	369809
MA110_Ancient_Sardinia_Nuragic	Russia_Steppe_Maikop	Mbuti	0.240797	0.002435	98.909	382623
MA110_Ancient_Sardinia_Nuragic	Russia_North_Caucasus	Mbuti	0.248153	0.002539	97.723	338708
MA110_Ancient_Sardinia_Nuragic	Russia_North_Caucasus_MBA	Mbuti	0.245031	0.002904	84.387	345341
MA110_Ancient_Sardinia_Nuragic	Russia_Steppe_Catacomb	Mbuti	0.246978	0.0026	94.996	338313
MA110_Ancient_Sardinia_Nuragic	Russia_Steppe_Lola	Mbuti	0.242484	0.003011	80.534	306877
MA110_Ancient_Sardinia_Nuragic	Russia_Caucasus_EBA_Yamnaya	Mbuti	0.247673	0.002624	94.385	316932
MA110_Ancient_Sardinia_Nuragic	Kazakhstan_Chanchar_MBA	Mbuti	0.253533	0.003035	83.536	280618
MA110_Ancient_Sardinia_Nuragic	Kazakhstan_Georgievsky_MBA	Mbuti	0.255495	0.003141	81.349	236523
MA110_Ancient_Sardinia_Nuragic	Ukraine_BA_Catacomb	Mbuti	0.253242	0.004448	56.929	56925
MA110_Ancient_Sardinia_Nuragic	Germany_Lech_EBA	Mbuti	0.261688	0.002364	110.709	422761
MA110_Ancient_Sardinia_Nuragic	Germany_Lech_BellBeaker	Mbuti	0.258211	0.00253	102.076	394708
MA110_Ancient_Sardinia_Nuragic	Germany_Lech_MBA	Mbuti	0.265012	0.003046	87.011	170691
MA110_Ancient_Sardinia_Nuragic	Germany_LBA_Halberstadt	Mbuti	0.258884	0.002935	88.2	365655
MA110_Ancient_Sardinia_Nuragic	Ukraine_EBA	Mbuti	0.260495	0.003298	78.976	226944
MA110_Ancient_Sardinia_Nuragic	Hungary_EBA_Mako	Mbuti	0.262955	0.003031	86.766	308821
MA110_Ancient_Sardinia_Nuragic	Hungary_LBA	Mbuti	0.261543	0.00304	86.047	391630
MA110_Ancient_Sardinia_Nuragic	45_BRC002_014_028_Broion_BA	Mbuti	0.258861	0.004323	59.884	66780
MA110_Ancient_Sardinia_Nuragic	46_BRC003_029_Broion_BA	Mbuti	0.263497	0.003015	87.402	297234
MA110_Ancient_Sardinia_Nuragic	47_BRC007_019_020_Broion_BA	Mbuti	0.26426	0.004073	64.887	85054
MA110_Ancient_Sardinia_Nuragic	49_BRC024_Broion_BA	Mbuti	0.280088	0.010932	25.621	6605
MA110_Ancient_Sardinia_Nuragic	54_BRC010_018_016	Mbuti	0.264237	0.003711	71.209	141375
MA110_Ancient_Sardinia_Nuragic	55_BRC030_Broion_BA	Mbuti	0.261616	0.004615	56.692	47641
MA110_Ancient_Sardinia_Nuragic	655_GCP002_ReginaMargherita	Mbuti	0.260493	0.004295	60.655	61181
MA110_Ancient_Sardinia_Nuragic	656_GCP003_ReginaMargherita	Mbuti	0.259497	0.004501	57.649	59834
MA82_Ancient_Sardinia_Nuragic	ISB001_Ancient_Sardinia_EBA	Mbuti	0.276688	0.003405	81.26	207999
MA82_Ancient_Sardinia_Nuragic	MA78_Ancient_Sardinia_EBA	Mbuti	0.275018	0.004979	55.234	42765
MA82_Ancient_Sardinia_Nuragic	SUC001_Ancient_Sardinia_EBA	Mbuti	0.272389	0.003407	79.939	189485
MA82_Ancient_Sardinia_Nuragic	PJU002_Ancient_Sardinia_EBA	Mbuti	0.271675	0.005065	53.638	39741
MA82_Ancient_Sardinia_Nuragic	MA85_Ancient_Sardinia_EBA	Mbuti	0.271187	0.004434	61.166	54916
MA82_Ancient_Sardinia_Nuragic	SUA001_Ancient_Sardinia_Nuragic	Mbuti	0.272579	0.003295	82.737	204038
MA82_Ancient_Sardinia_Nuragic	ORC001_Ancient_Sardinia_Nuragic	Mbuti	0.275216	0.003316	83.006	201757
MA82_Ancient_Sardinia_Nuragic	ORC007_Ancient_Sardinia_Nuragic	Mbuti	0.273946	0.003216	85.178	210438
MA82_Ancient_Sardinia_Nuragic	ORC005_Ancient_Sardinia_Nuragic	Mbuti	0.272513	0.003228	84.433	206855
MA82_Ancient_Sardinia_Nuragic	LON001_Ancient_Sardinia_EBA	Mbuti	0.274546	0.003373	81.389	202906
MA82_Ancient_Sardinia_Nuragic	ISC001_Ancient_Sardinia_Nuragic	Mbuti	0.270137	0.003278	82.414	209228
MA82_Ancient_Sardinia_Nuragic	SUA002_Ancient_Sardinia_EBA	Mbuti	0.273392	0.003459	79.043	190882
MA82_Ancient_Sardinia_Nuragic	SUC006_Ancient_Sardinia_EBA	Mbuti	0.270415	0.003585	75.437	164299
MA82_Ancient_Sardinia_Nuragic	SUC007_Ancient_Sardinia_EBA	Mbuti	0.274657	0.003372	81.448	181256
MA82_Ancient_Sardinia_Nuragic	SUC003_Ancient_Sardinia_EBA	Mbuti	0.267718	0.003385	79.093	188014
MA82_Ancient_Sardinia_Nuragic	ORC004_Ancient_Sardinia_Nuragic	Mbuti	0.273062	0.003663	74.545	130066
MA82_Ancient_Sardinia_Nuragic	S1250_Ancient_Sardinia_EBA	Mbuti	0.284256	0.008897	31.95	12063
MA82_Ancient_Sardinia_Nuragic	MA138_Ancient_Sardinia_Nuragic	Mbuti	0.268608	0.006321	42.492	24479
MA82_Ancient_Sardinia_Nuragic	ORC009_Ancient_Sardinia_Nuragic	Mbuti	0.274683	0.003308	83.04	211025
MA82_Ancient_Sardinia_Nuragic	MA87_Ancient_Sardinia_Nuragic	Mbuti	0.267594	0.009579	27.935	10196
MA82_Ancient_Sardinia_Nuragic	SUA006_Ancient_Sardinia_EBA	Mbuti	0.274098	0.003929	69.758	92895
MA82_Ancient_Sardinia_Nuragic	MA112_Ancient_Sardinia_Nuragic	Mbuti	0.267622	0.004946	54.107	44080
MA82_Ancient_Sardinia_Nuragic	SUA007_Ancient_Sardinia_EBA	Mbuti	0.274532	0.004362	62.93	62370
MA82_Ancient_Sardinia_Nuragic	S1249_Ancient_Sardinia_EBA	Mbuti	0.283264	0.005925	47.808	31530
MA82_Ancient_Sardinia_Nuragic	ORC006_Ancient_Sardinia_Nuragic	Mbuti	0.272944	0.003473	78.6	201951
MA82_Ancient_Sardinia_Nuragic	Formentera_MBA	Mbuti	0.263872	0.003185	82.838	208601
MA82_Ancient_Sardinia_Nuragic	Mallorca_EBA	Mbuti	0.264271	0.004056	65.151	77754
MA82_Ancient_Sardinia_Nuragic	Menorca_LBA	Mbuti	0.266922	0.003161	84.439	211032
MA82_Ancient_Sardinia_Nuragic	I3642_Sardinia_BA	Mbuti	0.269737	0.005487	49.162	34480
MA82_Ancient_Sardinia_Nuragic	I3741_Sardinia_BA	Mbuti	0.272689	0.003269	83.424	195576
MA82_Ancient_Sardinia_Nuragic	I3743_Sardinia_BA	Mbuti	0.276577	0.003333	82.98	203786
MA82_Ancient_Sardinia_Nuragic	I10364_Sardinia_BA	Mbuti	0.280253	0.003211	87.275	175606
MA82_Ancient_Sardinia_Nuragic	I10502_Sardinia_BA	Mbuti	0.280322	0.009236	30.352	10756
MA82_Ancient_Sardinia_Nuragic	I10552_Sardinia_BA	Mbuti	0.280094	0.003236	86.564	214829
MA82_Ancient_Sardinia_Nuragic	I10553_Sardinia_BA	Mbuti	0.273056	0.00342	79.848	209628
MA82_Ancient_Sardinia_Nuragic	I10554_Sardinia_BA	Mbuti	0.274282	0.003254	84.285	206812
MA82_Ancient_Sardinia_Nuragic	I16161_Sardinia_BA	Mbuti	0.270279	0.003365	80.309	189702
MA82_Ancient_Sardinia_Nuragic	I16168_Sardinia_BA	Mbuti	0.273536	0.003787	72.237	115365
MA82_Ancient_Sardinia_Nuragic	I16169_Sardinia_BA	Mbuti	0.273464	0.003557	76.891	124083
MA82_Ancient_Sardinia_Nuragic	I16170_Sardinia_BA	Mbuti	0.268831	0.00344	78.142	155636
MA82_Ancient_Sardinia_Nuragic	I16183_Sardinia_BA	Mbuti	0.273562	0.004984	54.885	46980
MA82_Ancient_Sardinia_Nuragic	I10365_Sardinia_BA	Mbuti	0.270135	0.0035	77.183	151678
MA82_Ancient_Sardinia_Nuragic	I3122_Sicily_EBA	Mbuti	0.267856	0.003115	85.996	228624
MA82_Ancient_Sardinia_Nuragic	I7774_Sicily_EBA	Mbuti	0.257119	0.011523	22.314	6413
MA82_Ancient_Sardinia_Nuragic	I7796_Sicily_EBA	Mbuti	0.268374	0.004827	55.597	44338
MA82_Ancient_Sardinia_Nuragic	I7800_Sicily_EBA	Mbuti	0.262856	0.00829	31.709	12730
MA82_Ancient_Sardinia_Nuragic	I7805_Sicily_EBA	Mbuti	0.266494	0.008037	33.158	14210
MA82_Ancient_Sardinia_Nuragic	I7807_Sicily_EBA	Mbuti	0.268696	0.004712	57.024	50830
MA82_Ancient_Sardinia_Nuragic	I11442_Sicily_EBA	Mbuti	0.266703	0.003167	84.215	198737
MA82_Ancient_Sardinia_Nuragic	I3123_Sicily_EBA	Mbuti	0.266992	0.003218	82.959	227981
MA82_Ancient_Sardinia_Nuragic	I3124_Sicily_EBA	Mbuti	0.268388	0.003134	85.651	227153
MA82_Ancient_Sardinia_Nuragic	I8561_Sicily_EBA	Mbuti	0.266684	0.003166	84.23	227954
MA82_Ancient_Sardinia_Nuragic	I11443_Sicily_EBA	Mbuti	0.257446	0.003286	78.348	200257
MA82_Ancient_Sardinia_Nuragic	I3876_Sicily_LBA	Mbuti	0.263958	0.00314	84.065	203479
MA82_Ancient_Sardinia_Nuragic	I3878_Sicily_LBA	Mbuti	0.265448	0.003163	83.917	216897
MA82_Ancient_Sardinia_Nuragic	I10371_Sicily_LBA	Mbuti	0.279383	0.008929	31.29	10148
MA82_Ancient_Sardinia_Nuragic	I10372_Sicily_LBA	Mbuti	0.26857	0.003324	80.796	203847
MA82_Ancient_Sardinia_Nuragic	I3125_Sicily_MBA	Mbuti	0.265579	0.003151	84.28	229135
MA82_Ancient_Sardinia_Nuragic	I4109_Sicily_MBA	Mbuti	0.263194	0.003266	80.593	212875
MA82_Ancient_Sardinia_Nuragic	England_MBA	Mbuti	0.258601	0.002415	107.094	269087
MA82_Ancient_Sardinia_Nuragic	Czech_BellBeaker	Mbuti	0.258244	0.002335	110.589	279042
MA82_Ancient_Sardinia_Nuragic	Hungary_EBA_Protonagyrev	Mbuti	0.260848	0.002905	89.78	215343
MA82_Ancient_Sardinia_Nuragic	Hungary_EBA_BellBeaker	Mbuti	0.261205	0.002523	103.526	265848
MA82_Ancient_Sardinia_Nuragic	Czech_EBA	Mbuti	0.25566	0.002449	104.393	259297
MA82_Ancient_Sardinia_Nuragic	Greece_Minoan_Lassithi	Mbuti	0.2644	0.002576	102.641	253118
MA82_Ancient_Sardinia_Nuragic	Greece_BA_Mycenaean	Mbuti	0.250848	0.002807	89.369	161328
MA82_Ancient_Sardinia_Nuragic	Greece_BA_Mycenaean_Pylos	Mbuti	0.246378	0.003392	72.626	109163
MA82_Ancient_Sardinia_Nuragic	Greece_Crete_Armenoi	Mbuti	0.269283	0.00813	33.122	13701
MA82_Ancient_Sardinia_Nuragic	Greece_Minoan_Odigitria	Mbuti	0.266056	0.00381	69.826	77903
MA82_Ancient_Sardinia_Nuragic	Bulgaria_EBA_Ezero	Mbuti	0.264779	0.006828	38.781	20755
MA82_Ancient_Sardinia_Nuragic	Bulgaria_BeliBreyag_EBA	Mbuti	0.260033	0.0036	72.224	115484
MA82_Ancient_Sardinia_Nuragic	England_BellBeaker	Mbuti	0.2566	0.002383	107.7	276311
MA82_Ancient_Sardinia_Nuragic	Iberia_BA	Mbuti	0.265464	0.002418	109.775	272964
MA82_Ancient_Sardinia_Nuragic	I2478_Italy_North_BellBeaker	Mbuti	0.261132	0.003465	75.361	170818
MA82_Ancient_Sardinia_Nuragic	Russia_Srubnaya	Mbuti	0.252573	0.002372	106.462	268042
MA82_Ancient_Sardinia_Nuragic	Russia_Poltavka	Mbuti	0.246416	0.002484	99.217	263672
MA82_Ancient_Sardinia_Nuragic	Russia_Potapovka	Mbuti	0.250385	0.003184	78.646	161491
MA82_Ancient_Sardinia_Nuragic	Russia_EBA_Yamnaya_Samara	Mbuti	0.245582	0.002404	102.161	266050
MA82_Ancient_Sardinia_Nuragic	Iberia_BellBeaker	Mbuti	0.267978	0.002457	109.049	263804
MA82_Ancient_Sardinia_Nuragic	Germany_BellBeaker	Mbuti	0.257897	0.002365	109.058	276778
MA82_Ancient_Sardinia_Nuragic	Germany_EBA_Unetice	Mbuti	0.256672	0.002577	99.62	259114
MA82_Ancient_Sardinia_Nuragic	France_BellBeaker_lowSteppe	Mbuti	0.265976	0.002998	88.725	197393
MA82_Ancient_Sardinia_Nuragic	France_BellBeaker	Mbuti	0.25802	0.002619	98.529	247797
MA82_Ancient_Sardinia_Nuragic	Denmark_BA	Mbuti	0.247042	0.005191	47.592	35437
MA82_Ancient_Sardinia_Nuragic	Poland_Unetice_EBA	Mbuti	0.250114	0.00293	85.366	194470
MA82_Ancient_Sardinia_Nuragic	Sweden_BA	Mbuti	0.252224	0.004595	54.893	48074
MA82_Ancient_Sardinia_Nuragic	Russia_EBA_Yamnaya_Kalmykia	Mbuti	0.240287	0.002643	90.899	247569
MA82_Ancient_Sardinia_Nuragic	Hungary_MBA_Vatya	Mbuti	0.26005	0.002768	93.949	227230
MA82_Ancient_Sardinia_Nuragic	Denmark_LBA	Mbuti	0.239325	0.00606	39.493	26882
MA82_Ancient_Sardinia_Nuragic	Hungary_Maros_EBA	Mbuti	0.252266	0.003477	72.558	108563
MA82_Ancient_Sardinia_Nuragic	Russia_Sintashta_MLBA	Mbuti	0.252875	0.002808	90.046	228753
MA82_Ancient_Sardinia_Nuragic	Germany_BA	Mbuti	0.263059	0.005667	46.42	29492
MA82_Ancient_Sardinia_Nuragic	RISE486_Italy_North_Remedello_EBA	Mbuti	0.2684	0.005017	53.495	43727
MA82_Ancient_Sardinia_Nuragic	Russia_Mezhovskaya	Mbuti	0.244794	0.002938	83.324	241947
MA82_Ancient_Sardinia_Nuragic	Russia_Kalmykia_EBA_Yamnaya	Mbuti	0.245232	0.003469	70.701	117964
MA82_Ancient_Sardinia_Nuragic	Russia_EBA	Mbuti	0.238649	0.004472	53.366	49419
MA82_Ancient_Sardinia_Nuragic	Montenegro_LBA	Mbuti	0.272278	0.011546	23.583	5832
MA82_Ancient_Sardinia_Nuragic	Lithuania_LBA	Mbuti	0.247427	0.013772	17.966	4270
MA82_Ancient_Sardinia_Nuragic	Ukraine_EBA_Yamnaya	Mbuti	0.24736	0.003024	81.801	221129
MA82_Ancient_Sardinia_Nuragic	Bulgaria_MLBA	Mbuti	0.256386	0.003184	80.524	216352
MA82_Ancient_Sardinia_Nuragic	Bulgaria_EBA	Mbuti	0.264002	0.002603	101.424	247401
MA82_Ancient_Sardinia_Nuragic	Ireland_BA	Mbuti	0.254949	0.002594	98.299	258242
MA82_Ancient_Sardinia_Nuragic	Iberia_BA_Cogotas	Mbuti	0.264649	0.00311	85.094	146944
MA82_Ancient_Sardinia_Nuragic	Netherlands_BellBeaker	Mbuti	0.25639	0.002501	102.533	257750
MA82_Ancient_Sardinia_Nuragic	Netherlands_BA	Mbuti	0.259506	0.002907	89.273	229096
MA82_Ancient_Sardinia_Nuragic	Croatia_LateC_EBA_Vucedol	Mbuti	0.267431	0.007833	34.143	15668
MA82_Ancient_Sardinia_Nuragic	Poland_BellBeaker	Mbuti	0.258565	0.002658	97.29	245731
[truncated: 12,296 more rows]

[truncated: 2 more sheets: Iron Age, Antiquity]
